# Supplementary material for: Crystal structures and Hirshfeld surface analyses of bis­(4,5-di­hydro­furan-2-yl)di­methyl­silane and (4,5-di­hydro­furan-2-yl)(meth­yl)di­phenyl­silane
Source: Acta Crystallogr E Crystallogr Commun. 2022 Jan 1;78(Pt 1):23–8. doi: 10.1107/S2056989021012548 (PMC8739194; doi:10.1107/S2056989021012548)
Supplement: Supplementary file 1 [file e-78-00023-sup1.cif]

##############################################################################
#                                                                            #
# This CIF contains the data in a paper accepted for publication in          #
# Acta Crystallographica Section E. It conforms to the requirements of       #
# Notes for Authors for Acta Crystallographica Section E, and has been       #
# peer reviewed under the auspices of the IUCr Commission on Journals.       #
#                                                                            #
# Full details of the Crystallographic Information File format               #
# are given in the paper "The Crystallographic Information File (CIF):       #
# a New Standard Archive File for Crystallography" by S. R. Hall, F. H.      #
# Allen and I. D. Brown [Acta Cryst. (1991), A47, 655-685].                  #
#                                                                            #
# The current version of the core CIF dictionary is obtainable from          #
# ftp://ftp.iucr.org/pub/cif_core.dic.                                       #
#                                                                            #
# Software is freely available for graphical display of the structure(s)     #
# in this CIF. For information consult the CIF software page                 #
# http://www.iucr.org/resources/cif/software.                                #
#                                                                            #
# This file may be used for bona fide research purposes within the           #
# scientific community so long as proper attribution is given to the journal # 
# article from which it was obtained.                                        #
#                                                                            #
##############################################################################
data_1
_audit_creation_method
;
Olex2 1.3
(compiled 2020.11.12 svn.r5f609507 for OlexSys, GUI svn.r6408)
;
_journal_data_validation_number     ?
_journal_date_recd_electronic     2021-11-22
_journal_date_accepted     2021-11-25
_journal_name_full     'Acta Crystallographica, Section E'
_journal_year     2022
_journal_volume     78
_journal_issue      1
_journal_page_first     0
_journal_page_last     0
_journal_paper_category     GO
_journal_paper_doi     10.1107/S2056989021012548
_journal_coeditor_code     VM2257
_publ_contact_author_name     'Carsten Strohmann'
_publ_contact_author_address
;
Technische Universit\"at Dortmund
Fakult\"at f\"ur Chemie und chemische Biologie
Anorganische Chemie
Otto-Hahn-Strasse 6
44227 Dortmund
;
_publ_contact_author_email     'carsten.strohmann@tu-dortmund.de'
_publ_contact_author_fax     ?
_publ_contact_author_phone     ?
_publ_section_title
;
Crystal structures and Hirshfeld surface analyses of
bis(4,5-dihydrofuran-2-yl)dimethylsilane and
(4,5-dihydrofuran-2-yl)(methyl)diphenylsilane
;
_publ_section_title_footnote     .
loop_
    _publ_author_name
    _publ_author_footnote
    _publ_author_address
    'Schmidt, Annika' .
;
Technische Universit\"at Dortmund
Fakult\"at f\"ur Chemie und chemische Biologie
Anorganische Chemie
Otto-Hahn-Strasse 6
44227 Dortmund
;
    'Krupp, Anna' .
;
Technische Universit\"at Dortmund
Fakult\"at f\"ur Chemie und chemische Biologie
Anorganische Chemie
Otto-Hahn-Strasse 6
44227 Dortmund
;
    'Barth, Eva Rebecca' .
;
Technische Universit\"at Dortmund
Fakult\"at f\"ur Chemie und chemische Biologie
Anorganische Chemie
Otto-Hahn-Strasse 6
44227 Dortmund
;
    'Strohmann, Carsten' .
;
Technische Universit\"at Dortmund
Fakult\"at f\"ur Chemie und chemische Biologie
Anorganische Chemie
Otto-Hahn-Strasse 6
44227 Dortmund
;
_publ_section_synopsis
;
The molecular and crystal structures of two dihydrofurylsilanes are reported. A
Hirshfeld surface analysis was performed to investigate the intermolecular
interactions.
;
_chemical_name_systematic
;
Bis(4,5-dihydrofuran-2-yl)dimethylsilane
;
_chemical_name_common     ?
_chemical_formula_moiety     'C10 H16 O2 Si'
_chemical_formula_sum     'C10 H16 O2 Si'
_chemical_formula_iupac     'C10 H16 O2 Si'
_chemical_formula_weight     196.32
_chemical_melting_point     ?
_space_group_crystal_system     triclinic
_space_group_name_H-M_alt     'P -1'
_space_group_name_Hall     '-P 1'
loop_
    _space_group_symop_operation_xyz
    'x, y, z'
    '-x, -y, -z'
_cell_length_a     8.2422(3)
_cell_length_b     8.3075(4)
_cell_length_c     8.2940(4)
_cell_angle_alpha     94.149(2)
_cell_angle_beta     103.0120(10)
_cell_angle_gamma     104.9090(10)
_cell_volume     529.55(4)
_cell_formula_units_Z     2
_cell_measurement_reflns_used     8689
_cell_measurement_theta_min     2.54
_cell_measurement_theta_max     20.92
_cell_measurement_temperature     100.00
_exptl_crystal_description     block
_exptl_crystal_colour     colourless
_exptl_crystal_size_max     0.721
_exptl_crystal_size_mid     0.66
_exptl_crystal_size_min     0.59
_exptl_crystal_density_diffrn     1.231
_exptl_crystal_density_meas     ?
_exptl_crystal_density_method     ?
_exptl_crystal_F_000     212
_exptl_absorpt_coefficient_mu     0.189
_exptl_absorpt_correction_type     multi-scan
_exptl_absorpt_process_details
;
(SADABS; Krause et al., 2015)
;
_exptl_absorpt_correction_T_min     0.5187
_exptl_absorpt_correction_T_max     0.5759
_diffrn_ambient_temperature     100.00
_diffrn_source     'microfocus sealed X-ray tube'
_diffrn_source_power     0.05
_diffrn_source_voltage     50.0
_diffrn_source_current     1.0
_diffrn_radiation_type     MoK\a
_diffrn_radiation_wavelength     0.71073
_diffrn_radiation_monochromator     'mirror optics'
_diffrn_measurement_device_type     'Bruker D8 Venture'
_diffrn_measurement_device     'three-circle diffractometer'
_diffrn_measurement_method     '\w and \f scans'
_diffrn_detector     'Bruker APEXII area detector'
_diffrn_detector_area_resol_mean     7.9
_diffrn_reflns_number     256332
_diffrn_reflns_av_R_equivalents     0.0324
_diffrn_reflns_av_unetI/netI     0.0090
_diffrn_reflns_theta_min     2.545
_diffrn_reflns_theta_max     50.684
_diffrn_reflns_theta_full     25.242
_diffrn_measured_fraction_theta_max     0.998
_diffrn_measured_fraction_theta_full     1.000
_diffrn_reflns_limit_h_min     -16
_diffrn_reflns_limit_h_max     17
_diffrn_reflns_limit_k_min     -18
_diffrn_reflns_limit_k_max     18
_diffrn_reflns_limit_l_min     -18
_diffrn_reflns_limit_l_max     18
_diffrn_standards_number     0
_diffrn_radiation_probe     x-ray
_refine_special_details     ?
_reflns_number_total     11412
_reflns_number_gt     10306
_reflns_threshold_expression     'I > 2\s(I)'
_refine_ls_structure_factor_coef     Fsqd
_refine_ls_matrix_type     full
_refine_ls_R_factor_all     0.0291
_refine_ls_R_factor_gt     0.0257
_refine_ls_wR_factor_gt     0.0858
_refine_ls_wR_factor_ref     0.0889
_refine_ls_goodness_of_fit_ref     1.063
_refine_ls_restrained_S_all     1.063
_refine_ls_number_reflns     11412
_refine_ls_number_parameters     182
_refine_ls_number_restraints     0
_refine_ls_hydrogen_treatment
         H_atoms_treated_by_a_mixture_of_independent_and_constrained_refinement.
_refine_ls_weighting_scheme     calc
_refine_ls_weighting_details
              'w=1/[\s^2^(Fo^2^)+(0.0535P)^2^+0.0207P] where P=(Fo^2^+2Fc^2^)/3'
_atom_sites_solution_hydrogens     difmap
_atom_sites_solution_primary     iterative
_atom_sites_solution_secondary     ?
_refine_ls_shift/su_max     0.002
_refine_ls_shift/su_mean     0.000
_refine_diff_density_max     0.682
_refine_diff_density_min     -0.319
_refine_ls_extinction_method     none
_refine_ls_extinction_coef     .
loop_
    _atom_type_symbol
    _atom_type_description
    _atom_type_scat_dispersion_real
    _atom_type_scat_dispersion_imag
    _atom_type_scat_source
    'C' 'C' 0.0033 0.0016
                         'International Tables Vol C Tables 4.2.6.8 and 6.1.1.4'
    'H' 'H' 0.0000 0.0000
                         'International Tables Vol C Tables 4.2.6.8 and 6.1.1.4'
    'O' 'O' 0.0106 0.0060
                         'International Tables Vol C Tables 4.2.6.8 and 6.1.1.4'
    'Si' 'Si' 0.0817 0.0704
                         'International Tables Vol C Tables 4.2.6.8 and 6.1.1.4'
_computing_data_collection     'APEX2 (Bruker, 2018)'
_computing_cell_refinement     'SAINT (Bruker, 2016)'
_computing_data_reduction     'SAINT (Bruker, 2016)'
_computing_structure_solution     'SHELXS (Sheldrick, 2008)'
_computing_structure_refinement     '<i>SHELXL2014/7</i> (Sheldrick, 2015)'
_computing_molecular_graphics     '<i>OLEX2</i> (Dolomanov et al., 2009)'
_computing_publication_material
;<i>OLEX2</i> (Dolomanov et al., 2009),
CrystalExplorer21 (Spackman et al., 2021),
publCIF (Westrip, 2010), Mercury (Macrae et al., 2020)
;
loop_
    _atom_site_type_symbol
    _atom_site_label
    _atom_site_fract_x
    _atom_site_fract_y
    _atom_site_fract_z
    _atom_site_U_iso_or_equiv
    _atom_site_adp_type
    _atom_site_calc_flag
    _atom_site_occupancy
    _atom_site_disorder_assembly
    _atom_site_disorder_group
    Si Si1 0.64185(2) 0.82439(2) 0.20897(2) 0.01354(2) Uani d 1 . .
    O O1 0.28272(3) 0.68623(3) 0.09023(4) 0.02227(4) Uani d 1 . .
    O O2 0.70145(4) 0.71875(3) 0.52219(3) 0.02213(4) Uani d 1 . .
    C C1 0.41042(3) 0.81964(3) 0.19462(3) 0.01504(3) Uani d 1 . .
    C C2 0.34535(4) 0.92843(4) 0.26763(4) 0.01740(4) Uani d 1 . .
    C C3 0.14995(4) 0.87390(4) 0.21112(4) 0.02057(4) Uani d 1 . .
    H H3A 0.0906(12) 0.8525(12) 0.3024(12) 0.033(2) Uiso d 1 . .
    H H3B 0.1063(12) 0.9549(11) 0.1543(11) 0.032(2) Uiso d 1 . .
    C C4 0.11591(4) 0.70688(5) 0.10008(5) 0.02242(5) Uani d 1 . .
    H H4A 0.0538(11) 0.6100(11) 0.1453(11) 0.032(2) Uiso d 1 . .
    H H4B 0.0486(12) 0.6963(12) -0.0129(12) 0.037(2) Uiso d 1 . .
    C C5 0.70144(3) 0.67768(3) 0.35736(3) 0.01419(3) Uani d 1 . .
    C C6 0.73403(4) 0.52967(3) 0.32841(3) 0.01609(4) Uani d 1 . .
    C C7 0.75301(4) 0.44890(4) 0.48628(4) 0.01889(4) Uani d 1 . .
    H H7A 0.8533(11) 0.4108(11) 0.5151(11) 0.0284(18) Uiso d 1 . .
    H H7B 0.6498(10) 0.3515(11) 0.4771(10) 0.0251(17) Uiso d 1 . .
    C C8 0.75865(6) 0.59310(5) 0.61494(4) 0.02397(6) Uani d 1 . .
    H H8A 0.6831(12) 0.5602(11) 0.6876(12) 0.033(2) Uiso d 1 . .
    H H8B 0.8762(14) 0.6488(14) 0.6853(14) 0.048(3) Uiso d 1 . .
    C C9 0.77560(4) 1.04490(4) 0.28985(5) 0.02162(5) Uani d 1 . .
    H H9A 0.7566(12) 1.0847(12) 0.3964(12) 0.037(2) Uiso d 1 . .
    H H9B 0.9008(14) 1.0571(13) 0.3185(14) 0.048(3) Uiso d 1 . .
    H H9C 0.7555(14) 1.1226(14) 0.2124(13) 0.047(3) Uiso d 1 . .
    C C10 0.66177(4) 0.74698(4) 0.00048(4) 0.01893(4) Uani d 1 . .
    H H10A 0.6108(13) 0.8064(13) -0.0859(13) 0.040(2) Uiso d 1 . .
    H H10B 0.6006(14) 0.6296(14) -0.0355(13) 0.045(3) Uiso d 1 . .
    H H10C 0.7765(13) 0.7669(12) -0.0041(12) 0.036(2) Uiso d 1 . .
    H H6 0.7325(10) 0.4798(10) 0.2272(10) 0.0225(16) Uiso d 1 . .
    H H2 0.4137(12) 1.0273(11) 0.3403(11) 0.033(2) Uiso d 1 . .
loop_
    _atom_site_aniso_label
    _atom_site_aniso_U_11
    _atom_site_aniso_U_22
    _atom_site_aniso_U_33
    _atom_site_aniso_U_12
    _atom_site_aniso_U_13
    _atom_site_aniso_U_23
    Si1 0.01424(3) 0.01281(3) 0.01491(3) 0.00527(2) 0.00450(2) 0.00244(2)
    O1 0.01651(7) 0.02070(9) 0.02720(10) 0.00574(6) 0.00287(7) -0.00545(7)
    O2 0.03579(12) 0.02135(9) 0.01466(7) 0.01572(9) 0.00835(7) 0.00268(6)
    C1 0.01497(7) 0.01501(7) 0.01637(8) 0.00611(6) 0.00417(6) 0.00253(6)
    C2 0.01676(8) 0.01709(8) 0.01982(9) 0.00723(7) 0.00523(7) 0.00100(7)
    C3 0.01692(9) 0.02220(11) 0.02551(12) 0.00930(8) 0.00669(8) 0.00381(9)
    C4 0.01543(9) 0.02642(13) 0.02320(11) 0.00544(8) 0.00243(8) -0.00117(9)
    C5 0.01579(7) 0.01407(7) 0.01381(7) 0.00590(6) 0.00406(6) 0.00171(5)
    C6 0.01916(9) 0.01436(8) 0.01617(8) 0.00689(6) 0.00502(7) 0.00142(6)
    C7 0.02225(10) 0.01595(8) 0.02068(10) 0.00752(7) 0.00644(8) 0.00561(7)
    C8 0.03680(17) 0.02108(11) 0.01494(9) 0.01061(11) 0.00498(9) 0.00432(8)
    C9 0.02043(10) 0.01447(9) 0.02932(13) 0.00399(7) 0.00669(9) 0.00107(8)
    C10 0.02063(10) 0.02226(10) 0.01611(9) 0.00769(8) 0.00686(7) 0.00360(7)
_geom_special_details
;
 All esds (except the esd in the dihedral angle between two l.s. planes)
 are estimated using the full covariance matrix.  The cell esds are taken
 into account individually in the estimation of esds in distances, angles
 and torsion angles; correlations between esds in cell parameters are only
 used when they are defined by crystal symmetry.  An approximate (isotropic)
 treatment of cell esds is used for estimating esds involving l.s. planes.
;
loop_
    _geom_bond_atom_site_label_1
    _geom_bond_atom_site_label_2
    _geom_bond_distance
    Si1 C1 1.8742(3)
    Si1 C5 1.8693(3)
    Si1 C9 1.8631(3)
    Si1 C10 1.8579(3)
    O1 C1 1.3915(4)
    O1 C4 1.4479(4)
    O2 C5 1.3849(3)
    O2 C8 1.4525(4)
    C1 C2 1.3370(4)
    C2 C3 1.5075(4)
    C2 H2 0.945(9)
    C3 H3A 0.992(9)
    C3 H3B 0.948(9)
    C3 C4 1.5331(5)
    C4 H4A 0.984(9)
    C4 H4B 0.961(10)
    C5 C6 1.3409(4)
    C6 C7 1.5093(4)
    C6 H6 0.904(8)
    C7 H7A 0.947(9)
    C7 H7B 0.996(8)
    C7 C8 1.5298(5)
    C8 H8A 0.965(9)
    C8 H8B 0.984(11)
    C9 H9A 0.980(10)
    C9 H9B 0.982(11)
    C9 H9C 0.961(11)
    C10 H10A 0.978(10)
    C10 H10B 0.965(11)
    C10 H10C 0.927(10)
loop_
    _geom_angle_atom_site_label_1
    _geom_angle_atom_site_label_2
    _geom_angle_atom_site_label_3
    _geom_angle_site_symmetry_1
    _geom_angle_site_symmetry_3
    _geom_angle
    _geom_angle_publ_flag
    C5 Si1 C1 . . 108.189(12) ?
    C9 Si1 C1 . . 106.801(14) ?
    C9 Si1 C5 . . 110.770(15) ?
    C10 Si1 C1 . . 109.191(13) ?
    C10 Si1 C5 . . 108.128(13) ?
    C10 Si1 C9 . . 113.628(16) ?
    C1 O1 C4 . . 107.60(2) ?
    C5 O2 C8 . . 107.15(2) ?
    O1 C1 Si1 . . 117.093(19) ?
    C2 C1 Si1 . . 129.94(2) ?
    C2 C1 O1 . . 112.95(2) ?
    C1 C2 C3 . . 110.20(3) ?
    C1 C2 H2 . . 124.1(5) ?
    C3 C2 H2 . . 125.7(5) ?
    C2 C3 H3A . . 114.7(5) ?
    C2 C3 H3B . . 111.8(5) ?
    C2 C3 C4 . . 101.57(2) ?
    H3A C3 H3B . . 106.4(7) ?
    C4 C3 H3A . . 108.8(5) ?
    C4 C3 H3B . . 113.8(5) ?
    O1 C4 C3 . . 107.47(3) ?
    O1 C4 H4A . . 108.9(5) ?
    O1 C4 H4B . . 106.6(6) ?
    C3 C4 H4A . . 112.4(5) ?
    C3 C4 H4B . . 116.7(6) ?
    H4A C4 H4B . . 104.5(8) ?
    O2 C5 Si1 . . 116.686(18) ?
    C6 C5 Si1 . . 130.12(2) ?
    C6 C5 O2 . . 113.03(2) ?
    C5 C6 C7 . . 109.72(2) ?
    C5 C6 H6 . . 125.3(5) ?
    C7 C6 H6 . . 124.7(5) ?
    C6 C7 H7A . . 114.8(5) ?
    C6 C7 H7B . . 110.3(5) ?
    C6 C7 C8 . . 101.18(2) ?
    H7A C7 H7B . . 107.9(7) ?
    C8 C7 H7A . . 111.6(5) ?
    C8 C7 H7B . . 110.9(5) ?
    O2 C8 C7 . . 106.95(2) ?
    O2 C8 H8A . . 107.7(6) ?
    O2 C8 H8B . . 106.9(6) ?
    C7 C8 H8A . . 113.7(6) ?
    C7 C8 H8B . . 113.2(6) ?
    H8A C8 H8B . . 108.0(8) ?
    Si1 C9 H9A . . 111.7(5) ?
    Si1 C9 H9B . . 113.1(6) ?
    Si1 C9 H9C . . 113.1(6) ?
    H9A C9 H9B . . 102.7(8) ?
    H9A C9 H9C . . 108.8(8) ?
    H9B C9 H9C . . 106.8(9) ?
    Si1 C10 H10A . . 111.1(6) ?
    Si1 C10 H10B . . 112.9(6) ?
    Si1 C10 H10C . . 112.3(6) ?
    H10A C10 H10B . . 105.1(8) ?
    H10A C10 H10C . . 104.8(8) ?
    H10B C10 H10C . . 110.1(8) ?
loop_
    _geom_torsion_atom_site_label_1
    _geom_torsion_atom_site_label_2
    _geom_torsion_atom_site_label_3
    _geom_torsion_atom_site_label_4
    _geom_torsion_site_symmetry_1
    _geom_torsion_site_symmetry_2
    _geom_torsion_site_symmetry_3
    _geom_torsion_site_symmetry_4
    _geom_torsion
    _geom_torsion_publ_flag
    Si1 C1 C2 C3 . . . . 177.42(2) ?
    Si1 C5 C6 C7 . . . . -172.51(2) ?
    O1 C1 C2 C3 . . . . -1.01(4) ?
    O2 C5 C6 C7 . . . . 2.56(4) ?
    C1 Si1 C5 O2 . . . . -64.48(2) ?
    C1 Si1 C5 C6 . . . . 110.44(3) ?
    C1 O1 C4 C3 . . . . 4.15(4) ?
    C1 C2 C3 C4 . . . . 3.38(4) ?
    C2 C3 C4 O1 . . . . -4.46(4) ?
    C4 O1 C1 Si1 . . . . 179.30(2) ?
    C4 O1 C1 C2 . . . . -2.04(4) ?
    C5 Si1 C1 O1 . . . . -80.64(2) ?
    C5 Si1 C1 C2 . . . . 100.98(3) ?
    C5 O2 C8 C7 . . . . -13.01(4) ?
    C5 C6 C7 C8 . . . . -10.06(3) ?
    C6 C7 C8 O2 . . . . 13.68(4) ?
    C8 O2 C5 Si1 . . . . -177.44(2) ?
    C8 O2 C5 C6 . . . . 6.78(4) ?
    C9 Si1 C1 O1 . . . . 160.08(2) ?
    C9 Si1 C1 C2 . . . . -18.30(3) ?
    C9 Si1 C5 O2 . . . . 52.26(3) ?
    C9 Si1 C5 C6 . . . . -132.81(3) ?
    C10 Si1 C1 O1 . . . . 36.82(3) ?
    C10 Si1 C1 C2 . . . . -141.56(3) ?
    C10 Si1 C5 O2 . . . . 177.38(2) ?
    C10 Si1 C5 C6 . . . . -7.70(3) ?
_shelx_space_group_comment
;
The symmetry employed for this shelxl refinement is uniquely defined
by the following loop, which should always be used as a source of
symmetry information in preference to the above space-group names.
They are only intended as comments.
;
_shelx_estimated_absorpt_T_min     ?
_shelx_estimated_absorpt_T_max     ?
_shelx_hkl_file
;
  -1   0   0 1454.96   37.33  12
  -1   0   0 1408.68   37.92   1
  -1   0   0 1431.42   37.85   2
  -1   0   0 1384.72   36.74   3
  -1   0   0 1386.12   37.02   4
  -1   0   0 1329.48   36.29   5
  -1   0   0 1286.79   36.24  10
  -2   0   0 8937.66  235.46   3
  -2   0   0 8724.85  234.56   5
  -2   0   0 9489.68  238.05   1
  -2   0   0 9207.27  237.98   2
  -3   0   0 2884.00   77.29   1
  -3   0   0 2754.99   73.60   4
  -3   0   0 2720.82   71.77   5
  -3   0   0 2618.47   70.07   9
  -3   0   0 2672.33   74.05  12
  -3   0   0 2751.07   76.68   2
  -3   0   0 2668.62   73.00   3
  -3   0   0 2621.03   71.61  10
   3   0   0 2615.35   70.48  19
  -4   0   0   97.54    4.41  21
  -4   0   0   99.69    5.99   3
  -4   0   0   96.32    2.87  26
  -4   0   0  108.10    3.74   9
  -4   0   0   96.69    3.81  20
  -4   0   0  100.97    3.99  19
  -4   0   0  100.46    4.23  23
  -4   0   0   97.83    4.25  17
  -4   0   0   99.32    6.12   4
  -4   0   0   97.32    4.79  10
  -4   0   0   94.60    6.36  12
  -4   0   0   98.57    2.86  26
  -4   0   0   98.39    3.83  14
  -4   0   0   98.96    8.04   1
  -4   0   0   95.58    3.60  15
  -4   0   0  104.02    8.03   2
  -4   0   0   96.73    3.48   9
  -4   0   0   92.99    4.86   5
   4   0   0   92.37    2.66  52
   4   0   0   91.92    2.61  48
   4   0   0   93.75    2.67  68
   4   0   0   91.38    2.84  37
   4   0   0   91.85    3.04  33
   4   0   0   87.06    2.51  45
   4   0   0   88.33    2.60  46
   4   0   0   97.24    2.72  27
   4   0   0   99.34    2.99  29
   4   0   0   96.10    2.85  34
   4   0   0   92.85    3.06  31
   4   0   0   90.75    2.57  58
   4   0   0   91.37    2.68  59
   4   0   0   99.04    2.73  60
   4   0   0   93.27    2.70  61
   4   0   0   88.32    2.58  62
   4   0   0   89.97    2.53  63
   4   0   0   92.50    2.95  35
   4   0   0   92.76    2.65  65
   4   0   0   94.04    2.65  66
   4   0   0   93.92    2.66  67
   4   0   0   92.81    2.60  43
   4   0   0   89.92    2.58  69
   4   0   0   90.14    2.55  70
   4   0   0   99.02    3.17  40
   4   0   0   93.71    2.88  32
   4   0   0   91.12    2.64  49
   4   0   0   97.48    2.66  56
   4   0   0   91.45    2.62  57
   4   0   0   90.75    2.70  44
   4   0   0   93.55    2.62  64
   4   0   0   95.77    2.64  50
   4   0   0   91.84    2.56  51
   4   0   0   90.55    2.82  30
   4   0   0   89.74    2.73  55
   4   0   0   88.97    2.59  53
   4   0   0   98.48    2.85  38
   4   0   0   97.63    3.84  19
   4   0   0   91.02    2.83  39
  -5   0   0  299.71    9.15  15
  -5   0   0  316.58   16.70   2
  -5   0   0  333.13    9.03   9
  -5   0   0  303.20   10.75  10
  -5   0   0  306.14   13.84  12
  -5   0   0  302.31   12.89   3
  -5   0   0  306.01   13.01   4
  -5   0   0  296.89   11.02   5
  -5   0   0  298.62   10.10  17
  -5   0   0  315.81   16.97   1
  -5   0   0  295.04    9.31  14
  -5   0   0  315.11   10.44  21
  -5   0   0  297.67    9.57  19
  -5   0   0  305.13    9.51  20
  -5   0   0  305.07   10.05  23
   5   0   0  295.34    7.84  60
   5   0   0  283.52    8.28  33
   5   0   0  279.25    7.65  58
   5   0   0  274.33    7.60  70
   5   0   0  273.62    7.70  57
   5   0   0  284.79    7.87  55
   5   0   0  288.94    7.74  56
   5   0   0  265.88    7.56  45
   5   0   0  296.90    8.08  32
   5   0   0  286.27    7.73  50
   5   0   0  290.18    8.32  31
   5   0   0  278.94    7.68  46
   5   0   0  285.45    7.77  68
   5   0   0  288.21    7.75  66
   5   0   0  280.26    7.68  53
   5   0   0  290.57    8.01  34
   5   0   0  285.75    8.20  35
   5   0   0  288.34    8.00  37
   5   0   0  276.06    7.65  69
   5   0   0  287.33    7.75  65
   5   0   0  287.62    7.71  64
   5   0   0  329.53    8.30  29
   5   0   0  284.43    7.81  61
   5   0   0  282.34    7.67  62
   5   0   0  295.32    7.78  67
   5   0   0  291.36    7.81  59
   5   0   0  283.73    7.64  51
   5   0   0  269.23    7.95  30
   5   0   0  264.56    8.37  40
   5   0   0  290.92    7.84  27
   5   0   0  281.64    7.82  44
   5   0   0  287.44    7.70  48
   5   0   0  286.60    7.74  49
   5   0   0  282.63    7.76  52
   5   0   0  292.38    7.71  43
   5   0   0  282.30    7.60  63
   5   0   0  291.00    7.98  38
   5   0   0  286.11    8.03  39
  -6   0   0    2.07    3.57   1
  -6   0   0    4.88    1.79  11
  -6   0   0    2.76    1.76   5
  -6   0   0    3.67    3.35   2
  -6   0   0    2.66    0.71  14
  -6   0   0    1.85    0.60  20
  -6   0   0    2.41    0.75  17
  -6   0   0    0.96    2.19   3
  -6   0   0    2.55    0.85  21
  -6   0   0    0.66    2.12   4
  -6   0   0    3.57    0.81  18
  -6   0   0    3.51    0.86  19
  -6   0   0    4.92    1.15  16
  -6   0   0    2.04    0.83  23
  -6   0   0    2.92    2.00  12
   6   0   0    3.82    0.42  30
   6   0   0    2.62    0.21  63
   6   0   0    2.45    0.33  27
   6   0   0    4.44    0.55  35
   6   0   0    3.96    0.45  37
  -7   0   0   11.24    1.30  15
  -7   0   0    8.92    1.80  17
  -7   0   0    8.68    2.77  11
  -7   0   0   10.40    1.45  20
  -7   0   0    8.77    5.72   1
  -7   0   0    9.27    1.46  24
  -7   0   0   11.05    1.28  14
  -7   0   0    9.42    1.33  18
  -7   0   0   10.09    1.44  16
  -7   0   0   10.38    1.69  21
  -7   0   0    8.91    1.42  19
  -7   0   0   11.22    1.69  23
  -7   0   0   14.12    3.72  12
  -7   0   0   10.64    2.20  10
   7   0   0    9.85    0.65  27
   7   0   0    9.49    0.56  56
   7   0   0    9.83    0.53  48
   7   0   0   10.06    0.68  55
   7   0   0   10.42    0.62  68
   7   0   0   10.28    0.69  30
   7   0   0    9.74    0.48  51
   7   0   0    9.34    0.53  57
   7   0   0    9.32    0.48  58
   7   0   0    9.57    0.73  34
   7   0   0   10.48    0.90  29
   7   0   0    9.59    0.76  39
   7   0   0   10.37    0.52  46
   7   0   0    9.92    0.57  49
   7   0   0    9.63    0.87  35
   7   0   0    9.59    0.48  69
   7   0   0    9.10    0.41  70
   7   0   0   10.83    0.52  62
   7   0   0    9.50    0.71  37
   7   0   0    9.01    0.49  53
   7   0   0   10.02    0.65  61
   7   0   0   10.31    0.59  65
   7   0   0   10.81    0.68  44
   7   0   0   10.48    0.64  59
   7   0   0   10.02    1.04  40
   7   0   0    9.54    0.54  43
   7   0   0   11.98    1.05  31
   7   0   0   10.14    0.57  50
   7   0   0    9.59    0.79  32
   7   0   0    9.95    0.59  52
   7   0   0    9.77    0.60  67
   7   0   0    9.31    0.53  64
   7   0   0    9.29    0.70  38
   7   0   0    9.42    0.63  60
   7   0   0    9.18    0.56  66
   7   0   0   10.52    0.94  33
  -8   0   0  179.59    7.83  24
  -8   0   0  182.04    7.47  20
  -8   0   0  183.85    6.96  18
  -8   0   0  180.97    8.17  17
  -8   0   0  186.84    6.76  14
  -8   0   0  179.10    8.11  23
  -8   0   0  174.56    7.20  19
  -8   0   0  177.63    5.08  41
  -8   0   0  173.58    8.23  21
  -8   0   0  172.72    6.80  15
  -8   0   0  182.28    7.57  16
   8   0   0  169.16    4.82  51
   8   0   0  185.37    6.20  40
   8   0   0  181.10    5.77  35
   8   0   0  175.88    5.00  52
   8   0   0  177.23    4.95  64
   8   0   0  176.09    4.86  62
   8   0   0  180.11    5.34  34
   8   0   0  177.25    5.89  31
   8   0   0  175.41    5.53  32
   8   0   0  180.76    4.97  50
   8   0   0  175.25    5.75  29
   8   0   0  175.95    5.09  61
   8   0   0  169.17    4.70  70
   8   0   0  177.72    5.08  67
   8   0   0  179.08    5.08  68
   8   0   0  180.56    5.85  33
   8   0   0  168.62    4.89  48
   8   0   0  171.02    5.09  59
   8   0   0  175.36    5.00  49
   8   0   0  178.42    5.15  44
   8   0   0  172.48    4.96  66
   8   0   0  179.02    5.20  55
   8   0   0  175.83    4.97  56
   8   0   0  167.78    4.87  57
   8   0   0  168.59    5.19  30
   8   0   0  175.62    4.97  43
   8   0   0  176.64    4.98  65
   8   0   0  177.47    5.15  60
   8   0   0  163.79    5.41  39
   8   0   0  169.33    4.84  46
   8   0   0  171.11    4.82  58
   8   0   0  169.52    5.18  37
   8   0   0  172.20    5.30  38
   8   0   0  176.49    5.16  27
   8   0   0  168.62    4.83  53
  -9   0   0    7.38    0.68  28
  -9   0   0    6.22    1.55  24
  -9   0   0    8.98    1.46  15
  -9   0   0    5.14    1.75  21
  -9   0   0    6.98    1.69  17
  -9   0   0    6.83    0.59  41
  -9   0   0    7.42    1.69  16
  -9   0   0    6.89    1.44  19
  -9   0   0    4.73    1.42  23
  -9   0   0    6.49    1.45  20
  -9   0   0    6.82    1.14  14
  -9   0   0    5.51    1.26  18
  -9   0   0    6.01    0.86  22
   9   0   0    8.00    0.66  68
   9   0   0    6.69    0.67  34
   9   0   0    6.85    0.66  60
   9   0   0    6.69    0.54  56
   9   0   0    8.50    0.51  62
   9   0   0    6.29    0.78  32
   9   0   0    7.62    0.57  43
   9   0   0    7.69    0.68  44
   9   0   0    7.07    0.49  46
   9   0   0    8.06    0.60  49
   9   0   0    7.88    0.59  50
   9   0   0    7.53    0.47  51
   9   0   0    8.01    0.60  52
   9   0   0    7.35    0.46  53
   9   0   0    6.38    0.36  70
   9   0   0    6.43    0.74  39
   9   0   0    7.55    0.53  48
   9   0   0    8.09    0.66  59
   9   0   0    7.87    1.08  40
   9   0   0    6.42    0.48  57
   9   0   0    7.65    0.65  61
   9   0   0    6.46    0.86  35
   9   0   0    6.05    0.70  38
   9   0   0    7.48    0.63  67
   9   0   0    7.34    0.58  66
   9   0   0    7.61    0.94  29
   9   0   0    5.42    0.59  30
   9   0   0    8.46    1.03  33
   9   0   0    6.45    0.53  64
   9   0   0    7.66    0.60  65
   9   0   0    8.19    0.72  55
   9   0   0    6.27    0.63  37
   9   0   0    7.88    1.00  31
 -10   0   0   70.45    5.17  23
 -10   0   0   63.71    3.70  18
 -10   0   0   71.74    4.90  24
 -10   0   0   67.27    4.44  16
 -10   0   0   69.53    2.57  28
 -10   0   0   66.30    2.38  41
 -10   0   0   69.03    4.94  17
 -10   0   0   62.69    3.46  14
 -10   0   0   62.86    3.84  15
 -10   0   0   62.10    3.85  19
 -10   0   0   69.33    4.51  20
  10   0   0   65.92    2.73  39
  10   0   0   71.48    2.32  43
  10   0   0   68.59    2.45  59
  10   0   0   66.55    2.27  66
  10   0   0   71.29    2.97  32
  10   0   0   70.72    2.33  65
  10   0   0   68.71    2.49  44
  10   0   0   67.05    2.56  34
  10   0   0   64.00    2.10  51
  10   0   0   64.95    3.09  29
  10   0   0   65.95    2.12  46
  10   0   0   67.75    2.28  56
  10   0   0   64.21    2.08  53
  10   0   0   70.47    2.34  49
  10   0   0   67.56    2.28  50
  10   0   0   67.83    2.29  64
  10   0   0   70.13    2.32  52
  10   0   0   67.89    2.68  38
  10   0   0   67.44    2.43  67
  10   0   0   68.12    2.42  68
  10   0   0   66.72    2.39  61
  10   0   0   65.37    3.06  35
  10   0   0   62.27    2.38  37
  10   0   0   64.88    2.11  57
  10   0   0   69.30    3.18  33
  10   0   0   70.44    3.50  40
  10   0   0   66.82    2.14  62
  10   0   0   69.26    2.56  55
  10   0   0   65.71    2.42  30
  10   0   0   72.73    3.27  31
  10   0   0   67.13    2.19  48
  10   0   0   66.33    2.48  60
 -11   0   0    7.64    1.39  14
 -11   0   0    7.92    2.14  17
 -11   0   0    9.12    1.88  20
 -11   0   0    9.29    0.72  41
 -11   0   0    7.51    1.46  18
 -11   0   0   10.50    0.83  28
 -11   0   0    9.80    2.18  24
 -11   0   0    6.17    1.66  16
  11   0   0    9.76    0.73  64
  11   0   0    9.83    0.73  50
  11   0   0   10.68    0.84  59
  11   0   0   10.62    0.83  67
  11   0   0   10.78    0.84  68
  11   0   0    8.53    1.09  29
  11   0   0    8.79    1.11  35
  11   0   0   10.74    0.78  65
  11   0   0   10.29    0.91  60
  11   0   0   10.78    0.76  43
  11   0   0   12.25    0.92  44
  11   0   0   10.44    0.73  56
  11   0   0   10.89    0.62  62
  11   0   0    8.10    0.73  30
  11   0   0    8.90    0.73  37
  11   0   0   10.06    0.74  66
  11   0   0    9.23    0.53  53
  11   0   0    9.28    0.59  46
  11   0   0    8.36    0.55  51
  11   0   0    8.97    0.55  57
  11   0   0    9.02    0.88  39
  11   0   0   11.93    1.34  31
  11   0   0   11.27    1.44  40
  11   0   0   10.61    1.26  33
  11   0   0   11.14    0.76  52
  11   0   0    9.32    0.79  61
  11   0   0   10.26    0.93  55
  11   0   0    9.94    0.75  49
  11   0   0   10.25    1.06  32
 -12   0   0   -2.80    1.71  17
 -12   0   0    1.86    1.68  16
  12   0   0    1.21    0.60  31
  12   0   0    0.72    0.50  29
  12   0   0    0.74    0.34  49
  12   0   0   -0.05    0.20  46
  12   0   0    0.16    0.23  57
  12   0   0    0.47    0.43  35
  12   0   0    0.97    0.33  50
  12   0   0    0.45    0.30  66
  12   0   0   -0.14    0.46  33
  12   0   0    0.73    0.43  44
  12   0   0    0.41    0.29  52
  12   0   0    0.83    0.68  40
  12   0   0    0.28    0.26  67
  12   0   0    0.04    0.39  39
  12   0   0    0.67    0.32  43
  12   0   0    0.85    0.37  59
  12   0   0    0.40    0.32  61
  12   0   0    0.49    0.39  60
  12   0   0    0.32    0.38  55
  12   0   0    0.13    0.25  64
  12   0   0    0.42    0.32  68
  12   0   0    0.70    0.31  56
  12   0   0    1.10    0.34  65
  12   0   0    0.42    0.48  32
  13   0   0   16.51    1.28  60
  13   0   0   16.09    0.98  66
  13   0   0   18.20    1.63  35
  13   0   0   17.83    1.18  59
  13   0   0   17.99    1.34  39
  13   0   0   15.06    1.90  40
  13   0   0   17.88    1.11  61
  13   0   0   16.48    1.61  29
  13   0   0   17.52    1.16  68
  13   0   0   16.49    1.02  43
  13   0   0   20.00    1.29  44
  13   0   0   18.10    1.03  50
  13   0   0   19.34    1.35  55
  13   0   0   18.88    1.79  31
  13   0   0   17.49    1.60  32
  13   0   0   20.09    1.78  33
  13   0   0   18.57    1.11  49
  13   0   0   17.21    1.05  56
  13   0   0   17.76    1.07  64
  13   0   0   18.63    1.16  67
  13   0   0   16.15    1.03  65
  14   0   0   22.83    1.26  65
  14   0   0   21.92    1.24  56
  14   0   0   23.73    1.22  50
  14   0   0   20.71    1.32  67
  14   0   0   25.91    1.34  61
  14   0   0   23.20    1.53  60
  14   0   0   22.40    1.99  31
  14   0   0   24.54    1.48  44
  14   0   0   22.85    1.92  29
  14   0   0   24.63    1.42  68
  14   0   0   25.30    1.93  32
  14   0   0   25.59    2.44  40
  14   0   0   24.91    1.60  55
  14   0   0   19.73    1.77  35
  14   0   0   22.99    1.29  49
  14   0   0   25.10    1.43  59
  14   0   0   24.70    1.29  64
  14   0   0   23.90    1.25  43
  15   0   0    3.38    0.57  59
  15   0   0    2.48    0.67  60
  15   0   0    1.40    0.76  29
  15   0   0    2.55    0.61  44
  15   0   0    2.08    0.56  68
  15   0   0    1.80    0.69  35
  15   0   0    1.70    0.44  50
  15   0   0    2.41    0.49  56
  15   0   0    1.28    0.54  55
  15   0   0    2.28    0.49  65
  15   0   0    2.44    0.87  40
  15   0   0    2.28    0.49  64
  15   0   0    2.50    0.52  61
  15   0   0    2.43    0.84  32
  15   0   0    2.68    0.51  43
  15   0   0    2.09    0.50  67
  15   0   0    1.91    0.44  49
  16   0   0    6.29    0.77  67
  16   0   0    5.79    0.79  49
  16   0   0    6.47    0.87  68
  16   0   0    7.06    0.99  55
  16   0   0    6.06    0.82  44
  16   0   0    5.93    0.76  61
  16   0   0    5.35    0.72  59
  17  -1   0    6.04    0.85  68
  17  -1   0    6.30    0.79  67
  16  -1   0   14.41    1.06  49
  16  -1   0   12.32    0.95  67
  16  -1   0   12.34    1.05  59
  16  -1   0   14.44    1.13  64
  16  -1   0   15.04    1.15  68
  16  -1   0   14.34    1.12  44
  16  -1   0   16.67    1.31  55
  15  -1   0    0.65    0.39  49
  15  -1   0    0.19    0.47  44
  15  -1   0   -0.36    0.42  60
  15  -1   0   -0.17    0.32  43
  15  -1   0    0.01    0.55  29
  15  -1   0    0.57    0.39  59
  15  -1   0    0.10    0.36  68
  15  -1   0    0.52    0.33  61
  15  -1   0    0.34    0.32  64
  15  -1   0    0.26    0.37  67
  15  -1   0    0.59    0.56  55
  15  -1   0    0.13    0.53  35
  15  -1   0    0.07    0.67  40
  15  -1   0   -0.69    0.49  32
  14  -1   0   37.45    2.38  35
  14  -1   0   42.13    1.95  59
  14  -1   0   37.19    1.56  50
  14  -1   0   39.04    2.65  31
  14  -1   0   42.99    1.83  49
  14  -1   0   39.28    1.90  68
  14  -1   0   36.95    1.62  65
  14  -1   0   40.70    1.70  66
  14  -1   0   41.67    2.11  55
  14  -1   0   40.01    1.83  67
  14  -1   0   35.28    2.88  40
  14  -1   0   39.79    1.70  43
  14  -1   0   39.81    2.02  60
  14  -1   0   38.85    1.72  64
  14  -1   0   37.69    2.40  32
  14  -1   0   40.96    1.97  44
  14  -1   0   39.44    1.68  61
  14  -1   0   37.89    2.51  29
  14  -1   0   38.01    1.67  56
  13  -1   0   10.21    0.79  43
  13  -1   0   10.25    1.22  32
  13  -1   0   10.27    0.78  56
  13  -1   0   10.60    0.92  68
  13  -1   0   10.07    1.36  33
  13  -1   0    9.20    0.74  65
  13  -1   0   10.37    0.87  67
  13  -1   0   10.62    0.81  61
  13  -1   0   10.36    0.81  64
  13  -1   0    9.96    0.80  66
  13  -1   0    9.33    1.02  39
  13  -1   0   11.87    1.31  35
  13  -1   0   11.52    1.34  29
  13  -1   0   10.68    0.73  50
  13  -1   0    9.32    1.55  40
  13  -1   0   10.43    1.01  60
  13  -1   0   10.95    0.85  49
  13  -1   0    9.68    1.02  55
  13  -1   0    9.73    1.29  31
  13  -1   0   10.11    0.92  59
  13  -1   0   10.96    0.99  44
  12  -1   0   16.22    1.61  31
  12  -1   0   14.12    0.92  43
  12  -1   0   14.44    0.93  52
  12  -1   0   16.50    1.40  32
  12  -1   0   16.03    1.14  44
  12  -1   0   15.28    0.84  62
  12  -1   0   14.93    1.57  33
  12  -1   0   16.02    0.95  64
  12  -1   0   15.74    0.88  50
  12  -1   0   16.13    1.48  29
  12  -1   0   14.60    1.72  40
  12  -1   0   13.93    1.17  55
  12  -1   0   14.77    0.91  56
  12  -1   0   15.83    0.95  66
  12  -1   0   15.67    0.95  61
  12  -1   0   15.85    0.99  49
  12  -1   0   16.09    1.50  35
  12  -1   0   16.33    1.04  67
  12  -1   0   16.58    1.17  60
  12  -1   0   13.64    1.12  39
  12  -1   0   13.64    0.75  51
  12  -1   0   14.33    1.06  68
  12  -1   0   15.60    1.09  59
  12  -1   0   14.74    0.89  65
 -12   1   0   12.86    2.59  24
 -12   1   0    8.84    2.13  16
 -12   1   0   14.54    1.02  28
 -12   1   0    9.92    2.71  17
  11  -1   0   11.57    0.95  60
  11  -1   0   12.62    0.89  67
  11  -1   0   10.86    0.71  30
  11  -1   0   11.80    0.94  44
  11  -1   0   12.07    0.92  68
  11  -1   0   10.88    0.70  62
  11  -1   0   12.70    1.00  55
  11  -1   0   11.64    0.78  43
  11  -1   0    9.24    1.24  33
  11  -1   0   12.49    1.37  31
  11  -1   0   12.09    1.00  39
  11  -1   0   11.34    1.20  35
  11  -1   0   10.41    0.74  56
  11  -1   0   12.35    1.27  29
  11  -1   0   11.38    0.76  65
  11  -1   0   12.02    0.83  61
  11  -1   0   10.85    0.72  50
  11  -1   0   11.30    0.90  59
  11  -1   0   12.58    1.53  40
  11  -1   0    9.95    0.56  46
  11  -1   0   12.94    0.84  52
  11  -1   0   12.69    1.16  32
  11  -1   0   12.58    0.80  64
  11  -1   0   10.66    0.56  57
  11  -1   0   13.05    0.85  66
  11  -1   0   12.03    0.83  49
  11  -1   0   11.40    0.64  51
 -11   1   0   11.45    2.25  16
 -11   1   0    9.37    2.03  24
 -11   1   0   10.18    0.75  41
 -11   1   0   16.26    3.18  23
 -11   1   0    9.95    1.47  14
 -11   1   0    9.65    1.87  20
 -11   1   0   10.60    0.89  28
 -11   1   0   14.26    2.84  17
 -11   1   0   11.55    1.63  22
 -11   1   0   12.26    1.51  18
  10  -1   0   75.79    2.71  55
  10  -1   0   75.72    2.44  43
  10  -1   0   70.37    3.31  31
  10  -1   0   70.52    2.45  61
  10  -1   0   72.18    2.25  51
  10  -1   0   74.79    3.25  29
  10  -1   0   73.83    2.35  50
  10  -1   0   68.25    2.37  30
  10  -1   0   72.50    2.47  52
  10  -1   0   72.67    2.62  60
  10  -1   0   72.72    2.62  59
  10  -1   0   73.79    2.35  62
  10  -1   0   73.76    2.42  64
  10  -1   0   74.73    3.05  32
  10  -1   0   75.26    2.47  66
  10  -1   0   71.76    2.60  44
  10  -1   0   75.23    3.32  33
  10  -1   0   75.39    2.39  65
  10  -1   0   72.24    2.38  56
  10  -1   0   70.38    2.34  37
  10  -1   0   73.25    2.87  39
  10  -1   0   80.93    2.60  67
  10  -1   0   73.69    3.21  35
  10  -1   0   70.62    2.17  46
  10  -1   0   72.26    2.48  49
  10  -1   0   71.86    2.58  68
  10  -1   0   67.27    2.17  57
  10  -1   0   69.01    2.13  53
  10  -1   0   71.92    3.57  40
 -10   1   0   79.19    5.51  23
 -10   1   0   67.90    3.49  18
 -10   1   0   75.53    5.02  24
 -10   1   0   74.38    2.71  28
 -10   1   0   76.87    4.94  16
 -10   1   0   80.79    5.46  17
 -10   1   0   69.81    2.51  41
 -10   1   0   67.48    4.08  15
 -10   1   0   70.07    3.30  19
 -10   1   0   72.65    4.76  20
 -10   1   0   70.94    3.41  22
 -10   1   0   68.22    3.22  22
 -10   1   0   71.66    3.53  14
 -10   1   0   67.24    3.24  18
   9  -1   0  122.52    3.73  43
   9  -1   0  122.30    4.62  33
   9  -1   0  129.28    3.88  67
   9  -1   0  130.65    3.86  61
   9  -1   0  121.95    3.54  46
   9  -1   0  123.51    4.53  29
   9  -1   0  129.54    3.85  52
   9  -1   0  122.64    3.59  57
   9  -1   0  133.37    5.08  40
   9  -1   0  124.52    3.78  37
   9  -1   0  129.70    3.98  59
   9  -1   0  124.12    3.69  62
   9  -1   0  122.05    3.90  68
   9  -1   0  120.61    3.71  56
   9  -1   0  129.04    4.04  55
   9  -1   0  132.15    4.77  31
   9  -1   0  121.42    3.79  30
   9  -1   0  128.56    3.82  66
   9  -1   0  125.37    3.71  48
   9  -1   0  130.56    3.98  44
   9  -1   0  122.06    4.51  35
   9  -1   0  125.93    3.75  64
   9  -1   0  118.78    3.51  53
   9  -1   0  127.54    3.84  49
   9  -1   0  126.37    3.95  60
   9  -1   0  131.01    4.40  32
   9  -1   0  128.03    3.70  50
   9  -1   0  131.20    4.27  39
   9  -1   0  123.04    3.60  51
   9  -1   0  127.69    3.72  65
  -9   1   0  132.18    4.90  22
  -9   1   0  133.09    5.86  15
  -9   1   0  131.87    6.43  20
  -9   1   0  136.06    7.58  21
  -9   1   0  127.44    4.82  18
  -9   1   0  129.97    5.17  18
  -9   1   0  129.51    5.07  14
  -9   1   0  125.83    4.67  22
  -9   1   0  137.60    7.16  17
  -9   1   0  126.46    4.09  28
  -9   1   0  133.34    7.20  23
  -9   1   0  119.99    3.88  41
  -9   1   0  133.44    6.64  24
  -9   1   0  130.46    6.60  16
  -9   1   0  121.61    5.00  19
   8  -1   0  140.25    4.93  31
   8  -1   0  140.82    4.30  55
   8  -1   0  136.38    3.88  53
   8  -1   0  135.50    3.95  57
   8  -1   0  140.78    3.90  46
   8  -1   0  141.32    4.16  30
   8  -1   0  140.24    4.26  59
   8  -1   0  137.87    4.02  65
   8  -1   0  128.67    4.21  34
   8  -1   0  139.88    4.04  43
   8  -1   0  142.67    4.16  52
   8  -1   0  141.13    4.04  56
   8  -1   0  144.11    4.79  35
   8  -1   0  139.12    4.14  61
   8  -1   0  138.83    4.20  68
   8  -1   0  146.33    4.93  33
   8  -1   0  143.38    4.03  62
   8  -1   0  141.77    4.01  50
   8  -1   0  142.08    4.50  39
   8  -1   0  151.10    5.27  40
   8  -1   0  141.71    4.12  66
   8  -1   0  137.05    3.93  51
   8  -1   0  146.53    4.25  60
   8  -1   0  142.88    4.06  48
   8  -1   0  138.33    4.77  29
   8  -1   0  143.59    4.16  67
   8  -1   0  140.19    4.13  49
   8  -1   0  136.75    4.14  37
   8  -1   0  141.66    4.07  64
   8  -1   0  141.07    4.23  44
   8  -1   0  140.37    4.61  32
   8  -1   0  144.02    4.42  38
  -8   1   0  144.35    7.16  17
  -8   1   0  149.87    5.36  14
  -8   1   0  140.39    4.91  22
  -8   1   0  148.69    7.70  21
  -8   1   0  152.14    7.37  23
  -8   1   0  146.21    6.55  20
  -8   1   0  143.91    4.38  28
  -8   1   0  143.73    5.10  22
  -8   1   0  141.64    4.20  41
  -8   1   0  142.90    5.94  15
  -8   1   0  140.00    5.42  19
   7  -1   0   15.39    0.75  49
   7  -1   0   13.84    0.64  69
   7  -1   0   14.93    0.68  65
   7  -1   0   15.28    0.66  58
   7  -1   0   15.89    1.16  31
   7  -1   0   16.68    0.73  64
   7  -1   0   14.42    0.79  34
   7  -1   0   14.69    0.80  59
   7  -1   0   16.58    0.83  60
   7  -1   0   15.81    0.64  51
   7  -1   0   15.84    0.76  67
   7  -1   0   14.80    1.03  35
   7  -1   0   15.57    0.68  50
   7  -1   0   15.24    0.85  55
   7  -1   0   15.26    0.77  52
   7  -1   0   15.13    0.77  30
   7  -1   0   15.92    0.78  61
   7  -1   0   15.04    0.92  39
   7  -1   0   15.90    0.71  48
   7  -1   0   14.98    0.78  68
   7  -1   0   16.21    0.69  43
   7  -1   0   14.94    0.68  56
   7  -1   0   14.44    1.03  29
   7  -1   0   16.56    0.91  38
   7  -1   0   15.06    0.80  37
   7  -1   0   16.48    1.01  32
   7  -1   0   15.67    1.13  33
   7  -1   0   15.56    0.60  53
   7  -1   0   19.05    1.37  40
   7  -1   0   15.49    0.76  66
   7  -1   0   15.04    0.65  57
   7  -1   0   14.65    0.60  46
   7  -1   0   16.86    0.84  44
   7  -1   0   16.00    0.70  62
  -7   1   0   15.75    1.13  22
  -7   1   0   14.63    5.69   1
  -7   1   0   12.98    1.11  25
  -7   1   0   16.61    2.22  21
  -7   1   0   15.79    1.09  26
  -7   1   0   16.81    2.09  23
  -7   1   0   17.74    1.21  25
  -7   1   0   17.39    4.43   3
  -7   1   0   15.31    2.22  13
  -7   1   0   16.41    1.13  26
  -7   1   0   12.91    1.95  13
  -7   1   0   17.02    2.33   9
  -7   1   0   14.97    1.40  19
  -7   1   0   17.21    2.94  11
  -7   1   0   20.72    4.69  12
  -7   1   0   15.69    1.29  14
  -7   1   0   20.32    2.33   9
  -7   1   0   13.68    1.42  18
  -7   1   0   17.27    1.81  20
  -7   1   0   15.81    0.88  28
  -7   1   0   15.77    2.04  17
  -7   1   0   15.48    1.26  22
  -7   1   0   15.94    2.01  10
  -7   1   0   14.83    1.53  15
  -7   1   0   15.66    0.78  41
   6  -1   0  762.94   20.04  56
   6  -1   0  741.70   20.01  69
   6  -1   0  745.50   20.02  65
   6  -1   0  728.44   20.34  39
   6  -1   0  745.98   20.76  31
   6  -1   0  733.60   20.03  71
   6  -1   0  750.25   20.14  52
   6  -1   0  753.48   20.06  64
   6  -1   0  787.71   21.04  40
   6  -1   0  770.95   20.21  59
   6  -1   0  773.51   20.33  38
   6  -1   0  781.98   20.53  32
   6  -1   0  753.81   20.74  33
   6  -1   0  729.37   20.17  44
   6  -1   0  747.19   20.01  58
   6  -1   0  743.23   20.21  37
   6  -1   0  743.36   20.05  48
   6  -1   0  792.57   20.60  35
   6  -1   0  754.14   20.12  66
   6  -1   0  751.16   20.12  49
   6  -1   0  783.63   20.20  60
   6  -1   0  766.62   20.13  61
   6  -1   0  727.03   19.93  46
   6  -1   0  752.06   20.59  29
   6  -1   0  743.75   20.16  68
   6  -1   0  819.97   20.13  67
   6  -1   0  725.63   19.92  53
   6  -1   0  762.81   20.21  34
   6  -1   0  732.24   20.17  30
   6  -1   0  736.82   20.23  55
   6  -1   0  717.83   19.98  57
   6  -1   0  746.24   20.00  50
   6  -1   0  750.81   19.98  51
   6  -1   0  764.87   20.05  62
  -6   1   0  792.34   21.13  26
  -6   1   0  798.93   21.13  25
  -6   1   0  812.67   21.25  25
  -6   1   0  701.00   20.97  26
  -6   1   0  794.20   29.01  12
  -6   1   0  794.10   23.99  21
  -6   1   0  789.62   23.38  17
  -6   1   0  739.28   20.29  28
  -6   1   0  783.74   21.55  19
  -6   1   0  850.69   31.39   2
  -6   1   0  797.52   23.34  23
  -6   1   0  792.27   22.39  13
  -6   1   0  779.49   22.01  15
  -6   1   0  824.47   27.85   4
  -6   1   0  832.20   23.47   9
  -6   1   0  829.13   27.83   3
  -6   1   0  776.41   22.77   5
  -6   1   0  846.53   34.06   1
  -6   1   0  764.60   20.17  41
  -6   1   0  795.49   21.29  14
  -6   1   0  787.86   21.06  22
  -6   1   0  789.90   22.54  10
  -6   1   0  804.83   23.34   9
  -6   1   0  841.43   22.66  20
   5  -1   0    2.08    0.34  25
   5  -1   0    1.75    0.23  68
   5  -1   0    1.62    0.15  46
   5  -1   0    1.49    0.19  64
   5  -1   0    1.95    0.20  65
   5  -1   0    2.04    0.32  39
   5  -1   0    1.51    0.22  49
   5  -1   0    1.57    0.17  57
   5  -1   0    1.96    0.27  61
   5  -1   0    2.37    0.54   9
   5  -1   0    1.78    0.35  35
   5  -1   0    1.39    0.36  31
   5  -1   0    1.58    0.32  29
   5  -1   0    1.54    0.39  40
   5  -1   0    1.79    0.22  58
   5  -1   0    1.86    0.36  32
   5  -1   0    1.56    0.12  70
   5  -1   0    2.12    0.39  26
   5  -1   0    1.18    1.32   7
   5  -1   0    1.72    0.27  55
   5  -1   0    1.46    0.22  30
   5  -1   0    1.12    0.41  20
   5  -1   0    1.95    0.15  53
   5  -1   0    1.81    0.19  56
   5  -1   0    1.55    0.24  52
   5  -1   0    1.58    0.27  38
   5  -1   0    1.56    0.18  71
   5  -1   0    2.36    0.27  59
   5  -1   0    1.31    0.33  26
   5  -1   0    1.78    0.20  48
   5  -1   0    1.64    0.35  33
   5  -1   0    2.11    0.22  67
   5  -1   0    2.48    0.27  60
   5  -1   0    1.81    0.18  43
   5  -1   0    1.60    0.20  62
   5  -1   0    1.64    0.23  66
   5  -1   0    1.77    0.19  42
   5  -1   0    1.65    0.26  44
   5  -1   0    2.23    0.39  25
   5  -1   0    2.11    0.27  37
   5  -1   0    1.93    0.18  51
   5  -1   0    1.42    0.23  34
  -5   1   0    1.62    0.86   9
  -5   1   0    0.80    0.78   9
  -5   1   0    1.56    0.78  13
  -5   1   0    1.54    0.21  41
  -5   1   0    1.48    0.39  26
  -5   1   0    2.45    0.53  26
  -5   1   0    2.52    1.85  12
  -5   1   0    3.03    0.58  25
  -5   1   0    1.40    2.60   1
  -5   1   0    1.88    0.29  28
  -5   1   0    1.35    1.48   6
  -5   1   0    2.00    0.78  17
  -5   1   0    0.85    1.00   5
  -5   1   0    3.06    0.51  14
  -5   1   0    2.76    1.53   4
  -5   1   0    2.14    1.90   3
  -5   1   0    1.46    0.60  23
  -5   1   0    0.31    2.17   2
  -5   1   0    2.63    0.50  22
  -5   1   0    2.33    0.96  21
  -5   1   0    1.37    0.49  20
   4  -1   0  158.66    4.36  69
   4  -1   0  163.29    4.64  35
   4  -1   0  168.87    4.66  29
   4  -1   0  155.74    4.46  37
   4  -1   0  162.40    4.81  33
   4  -1   0  159.93    4.34  43
   4  -1   0  158.05    4.34  51
   4  -1   0  159.59    4.45  60
   4  -1   0  161.36    4.44  34
   4  -1   0  156.03    8.75  12
   4  -1   0  155.43    4.38  62
   4  -1   0  155.77    4.25  70
   4  -1   0  153.14    4.29  46
   4  -1   0  154.50    4.28  53
   4  -1   0  171.62    5.55  14
   4  -1   0  161.27    4.50  55
   4  -1   0  162.17    4.64  32
   4  -1   0  159.41    4.46  30
   4  -1   0  158.23    4.46  59
   4  -1   0  166.67    6.10   9
   4  -1   0  159.78    4.92  40
   4  -1   0  160.72    4.35  65
   4  -1   0  160.62    4.35  56
   4  -1   0  155.91    4.33  57
   4  -1   0  157.93    4.36  58
   4  -1   0  162.56    4.39  48
   4  -1   0  154.98    6.77   7
   4  -1   0  158.51    4.44  68
   4  -1   0  156.65    4.42  66
   4  -1   0  157.59    4.45  44
   4  -1   0  167.32    5.05  25
   4  -1   0  159.24    4.38  64
   4  -1   0  163.65    4.41  61
   4  -1   0  161.08    5.11  25
   4  -1   0  165.20    4.54  38
   4  -1   0  165.08    4.38  67
   4  -1   0  161.31    4.33  50
   4  -1   0  150.45    4.40  49
   4  -1   0  154.57    4.32  71
   4  -1   0  167.18    4.84  31
   4  -1   0  163.96    4.51  39
   4  -1   0  162.39    6.25   9
   4  -1   0  160.16    4.44  52
   4  -1   0  162.02    5.61  20
   4  -1   0  161.29    5.14  26
   4  -1   0  162.85    6.27  17
  -4   1   0  163.02    6.25  23
  -4   1   0  169.13    5.25  25
  -4   1   0  175.33    8.53   3
  -4   1   0  166.55    6.31  17
  -4   1   0  168.77    6.52   9
  -4   1   0  167.69    5.93   5
  -4   1   0  164.83    5.84  10
  -4   1   0  172.60    5.92  13
  -4   1   0  168.32    9.40   2
  -4   1   0  172.07    5.28  26
  -4   1   0  161.59    4.91  22
  -4   1   0  167.27    5.61  13
  -4   1   0  166.49    5.06  22
  -4   1   0  163.19    9.05  12
  -4   1   0  179.68    5.27  25
  -4   1   0  167.86    5.82  20
  -4   1   0  167.01    6.62  21
  -4   1   0  181.85    6.80   4
  -4   1   0  171.46    4.46  41
  -4   1   0  173.40    7.36   6
  -4   1   0  166.38    6.57   9
  -4   1   0  168.85    5.26  26
  -4   1   0  185.96   11.64   1
  -4   1   0  167.24    5.13  14
  -4   1   0  141.93    5.04  19
  -4   1   0  157.23    4.53  28
   3  -1   0  257.38    7.25  49
   3  -1   0  273.68    8.06  25
   3  -1   0  267.55    7.24  61
   3  -1   0  270.39    7.20  43
   3  -1   0  267.35    7.29  52
   3  -1   0  281.59   11.48  12
   3  -1   0  278.89    8.32  20
   3  -1   0  272.19    7.23  58
   3  -1   0  263.11    7.23  69
   3  -1   0  275.37    7.30  59
   3  -1   0  265.38    7.18  71
   3  -1   0  276.18    7.33  55
   3  -1   0  278.12    8.91  17
   3  -1   0  263.50    7.16  53
   3  -1   0  282.98    7.30  60
   3  -1   0  280.52    7.74  19
   3  -1   0  281.11    7.22  56
   3  -1   0  276.41    7.36  38
   3  -1   0  263.35    7.25  62
   3  -1   0  272.28    7.20  65
   3  -1   0  263.33    7.27  30
   3  -1   0  282.34    8.09  26
   3  -1   0  277.45    7.44  32
   3  -1   0  268.53    7.28  37
   3  -1   0  282.21    7.40  29
   3  -1   0  276.71    9.35   9
   3  -1   0  266.04    7.23  64
   3  -1   0  267.58    9.63   7
   3  -1   0  281.93    7.27  34
   3  -1   0  279.40    7.59  31
   3  -1   0  261.37    7.18  57
   3  -1   0  261.74    7.19  50
   3  -1   0  264.16    7.27  66
   3  -1   0  280.72    7.95  25
   3  -1   0  281.72    8.03  14
   3  -1   0  279.92    9.17   9
   3  -1   0  277.35    7.39  35
   3  -1   0  270.45    7.56  33
   3  -1   0  275.26    7.30  39
   3  -1   0  276.15    7.21  67
   3  -1   0  259.54    8.69  10
   3  -1   0  271.34    7.25  48
   3  -1   0  267.98    7.21  51
   3  -1   0  273.54    7.28  68
  -3   1   0  282.56    7.76  22
  -3   1   0  279.37    9.27   9
  -3   1   0  275.96    8.39  10
  -3   1   0  277.49    7.88  22
  -3   1   0  279.31    7.36  34
  -3   1   0  297.46   10.22   6
  -3   1   0  278.04    7.37  28
  -3   1   0  283.13    8.69   4
  -3   1   0  290.82    8.50  20
  -3   1   0  261.46    7.22  37
  -3   1   0  268.00    7.30  41
  -3   1   0  290.26   11.19   2
  -3   1   0  286.28    9.45   9
  -3   1   0  286.18    8.71  13
  -3   1   0  295.22   13.81   1
  -3   1   0  282.35    8.04  25
  -3   1   0  279.36    8.05  26
  -3   1   0  289.22    7.81  14
  -3   1   0  284.38    7.73  19
  -3   1   0  287.67    8.94  17
  -3   1   0  288.59    8.08  26
  -3   1   0  284.91    8.34   5
  -3   1   0  288.81   10.87   3
  -3   1   0  286.76    8.07  25
  -3   1   0  299.06   11.84  12
   2  -1   0  761.38   21.22  13
   2  -1   0  804.91   21.16  10
   2  -1   0  755.59   20.67  22
   2  -1   0  754.47   22.59   7
   2  -1   0  786.69   24.02  12
   2  -1   0  761.82   20.64  14
   2  -1   0  774.69   21.52  17
   2  -1   0  753.06   20.98  26
   2  -1   0  766.21   20.95  26
   2  -1   0  758.24   20.60  22
   2  -1   0  766.58   21.09  13
   2  -1   0  768.58   21.03  25
   2  -1   0  793.90   22.43   2
   2  -1   0  805.23   22.12   6
  -2   1   0  797.39   21.20  10
  -2   1   0  841.18   26.22   1
  -2   1   0  772.77   21.18  20
  -2   1   0  779.55   20.95  25
  -2   1   0  791.33   21.40  13
  -2   1   0  786.76   21.01  25
  -2   1   0  773.24   22.29   9
  -2   1   0  777.04   23.40   3
  -2   1   0  788.01   21.17  11
  -2   1   0  829.10   22.14   7
  -2   1   0  834.49   23.27   6
  -2   1   0  768.60   21.49  17
  -2   1   0  858.21   20.85   8
  -2   1   0  799.75   21.00   5
  -2   1   0  769.08   20.72  22
  -2   1   0  783.45   22.23   7
  -2   1   0  789.56   22.28   9
  -2   1   0  785.51   20.99  26
  -2   1   0  781.73   20.88  22
  -2   1   0  790.23   21.01  26
  -2   1   0  793.80   23.96  12
  -2   1   0  795.31   21.67  13
   1  -1   0   80.87    2.88  11
   1  -1   0   77.34    2.64  26
   1  -1   0   84.91    3.64   9
   1  -1   0   80.42    4.35   8
   1  -1   0   86.70    3.85   6
   1  -1   0   69.25    2.67   4
   1  -1   0   76.46    2.89  13
   1  -1   0   90.28    3.80   2
   1  -1   0   80.36    2.32  18
   1  -1   0   79.99    2.62  24
   1  -1   0   73.30    2.12  36
   1  -1   0   78.33    2.72  25
   1  -1   0   79.23    2.20  31
   1  -1   0   71.82    2.20  40
   1  -1   0   77.58    2.19  33
   1  -1   0   77.99    2.70  26
   1  -1   0   81.18    3.85  12
   1  -1   0   72.93    3.31   9
   1  -1   0   80.30    2.51  22
   1  -1   0   78.27    3.72   7
   1  -1   0   71.47    2.59  25
  -1   1   0   81.20    4.21   8
  -1   1   0   77.64    2.19  28
  -1   1   0   79.94    2.78  17
  -1   1   0   80.70    2.97  13
  -1   1   0   87.93    4.92   1
  -1   1   0   82.73    2.82  11
  -1   1   0   77.70    3.01  10
  -1   1   0   89.99    3.62   7
  -1   1   0   81.99    2.90   4
  -1   1   0   77.38    2.69  25
  -1   1   0   79.39    2.72  20
  -1   1   0   79.18    2.66  25
  -1   1   0   79.15    2.31  18
  -1   1   0   73.39    4.32   2
  -1   1   0   86.88    4.08   8
  -1   1   0   82.39    2.57  14
  -1   1   0   79.53    3.41   9
  -1   1   0   80.93    2.53  22
  -1   1   0   78.05    3.92   6
  -1   1   0   79.68    3.14  13
  -1   1   0   76.50    3.76  12
  -1   1   0   78.33    2.17  41
  -1   1   0   87.39    2.73  26
  -1   1   0   73.56    2.12  36
  -1   1   0   80.45    3.56   9
  -1   1   0   80.66    2.63  22
  -1   1   0   79.24    2.61  24
  -1   1   0   76.15    2.10  34
  -1   1   0   80.34    2.69  26
   0  -1   0   15.39    0.74  17
   0  -1   0   14.30    0.72  22
   0  -1   0   15.10    1.43   6
   0  -1   0   17.65    1.29  12
   0  -1   0   12.80    1.07   5
   0  -1   0   16.69    1.59   8
   0  -1   0   13.96    0.73  18
   0  -1   0   13.90    0.76  25
   0  -1   0   14.56    0.99  13
   0  -1   0   14.58    0.73  16
   0  -1   0   13.84    0.73  15
   0  -1   0   15.14    1.17   9
   0  -1   0   14.66    1.19  11
   0  -1   0   14.43    1.65   2
   0  -1   0   13.27    0.91  13
   0  -1   0   13.58    0.77  20
   0  -1   0   15.97    1.31   7
   0  -1   0   13.73    1.44   8
   0   1   0   15.40    1.22  12
   0   1   0   13.49    0.93  13
   0   1   0   13.30    0.74  26
   0   1   0   12.99    0.48  28
   0   1   0   14.36    1.41   1
   0   1   0   13.06    1.29   6
   0   1   0   12.92    0.49  37
   0   1   0   13.16    0.48  30
   0   1   0   11.44    1.26   3
   0   1   0   15.40    1.30   7
   0   1   0   14.40    1.49   8
   0   1   0   14.27    0.74  15
   0   1   0   12.99    0.47  41
   0   1   0   14.14    0.70  22
   0   1   0   14.96    0.81  19
   0   1   0   13.76    0.74  18
  -1  -1   0  749.89   19.59  26
  -1  -1   0  728.87   19.24  40
  -1  -1   0  747.37   19.59  25
  -1  -1   0  735.25   19.54  26
  -1  -1   0  713.29   22.76   4
  -1  -1   0  734.01   20.00  18
  -1  -1   0  784.79   23.99   2
  -1  -1   0  784.87   20.32   6
  -1  -1   0  742.00   19.39  23
  -1  -1   0  742.38   19.62  13
  -1  -1   0  759.34   21.89  11
  -1  -1   0  760.79   19.72  15
  -1  -1   0  734.36   19.55  25
  -1  -1   0  708.29   21.02   5
  -1  -1   0  752.20   21.20   1
  -1  -1   0  745.34   19.32  22
  -1  -1   0  744.43   19.64  13
  -1  -1   0  733.01   20.32   9
  -1  -1   0  811.70   22.22   3
  -1  -1   0  747.47   20.18   6
  -1  -1   0  737.92   20.43   9
   1   1   0  757.28   20.31   9
   1   1   0  749.80   19.72  15
   1   1   0  782.34   19.57  25
   1   1   0  747.32   20.14  19
   1   1   0  715.70   19.54  26
   1   1   0  699.40   19.47  25
   1   1   0  700.54   19.42  21
   1   1   0  705.00   20.12   9
  -2  -1   0 5578.56  147.49   4
  -2  -1   0 5612.10  149.63   2
  -2  -1   0 5383.54  146.06   1
  -2  -1   0 5412.51  145.85   3
  -2  -1   0 5590.63  143.02   9
  -2  -1   0 5635.44  144.93   5
  -3  -1   0   69.25    2.76  15
  -3  -1   0   73.65    4.45   5
  -3  -1   0   71.65    2.86  16
  -3  -1   0   75.61    2.48   9
  -3  -1   0   75.24    3.04  21
  -3  -1   0   72.01    4.82   3
  -3  -1   0   70.63    3.15  18
  -3  -1   0   78.82    3.29  24
  -3  -1   0   69.06    3.34  19
  -3  -1   0   67.32    5.42   4
  -3  -1   0   79.39    6.72   2
  -3  -1   0   71.48    5.66   1
   3   1   0   68.69    2.21  38
   3   1   0   70.92    1.99  57
   3   1   0   66.60    1.87  69
   3   1   0   71.70    2.27  29
   3   1   0   66.59    2.03  61
   3   1   0   67.20    1.94  43
   3   1   0   64.83    1.97  46
   3   1   0   66.72    1.94  68
   3   1   0   70.12    2.19  39
   3   1   0   63.11    1.92  66
   3   1   0   67.61    2.00  65
   3   1   0   65.24    2.00  55
   3   1   0   68.54    1.91  51
   3   1   0   66.33    2.20  30
   3   1   0   68.66    1.99  67
   3   1   0   69.26    2.74  15
   3   1   0   66.64    2.00  44
   3   1   0   64.45    1.91  45
   3   1   0   66.62    2.30  40
   3   1   0   68.39    1.94  70
   3   1   0   64.28    1.86  62
   3   1   0   66.65    1.93  52
   3   1   0   70.20    2.05  27
   3   1   0   67.14    1.88  63
   3   1   0   66.71    2.24  35
   3   1   0   73.88    2.03  60
   3   1   0   72.95    2.27  34
   3   1   0   77.57    2.29  37
   3   1   0   65.88    1.93  49
   3   1   0   67.76    2.15  32
   3   1   0   69.08    2.27  31
   3   1   0   66.50    1.87  58
   3   1   0   67.31    1.96  59
   3   1   0   67.69    1.99  56
   3   1   0   66.66    1.93  64
   3   1   0   76.05    1.92  48
   3   1   0   69.27    3.24  19
   3   1   0   69.85    2.27  33
   3   1   0   68.43    1.98  53
  -4  -1   0 2865.53   78.20   4
  -4  -1   0 2774.87   76.32  11
  -4  -1   0 2580.40   75.63  12
  -4  -1   0 2719.89   72.05  17
  -4  -1   0 2697.56   74.56   5
  -4  -1   0 2711.75   71.72  23
  -4  -1   0 2595.74   72.28  19
  -4  -1   0 2650.57   72.01  24
  -4  -1   0 2810.07   79.43   1
  -4  -1   0 2784.90   71.91  21
  -4  -1   0 2708.75   71.93  18
  -4  -1   0 2747.97   75.72   3
  -4  -1   0 2775.17   81.97   2
  -4  -1   0 2752.51   71.28  15
   4   1   0 2632.46   72.05  19
  -5  -1   0  849.93   26.24  23
  -5  -1   0 1039.33   35.75   1
  -5  -1   0  978.81   26.68  21
  -5  -1   0  963.53   28.95  10
  -5  -1   0  982.59   30.72   3
  -5  -1   0  963.70   31.25  12
  -5  -1   0  970.87   25.85  15
  -5  -1   0  984.90   27.10  19
  -5  -1   0 1013.41   26.27  20
  -5  -1   0  996.72   31.39  11
  -5  -1   0  930.28   29.18   5
  -5  -1   0  843.68   26.46  24
  -5  -1   0 1021.85   37.32   2
  -5  -1   0  972.62   26.75  14
  -5  -1   0  969.72   26.78  17
  -5  -1   0  965.79   26.13  16
  -5  -1   0  851.99   26.26  18
  -5  -1   0  963.47   32.40   4
   5   1   0  915.99   24.21  46
   5   1   0  913.98   24.22  57
   5   1   0  903.30   24.05  63
   5   1   0  935.40   24.61  39
   5   1   0  948.42   24.78  35
   5   1   0  928.12   24.77  29
   5   1   0  879.08   24.07  69
   5   1   0  916.96   24.59  30
   5   1   0  899.18   24.07  62
   5   1   0  905.16   24.17  66
   5   1   0  933.83   24.34  61
   5   1   0  933.33   24.32  27
   5   1   0  942.30   24.86  31
   5   1   0  903.62   24.31  55
   5   1   0  916.81   24.20  52
   5   1   0  935.17   24.26  50
   5   1   0  921.47   24.12  51
   5   1   0  891.33   24.20  53
   5   1   0  934.65   24.60  32
   5   1   0  932.53   24.28  65
   5   1   0  894.11   24.08  58
   5   1   0  948.46   24.61  38
   5   1   0  900.34   24.14  48
   5   1   0  920.20   24.65  34
   5   1   0  947.10   24.95  40
   5   1   0  947.79   24.83  33
   5   1   0  899.19   24.13  70
   5   1   0  900.39   24.21  68
   5   1   0  891.34   24.10  45
   5   1   0  932.23   24.62  37
   5   1   0  926.87   24.31  44
   5   1   0  922.05   24.25  59
  -6  -1   0    0.80    1.45  11
  -6  -1   0    3.26    3.03   4
  -6  -1   0    5.00    1.09  18
  -6  -1   0    4.62    1.14  21
  -6  -1   0    7.06    1.17  17
  -6  -1   0    4.32    1.14  24
  -6  -1   0    4.40    2.64   3
  -6  -1   0    0.88    3.92   2
  -6  -1   0    5.04    1.16  14
  -6  -1   0    2.54    0.96  19
  -6  -1   0    6.00    1.17  16
  -6  -1   0    4.90    2.04  12
  -6  -1   0    5.70    1.30  23
  -6  -1   0   10.42    4.65   1
  -6  -1   0    6.64    1.90  10
  -6  -1   0    4.26    1.00  20
  -6  -1   0    4.77    0.91  15
   6   1   0    4.17    0.34  64
   6   1   0    4.24    0.36  52
   6   1   0    3.95    0.29  51
   6   1   0    4.60    0.39  68
   6   1   0    4.00    0.48  38
   6   1   0    4.51    0.35  66
   6   1   0    3.72    0.42  60
   6   1   0    3.62    0.37  56
   6   1   0    5.23    0.72  40
   6   1   0    4.11    0.36  46
   6   1   0    3.88    0.51  32
   6   1   0    3.86    0.37  57
   6   1   0    5.25    0.56  39
   6   1   0    4.35    0.36  43
   6   1   0    3.88    0.38  27
   6   1   0    5.12    0.46  44
   6   1   0    4.97    0.69  31
   6   1   0    4.93    0.66  33
   6   1   0    3.42    0.56  29
   6   1   0    4.12    0.30  70
   6   1   0    3.93    0.28  69
   6   1   0    4.59    0.44  65
   6   1   0    4.04    0.25  63
   6   1   0    3.85    0.44  61
   6   1   0    4.61    0.37  53
   6   1   0    3.71    0.40  50
   6   1   0    4.36    0.36  49
   6   1   0    4.06    0.29  58
   6   1   0    4.46    0.45  55
   6   1   0    4.17    0.57  34
   6   1   0    4.18    0.38  59
   6   1   0    4.49    0.29  45
   6   1   0    4.22    0.55  37
   6   1   0    4.45    0.52  30
   6   1   0    3.25    0.37  67
   6   1   0    4.98    0.76  35
  -7  -1   0  491.13   15.33  14
  -7  -1   0  489.46   15.20  20
  -7  -1   0  494.41   15.73  21
  -7  -1   0  492.14   17.67  10
  -7  -1   0  494.18   15.95  17
  -7  -1   0  496.73   15.18  16
  -7  -1   0  469.48   14.55  15
  -7  -1   0  489.76   19.88  11
  -7  -1   0  496.89   15.24  18
  -7  -1   0  481.52   15.63  23
  -7  -1   0  486.54   15.80  24
  -7  -1   0  526.07   21.51  12
  -7  -1   0  488.79   15.94  19
  -7  -1   0  493.99   28.27   2
   7   1   0  473.80   12.76  61
   7   1   0  484.35   13.50  31
   7   1   0  445.98   12.38  45
   7   1   0  455.33   12.47  51
   7   1   0  486.56   12.71  67
   7   1   0  487.31   13.19  32
   7   1   0  448.93   12.44  70
   7   1   0  478.15   12.66  50
   7   1   0  459.40   12.56  53
   7   1   0  464.39   12.42  62
   7   1   0  484.97   12.58  64
   7   1   0  474.20   13.43  33
   7   1   0  466.32   12.39  63
   7   1   0  473.60   12.59  49
   7   1   0  474.80   13.65  40
   7   1   0  465.50   12.55  66
   7   1   0  465.48   13.09  39
   7   1   0  502.89   13.45  35
   7   1   0  469.99   12.67  59
   7   1   0  418.70   13.27  29
   7   1   0  464.77   12.51  48
   7   1   0  466.23   12.58  57
   7   1   0  449.45   12.40  69
   7   1   0  467.69   13.01  30
   7   1   0  473.28   12.78  55
   7   1   0  464.78   13.12  34
   7   1   0  468.38   12.67  65
   7   1   0  481.70   12.60  43
   7   1   0  470.57   12.57  46
   7   1   0  481.85   12.78  60
   7   1   0  477.59   12.65  68
   7   1   0  476.16   12.74  44
   7   1   0  447.46   12.99  37
   7   1   0  466.57   12.43  58
   7   1   0  470.22   12.59  52
   7   1   0  482.05   12.77  27
   7   1   0  477.23   13.04  38
   7   1   0  469.08   12.65  56
  -8  -1   0  131.24    6.45  24
  -8  -1   0  119.37    6.31  17
  -8  -1   0  128.32    6.25  21
  -8  -1   0  125.54    6.29  23
  -8  -1   0  119.91    6.20  19
  -8  -1   0  130.77    5.82  18
  -8  -1   0  121.89    5.76  16
  -8  -1   0  126.71    5.92  20
  -8  -1   0  129.52    5.88  14
  -8  -1   0  121.35    5.35  15
   8   1   0  123.24    3.62  49
   8   1   0  121.00    4.13  34
   8   1   0  120.40    3.43  58
   8   1   0  122.20    4.20  32
   8   1   0  125.00    3.83  55
   8   1   0  118.73    3.43  62
   8   1   0  119.83    3.43  70
   8   1   0  113.76    3.34  45
   8   1   0  122.01    3.57  46
   8   1   0  124.33    4.44  29
   8   1   0  118.74    3.56  53
   8   1   0  121.44    3.61  52
   8   1   0  120.38    3.73  67
   8   1   0  121.10    3.66  56
   8   1   0  119.80    3.48  51
   8   1   0  121.55    4.01  38
   8   1   0  117.71    3.51  48
   8   1   0  126.74    3.69  50
   8   1   0  121.18    3.78  27
   8   1   0  124.22    3.79  61
   8   1   0  123.30    3.68  68
   8   1   0  119.88    3.58  57
   8   1   0  124.88    3.72  59
   8   1   0  115.74    3.37  63
   8   1   0  118.98    3.70  65
   8   1   0  128.68    3.65  43
   8   1   0  125.42    4.14  39
   8   1   0  122.36    3.99  37
   8   1   0  126.16    4.44  35
   8   1   0  120.71    3.60  64
   8   1   0  120.88    3.99  30
   8   1   0  126.96    4.55  31
   8   1   0  122.06    4.62  40
   8   1   0  130.24    3.84  60
   8   1   0  126.52    3.59  66
   8   1   0  119.73    4.40  33
   8   1   0  121.61    3.78  44
  -9  -1   0   -1.34    0.67  24
  -9  -1   0    0.92    0.78  20
  -9  -1   0    0.62    0.63  14
  -9  -1   0    1.40    0.73  16
  -9  -1   0   -0.16    0.16  41
  -9  -1   0    1.24    0.75  15
  -9  -1   0    1.19    1.05  17
  -9  -1   0   -0.63    1.03  19
  -9  -1   0    1.11    0.75  18
  -9  -1   0   -0.39    0.81  23
  -9  -1   0    0.28    0.91  21
   9   1   0   -0.02    0.19  66
   9   1   0    0.76    0.25  46
   9   1   0    0.63    0.18  62
   9   1   0    0.50    0.26  52
   9   1   0    0.24    0.22  64
   9   1   0    0.55    0.24  49
   9   1   0   -0.04    0.20  50
   9   1   0    0.27    0.24  59
   9   1   0   -0.10    0.25  38
   9   1   0    0.27    0.24  68
   9   1   0    0.67    0.29  27
   9   1   0    0.67    0.28  43
   9   1   0    0.03    0.27  30
   9   1   0    0.61    0.31  37
   9   1   0    0.37    0.31  39
   9   1   0    0.40    0.35  29
   9   1   0   -0.06    0.33  31
   9   1   0    0.16    0.13  70
   9   1   0    0.39    0.30  44
   9   1   0    0.39    0.17  51
   9   1   0   -0.13    0.18  57
   9   1   0    0.48    0.47  40
   9   1   0    0.13    0.17  53
   9   1   0    0.16    0.23  65
   9   1   0    0.36    0.28  34
   9   1   0    0.10    0.29  35
   9   1   0    0.21    0.31  32
   9   1   0    0.37    0.30  60
   9   1   0    0.04    0.29  33
   9   1   0    0.10    0.20  56
   9   1   0    0.30    0.29  61
   9   1   0   -0.03    0.16  48
   9   1   0    0.02    0.21  67
   9   1   0   -0.04    0.23  55
 -10  -1   0    2.09    1.44  19
 -10  -1   0    0.42    0.28  28
 -10  -1   0    0.76    0.85  16
 -10  -1   0   -0.71    0.84  24
 -10  -1   0    1.05    0.97  20
 -10  -1   0   -1.34    1.06  17
 -10  -1   0    0.26    0.93  15
 -10  -1   0   -0.30    0.75  18
 -10  -1   0   -0.53    0.65  14
 -10  -1   0   -0.09    0.22  41
 -10  -1   0   -0.21    1.30  21
  10   1   0    0.52    0.23  57
  10   1   0   -0.20    0.22  59
  10   1   0    0.38    0.25  52
  10   1   0   -0.21    0.28  55
  10   1   0    0.21    0.42  40
  10   1   0    0.41    0.34  44
  10   1   0   -0.03    0.26  30
  10   1   0    0.41    0.42  35
  10   1   0    0.04    0.36  29
  10   1   0    0.26    0.34  32
  10   1   0    0.19    0.31  60
  10   1   0    0.06    0.41  33
  10   1   0   -0.04    0.15  51
  10   1   0    0.21    0.25  64
  10   1   0    0.02    0.17  53
  10   1   0    0.43    0.29  67
  10   1   0    0.13    0.24  56
  10   1   0    0.21    0.15  70
  10   1   0    0.51    0.28  50
  10   1   0   -0.29    0.24  65
  10   1   0    0.36    0.27  66
  10   1   0    1.21    0.36  37
  10   1   0    0.16    0.29  38
  10   1   0    0.26    0.25  68
  10   1   0    0.50    0.35  34
  10   1   0    0.25    0.24  49
  10   1   0    0.33    0.32  61
  10   1   0    0.24    0.32  39
  10   1   0    0.28    0.22  46
  10   1   0   -0.03    0.20  48
  10   1   0   -0.13    0.39  31
  10   1   0    0.22    0.24  43
 -11  -1   0   -1.01    1.17  16
 -11  -1   0    0.58    0.39  28
 -11  -1   0    2.58    1.36  17
 -11  -1   0    2.41    1.02  14
 -11  -1   0    2.74    1.31  18
 -11  -1   0    1.40    0.34  41
 -11  -1   0    2.63    1.34  20
  11   1   0    1.85    0.75  40
  11   1   0    0.62    0.39  60
  11   1   0    1.72    0.33  57
  11   1   0    1.86    0.43  59
  11   1   0    1.22    0.45  30
  11   1   0    1.92    0.43  68
  11   1   0    1.07    0.63  33
  11   1   0    1.84    0.74  31
  11   1   0    2.18    0.58  39
  11   1   0    0.86    0.44  38
  11   1   0    1.78    0.38  64
  11   1   0    1.87    0.47  61
  11   1   0    1.22    0.44  34
  11   1   0    1.96    0.46  65
  11   1   0    1.39    0.39  56
  11   1   0    1.07    0.33  52
  11   1   0    1.13    0.35  43
  11   1   0    1.40    0.57  29
  11   1   0    1.44    0.58  35
  11   1   0    1.48    0.45  37
  11   1   0    1.30    0.47  55
  11   1   0    1.14    0.34  66
  11   1   0    2.09    0.32  51
  11   1   0    1.78    0.46  67
  11   1   0    1.39    0.29  53
  11   1   0    2.47    0.39  46
  11   1   0    1.77    0.40  49
  11   1   0    1.68    0.60  32
  11   1   0    1.43    0.38  50
  11   1   0    1.40    0.48  44
 -12  -1   0    5.76    0.78  36
  12   1   0    7.83    0.88  55
  12   1   0    8.35    0.75  50
  12   1   0    7.17    0.68  43
  12   1   0    9.72    1.22  33
  12   1   0    7.11    0.62  52
  12   1   0    6.60    0.51  53
  12   1   0    7.30    1.20  29
  12   1   0    6.05    0.86  39
  12   1   0   10.05    1.29  31
  12   1   0    7.56    0.86  30
  12   1   0    8.18    0.70  56
  12   1   0    8.13    0.64  66
  12   1   0    7.39    0.80  61
  12   1   0    7.99    0.76  67
  12   1   0    7.35    0.74  68
  12   1   0    7.80    0.61  46
  12   1   0    8.86    0.88  44
  12   1   0    8.23    0.78  59
  12   1   0    7.16    0.55  57
  12   1   0    5.31    0.99  32
  12   1   0    7.54    0.71  64
  12   1   0    8.14    0.72  49
  12   1   0    8.24    0.79  65
  12   1   0    8.69    0.90  60
  12   1   0    6.83    1.33  40
  12   1   0    6.16    1.06  35
  13   1   0    6.63    1.14  35
  13   1   0    5.57    1.25  40
  13   1   0    6.26    0.72  50
  13   1   0    6.49    0.60  46
  13   1   0    6.99    0.87  44
  13   1   0    7.19    0.66  66
  13   1   0    8.03    0.99  55
  13   1   0    8.42    0.94  60
  13   1   0    6.96    0.81  61
  13   1   0    7.72    0.72  64
  13   1   0    7.46    0.80  59
  13   1   0    6.72    0.76  56
  13   1   0    7.41    1.04  39
  13   1   0    7.64    0.82  67
  13   1   0    8.23    0.83  68
  13   1   0    7.83    0.83  65
  13   1   0    9.54    1.33  33
  13   1   0    7.49    0.71  43
  13   1   0    8.71    1.25  29
  13   1   0    7.47    0.74  49
  13   1   0    7.26    1.21  32
  13   1   0    5.97    1.14  31
  14   1   0   -0.24    0.59  35
  14   1   0    0.68    0.41  56
  14   1   0    0.86    0.53  55
  14   1   0    1.07    0.71  29
  14   1   0    0.40    0.41  61
  14   1   0    0.80    0.42  64
  14   1   0    0.75    0.68  32
  14   1   0    0.71    0.75  40
  14   1   0    0.46    0.38  67
  14   1   0    1.27    0.57  60
  14   1   0    1.32    0.45  49
  14   1   0    1.66    0.70  31
  14   1   0    0.77    0.36  50
  14   1   0    0.35    0.44  44
  14   1   0    0.65    0.38  59
  14   1   0    0.78    0.42  68
  14   1   0    0.47    0.32  43
  14   1   0    0.67    0.39  65
  15   1   0   -0.11    0.34  61
  15   1   0    0.43    0.84  32
  15   1   0    0.80    0.40  49
  15   1   0    0.26    0.40  55
  15   1   0    0.94    0.84  40
  15   1   0    0.86    0.40  65
  15   1   0    0.93    0.37  50
  15   1   0    0.58    0.47  60
  15   1   0    1.01    0.70  35
  15   1   0    1.28    0.41  43
  15   1   0    0.29    0.38  59
  15   1   0    0.86    0.40  56
  15   1   0    1.17    0.50  44
  15   1   0    1.14    0.42  68
  15   1   0    1.31    0.77  29
  15   1   0    0.60    0.41  67
  15   1   0    1.01    0.42  64
  16   1   0    1.48    0.60  68
  16   1   0   -0.35    0.43  55
  16   1   0    0.55    0.46  61
  16   1   0    0.74    0.48  44
  16   1   0    0.74    0.37  67
  17  -2   0    3.36    0.72  55
  17  -2   0    2.07    0.52  67
  17  -2   0    1.80    0.58  59
  17  -2   0    2.09    0.59  49
  17  -2   0    3.93    0.68  68
  16  -2   0    0.94    0.74  35
  16  -2   0   -0.12    0.77  40
  16  -2   0    2.39    0.89  29
  16  -2   0    0.72    0.44  59
  16  -2   0    1.23    0.77  32
  16  -2   0    1.13    0.40  64
  16  -2   0    0.80    0.54  43
  16  -2   0    0.49    0.49  44
  16  -2   0    0.29    0.43  68
  16  -2   0    0.29    0.42  49
  16  -2   0   -0.04    0.32  67
  16  -2   0    0.96    0.55  55
  15  -2   0    0.14    0.34  66
  15  -2   0    0.63    0.38  61
  15  -2   0   -0.25    0.48  29
  15  -2   0   -0.13    0.43  55
  15  -2   0    0.04    0.51  35
  15  -2   0    1.14    0.52  44
  15  -2   0   -0.30    0.32  68
  15  -2   0    0.03    0.31  49
  15  -2   0    0.47    0.36  67
  15  -2   0    0.24    0.30  64
  15  -2   0    0.20    0.63  40
  15  -2   0    0.32    0.33  43
  15  -2   0    0.46    0.61  32
  15  -2   0    0.05    0.33  59
  14  -2   0   11.48    1.02  68
  14  -2   0   10.03    1.06  60
  14  -2   0   11.15    1.10  55
  14  -2   0    9.23    0.82  66
  14  -2   0   11.19    1.01  59
  14  -2   0   10.30    1.01  44
  14  -2   0   10.97    1.46  31
  14  -2   0    9.17    0.85  49
  14  -2   0    9.16    0.78  64
  14  -2   0    8.22    0.69  65
  14  -2   0    9.05    1.22  35
  14  -2   0   10.97    1.68  40
  14  -2   0    9.72    1.29  29
  14  -2   0    8.52    1.27  32
  14  -2   0    9.33    0.78  43
  14  -2   0   10.15    0.87  67
  14  -2   0    9.70    0.75  61
  13  -2   0    0.90    0.36  56
  13  -2   0    0.86    0.28  65
  13  -2   0   -0.03    0.30  66
  13  -2   0    0.95    0.33  64
  13  -2   0    1.27    0.64  31
  13  -2   0    0.63    0.33  67
  13  -2   0    0.81    0.40  59
  13  -2   0    1.32    0.39  43
  13  -2   0    0.25    0.60  33
  13  -2   0    0.48    0.44  55
  13  -2   0    0.56    0.28  62
  13  -2   0    0.87    0.33  61
  13  -2   0   -0.25    0.33  60
  13  -2   0    0.72    0.25  50
  13  -2   0    0.84    0.42  68
  13  -2   0    0.07    0.47  35
  13  -2   0    0.55    0.64  40
  13  -2   0    0.62    0.45  44
  13  -2   0    0.37    0.44  32
  13  -2   0   -0.12    0.43  29
  13  -2   0    0.40    0.47  39
  13  -2   0    0.69    0.37  49
  12  -2   0  169.07    6.00  29
  12  -2   0  160.53    5.73  32
  12  -2   0  166.69    5.13  68
  12  -2   0  156.39    4.63  50
  12  -2   0  161.25    4.60  51
  12  -2   0  170.30    5.12  44
  12  -2   0  166.93    6.18  31
  12  -2   0  165.11    5.17  59
  12  -2   0  164.94    4.84  43
  12  -2   0  157.46    4.74  61
  12  -2   0  157.51    4.96  67
  12  -2   0  162.11    5.30  39
  12  -2   0  160.77    4.84  64
  12  -2   0  162.89    4.88  66
  12  -2   0  152.96    4.66  65
  12  -2   0  156.96    5.85  35
  12  -2   0  162.82    4.89  52
  12  -2   0  159.19    4.78  56
  12  -2   0  170.70    5.26  55
  12  -2   0  163.09    5.16  60
  12  -2   0  163.14    4.93  49
  12  -2   0  170.37    6.61  40
  12  -2   0  162.78    4.76  62
  12  -2   0  166.20    6.07  33
 -12   2   0  157.44    5.10  28
 -12   2   0  131.25    7.52  20
 -12   2   0  155.97    8.25  24
 -12   2   0  138.51    8.72  17
 -12   2   0  144.17    8.28  16
  11  -2   0    0.61    0.34  67
  11  -2   0    1.45    0.30  65
  11  -2   0    1.31    0.28  50
  11  -2   0    1.49    0.39  49
  11  -2   0    1.91    0.50  39
  11  -2   0    0.96    0.42  44
  11  -2   0    1.62    0.36  43
  11  -2   0    1.98    0.43  66
  11  -2   0    1.79    0.31  51
  11  -2   0    1.48    0.46  60
  11  -2   0    2.07    0.53  55
  11  -2   0    1.70    0.42  52
  11  -2   0    2.14    0.66  29
  11  -2   0    1.95    0.46  68
  11  -2   0    1.82    0.48  59
  11  -2   0    1.59    0.36  62
  11  -2   0    1.66    0.55  35
  11  -2   0    2.45    0.79  40
  11  -2   0    1.62    0.36  56
  11  -2   0    1.72    0.36  64
  11  -2   0    0.78    0.56  31
  11  -2   0    1.65    0.55  32
  11  -2   0    1.31    0.34  61
  11  -2   0    2.03    0.71  33
 -11   2   0    0.78    1.10  16
 -11   2   0    4.43    1.54  24
 -11   2   0    2.14    1.03  22
 -11   2   0    2.10    1.13  20
 -11   2   0    2.29    0.48  28
 -11   2   0    1.91    0.39  41
 -11   2   0    4.69    1.72  17
 -11   2   0    2.14    1.39  23
  10  -2   0  124.69    3.97  60
  10  -2   0  121.53    3.55  51
  10  -2   0  117.12    3.41  57
  10  -2   0  122.56    3.98  59
  10  -2   0  123.97    3.92  44
  10  -2   0  124.62    3.84  49
  10  -2   0  124.24    3.94  68
  10  -2   0  122.68    3.72  61
  10  -2   0  119.46    3.67  56
  10  -2   0  119.17    3.57  50
  10  -2   0  122.53    3.60  65
  10  -2   0  131.84    3.84  66
  10  -2   0  124.52    4.76  31
  10  -2   0  118.88    4.53  35
  10  -2   0  126.79    3.74  64
  10  -2   0  119.13    3.37  46
  10  -2   0  121.61    3.70  62
  10  -2   0  123.20    4.38  32
  10  -2   0  119.62    5.06  40
  10  -2   0  125.65    3.83  52
  10  -2   0  123.41    4.01  55
  10  -2   0  124.96    3.83  67
  10  -2   0  128.16    3.71  43
  10  -2   0  126.03    4.63  29
  10  -2   0  121.67    4.68  33
  10  -2   0  125.33    4.20  39
 -10   2   0  122.69    4.08  28
 -10   2   0  122.94    3.88  41
 -10   2   0  122.47    4.38  18
 -10   2   0  121.76    4.31  18
 -10   2   0  120.05    4.78  14
 -10   2   0  118.13    6.14  24
 -10   2   0  130.12    7.65  23
 -10   2   0  125.02    7.34  17
 -10   2   0  123.49    5.31  22
 -10   2   0  126.69    5.94  15
 -10   2   0  109.21    4.99  22
 -10   2   0  124.45    6.51  20
   9  -2   0   77.68    2.67  44
   9  -2   0   77.77    3.33  31
   9  -2   0   79.07    2.90  39
   9  -2   0   78.65    2.52  64
   9  -2   0   78.08    2.38  50
   9  -2   0   73.70    2.31  37
   9  -2   0   80.92    2.70  60
   9  -2   0   75.87    2.60  49
   9  -2   0   78.18    2.41  65
   9  -2   0   77.53    2.38  51
   9  -2   0   80.74    3.22  29
   9  -2   0   81.28    3.34  33
   9  -2   0   77.52    2.72  59
   9  -2   0   78.52    2.46  56
   9  -2   0   82.06    3.24  35
   9  -2   0   76.36    3.60  40
   9  -2   0   78.20    2.50  62
   9  -2   0   78.40    2.52  61
   9  -2   0   74.98    2.34  30
   9  -2   0   76.74    2.60  52
   9  -2   0   78.16    2.47  43
   9  -2   0   83.16    3.14  32
   9  -2   0   84.43    2.62  67
   9  -2   0   78.83    2.68  68
   9  -2   0   72.52    2.27  57
   9  -2   0   73.97    2.21  46
   9  -2   0   79.92    2.59  66
   9  -2   0   80.54    2.77  55
  -9   2   0   77.57    4.33  15
  -9   2   0   80.02    3.24  26
  -9   2   0   83.05    2.69  41
  -9   2   0   89.00    9.59  21
  -9   2   0   82.83    3.51  25
  -9   2   0   77.39    3.16  18
  -9   2   0   80.98    3.86  22
  -9   2   0   78.46    3.58  14
  -9   2   0   79.17    4.69  24
  -9   2   0   79.12    3.34  26
  -9   2   0   74.59    3.65  22
  -9   2   0   82.07    3.61  25
  -9   2   0   81.01    3.33  18
  -9   2   0   84.73    5.63  23
  -9   2   0   81.02    5.35  17
  -9   2   0   79.98    2.84  28
  -9   2   0   76.51    4.76  20
   8  -2   0   19.51    0.83  30
   8  -2   0   21.80    0.86  65
   8  -2   0   22.53    0.99  67
   8  -2   0   22.40    0.95  64
   8  -2   0   22.62    1.63  40
   8  -2   0   21.59    0.85  51
   8  -2   0   20.20    0.84  37
   8  -2   0   22.60    0.91  56
   8  -2   0   21.85    1.00  66
   8  -2   0   21.02    0.80  57
   8  -2   0   21.23    1.02  52
   8  -2   0   22.06    1.10  55
   8  -2   0   23.46    0.97  62
   8  -2   0   20.61    1.07  59
   8  -2   0   24.62    1.53  31
   8  -2   0   20.22    1.14  39
   8  -2   0   20.65    1.41  33
   8  -2   0   21.62    0.95  61
   8  -2   0   23.66    1.07  44
   8  -2   0   20.54    0.83  50
   8  -2   0   22.35    0.91  43
   8  -2   0   22.46    1.30  32
   8  -2   0   21.01    1.32  35
   8  -2   0   24.19    1.40  29
   8  -2   0   20.61    0.73  46
   8  -2   0   21.92    1.01  49
   8  -2   0   21.22    0.93  48
   8  -2   0   21.26    1.05  68
   8  -2   0   22.55    1.07  60
  -8   2   0   20.72    1.36  18
  -8   2   0   23.55    2.98  11
  -8   2   0   21.55    2.07  15
  -8   2   0   22.51    2.64  17
  -8   2   0   20.86    5.02  12
  -8   2   0   19.42    3.26  13
  -8   2   0   24.32    1.85  25
  -8   2   0   23.33    1.79  25
  -8   2   0   21.27    2.56  23
  -8   2   0   27.99    9.28   1
  -8   2   0   25.44    3.70   9
  -8   2   0   23.64    1.19  28
  -8   2   0   21.45    2.38  10
  -8   2   0   21.49    1.53  18
  -8   2   0   23.72    1.08  41
  -8   2   0   20.37    1.64  22
  -8   2   0   24.37    1.81  26
  -8   2   0   20.82    1.60  14
  -8   2   0   23.57    1.76  26
  -8   2   0   23.80    2.39  20
  -8   2   0   25.85    1.87  22
  -8   2   0   19.57    2.64  11
  -8   2   0   26.11    3.12  21
  -8   2   0   26.98    3.42   9
   7  -2   0   26.68    1.12  68
   7  -2   0   25.51    1.15  55
   7  -2   0   25.94    1.02  67
   7  -2   0   25.28    1.33  32
   7  -2   0   26.68    1.08  49
   7  -2   0   25.90    1.14  59
   7  -2   0   27.69    1.52  33
   7  -2   0   26.99    0.97  71
   7  -2   0   26.45    1.03  62
   7  -2   0   25.47    0.96  56
   7  -2   0   24.77    1.48  31
   7  -2   0   25.52    0.96  37
   7  -2   0   25.62    0.96  43
   7  -2   0   26.88    1.02  42
   7  -2   0   25.85    1.19  39
   7  -2   0   25.05    1.10  44
   7  -2   0   25.58    2.26   9
   7  -2   0   24.59    0.93  30
   7  -2   0   25.17    1.07  52
   7  -2   0   23.59    1.97   9
   7  -2   0   25.93    1.63  40
   7  -2   0   26.26    1.07  66
   7  -2   0   25.58    0.94  51
   7  -2   0   26.93    1.55  26
   7  -2   0   25.79    0.92  65
   7  -2   0   25.92    1.02  61
   7  -2   0   25.65    1.01  48
   7  -2   0   26.47    1.37  29
   7  -2   0   24.77    0.90  50
   7  -2   0   25.60    1.37  25
   7  -2   0   24.88    0.88  57
   7  -2   0   27.69    1.39  35
   7  -2   0   27.12    1.13  60
   7  -2   0   23.68    0.80  46
   7  -2   0   25.18    2.12  20
   7  -2   0   26.78    1.02  64
  -7   2   0   27.76    1.98  26
  -7   2   0   24.05    7.96   1
  -7   2   0   27.50    1.77  22
  -7   2   0   24.88    1.86  26
  -7   2   0   27.25    1.48  18
  -7   2   0   25.59    1.28  19
  -7   2   0   28.58    1.73  18
  -7   2   0   35.55    5.26  12
  -7   2   0   26.55    1.12  41
  -7   2   0   28.13    3.43   9
  -7   2   0   26.13    1.96  25
  -7   2   0   25.64    1.85  22
  -7   2   0   29.11    2.48  10
  -7   2   0   28.35    2.73  23
  -7   2   0   27.13    1.73  14
  -7   2   0   30.19    3.47   9
  -7   2   0   23.44    2.56  17
  -7   2   0   26.90    3.10  13
  -7   2   0   28.14    6.00   3
  -7   2   0   23.44    2.88  11
  -7   2   0   27.14    2.42  20
  -7   2   0   29.35    3.05  21
  -7   2   0   25.69    2.75  13
  -7   2   0   27.20    2.60  11
  -7   2   0   24.85    1.85  25
  -7   2   0   26.19    1.22  28
   6  -2   0   45.52    2.24  25
   6  -2   0   41.75    1.34  30
   6  -2   0   44.26    5.73  12
   6  -2   0   43.58    1.36  56
   6  -2   0   42.16    1.38  37
   6  -2   0   47.88    3.38   9
   6  -2   0   43.61    1.43  42
   6  -2   0   42.52    1.46  49
   6  -2   0   43.26    1.50  68
   6  -2   0   44.82    3.33  17
   6  -2   0   37.79    1.97  40
   6  -2   0   42.89    1.47  66
   6  -2   0   43.15    1.49  52
   6  -2   0   40.49    2.60  20
   6  -2   0   43.89    1.51  60
   6  -2   0   42.23    1.31  65
   6  -2   0   40.83    1.21  46
   6  -2   0   41.01    1.40  61
   6  -2   0   42.98    1.43  62
   6  -2   0   40.03    1.53  39
   6  -2   0   42.41    2.29  25
   6  -2   0   44.19    1.56  55
   6  -2   0   41.15    1.29  57
   6  -2   0   41.69    1.39  67
   6  -2   0   42.90    1.50  44
   6  -2   0   42.61    1.35  43
   6  -2   0   44.05    1.54  59
   6  -2   0   41.17    1.70  35
   6  -2   0   41.68    1.29  50
   6  -2   0   40.79    1.72  32
   6  -2   0   42.30    1.35  51
   6  -2   0   41.66    1.33  71
   6  -2   0   44.28    1.74  29
   6  -2   0   41.33    1.41  48
   6  -2   0   39.50    3.48   9
   6  -2   0   48.41    1.44  64
   6  -2   0   39.04    4.94   7
   6  -2   0   41.83    1.87  33
   6  -2   0   44.64    2.37  26
   6  -2   0   42.56    1.90  31
  -6   2   0   41.60    2.81  10
  -6   2   0   44.94    3.95   9
  -6   2   0   41.87    2.47  26
  -6   2   0   53.01    6.35   2
  -6   2   0   43.12    1.53  41
  -6   2   0   41.26    3.15  13
  -6   2   0   38.57    3.56   5
  -6   2   0   42.41    5.47   3
  -6   2   0   41.65    2.47  25
  -6   2   0   42.91    1.66  19
  -6   2   0   43.71    2.39  22
  -6   2   0   42.26    2.88  20
  -6   2   0   40.71    3.82   9
  -6   2   0   46.22    1.66  28
  -6   2   0   43.95    5.47   6
  -6   2   0   45.38    3.63  21
  -6   2   0   43.56    7.82   1
  -6   2   0   45.95    3.55  13
  -6   2   0   46.74    2.27  22
  -6   2   0   47.22    2.57  26
  -6   2   0   44.82    2.48  25
  -6   2   0   40.95    2.87  11
  -6   2   0   42.33    1.87  18
  -6   2   0   45.18    3.29  23
  -6   2   0   41.68    2.16  14
   5  -2   0   41.26    1.34  48
   5  -2   0   41.30    1.36  49
   5  -2   0   39.29    1.15  46
   5  -2   0   40.43    1.29  51
   5  -2   0   37.53    1.21  57
   5  -2   0   43.17    2.92  10
   5  -2   0   42.90    3.39   9
   5  -2   0   46.64    3.12  17
   5  -2   0   34.68    1.75  40
   5  -2   0   42.29    1.33  64
   5  -2   0   41.61    1.60  32
   5  -2   0   41.61    1.38  66
   5  -2   0   40.73    1.22  50
   5  -2   0   45.19    2.38  25
   5  -2   0   40.74    1.24  71
   5  -2   0   41.45    1.39  52
   5  -2   0   42.19    1.29  67
   5  -2   0   40.25    1.39  68
   5  -2   0   39.70    1.29  37
   5  -2   0   50.33    5.27  12
   5  -2   0   41.24    1.34  42
   5  -2   0   39.15    1.22  65
   5  -2   0   42.12    1.54  35
   5  -2   0   42.74    1.45  55
   5  -2   0   41.50    1.72  33
   5  -2   0   43.58    1.41  60
   5  -2   0   39.35    1.31  69
   5  -2   0   41.56    2.47  20
   5  -2   0   40.15    2.17  25
   5  -2   0   38.96    1.29  61
   5  -2   0   43.90    1.57  29
   5  -2   0   40.66    1.28  56
   5  -2   0   44.83    3.71   9
   5  -2   0   40.83    1.73  31
   5  -2   0   40.72    1.39  44
   5  -2   0   42.73    1.42  39
   5  -2   0   39.57    1.33  62
   5  -2   0   36.00    4.95   8
   5  -2   0   38.88    4.21   7
   5  -2   0   40.15    2.14  14
   5  -2   0   39.49    1.26  30
   5  -2   0   41.57    1.28  43
   5  -2   0   43.18    2.35  26
  -5   2   0   38.85    2.54  10
  -5   2   0   43.62    2.07  14
  -5   2   0   41.14    3.53   9
  -5   2   0   43.26    3.24  13
  -5   2   0   41.23    2.58  11
  -5   2   0   48.62    2.43  25
  -5   2   0   40.56    4.65   6
  -5   2   0   39.52    3.14  21
  -5   2   0   44.51    2.42  25
  -5   2   0   46.70    5.21   2
  -5   2   0   44.34    3.69   9
  -5   2   0   43.33    2.40  26
  -5   2   0   44.78    2.72  20
  -5   2   0   40.82    1.44  41
  -5   2   0   49.70    7.21   1
  -5   2   0   46.52    2.46  26
  -5   2   0   37.96    2.53   5
  -5   2   0   44.01    1.74  18
  -5   2   0   46.07    2.33  22
  -5   2   0   49.72    5.28   3
  -5   2   0   39.03    1.51  28
  -5   2   0   42.48    2.09  22
  -5   2   0   38.84    2.87  17
  -5   2   0   43.21    2.97  23
  -5   2   0   45.50    2.94  13
  -5   2   0   46.47    5.25  12
   4  -2   0 1631.85   43.25  22
   4  -2   0 1655.12   44.04  13
   4  -2   0 1577.39   49.89  12
   4  -2   0 1661.94   43.69  14
   4  -2   0 1679.90   47.08   9
   4  -2   0 1653.60   44.16  25
   4  -2   0 1651.54   46.49   9
   4  -2   0 1651.81   44.67  10
   4  -2   0 1643.88   43.19  22
   4  -2   0 1635.51   47.84   7
   4  -2   0 1640.87   45.39  17
   4  -2   0 1671.04   44.57  20
   4  -2   0 1624.28   44.16  26
   4  -2   0 1597.20   44.33  25
   4  -2   0 1656.80   45.23   6
   4  -2   0 1643.12   44.37  26
   4  -2   0 1661.72   43.91  13
  -4   2   0 1624.76   44.44  24
  -4   2   0 1658.13   44.85  10
  -4   2   0 1669.56   49.37   3
  -4   2   0 1766.17   50.82  12
  -4   2   0 1602.67   42.70  34
  -4   2   0 1455.69   44.24  11
  -4   2   0 1667.51   44.34  26
  -4   2   0 1669.22   44.40   5
  -4   2   0 1679.24   45.32  17
  -4   2   0 1659.48   43.82  22
  -4   2   0 1668.23   46.97   9
  -4   2   0 1887.72   55.72   1
  -4   2   0 1710.45   44.39  25
  -4   2   0 1681.15   43.75  14
  -4   2   0 1643.70   47.59   2
  -4   2   0 1702.76   44.18  22
  -4   2   0 1575.45   44.21  25
  -4   2   0 1738.64   47.05   9
  -4   2   0 1659.48   44.77  20
  -4   2   0 1690.54   43.20  18
  -4   2   0 1579.35   45.20  23
  -4   2   0 1711.89   49.02   6
  -4   2   0 1632.99   44.27  26
  -4   2   0 1710.74   45.86  13
  -4   2   0 1744.97   45.65   7
  -4   2   0 1667.68   45.18  13
   3  -2   0  555.02   16.23  26
   3  -2   0  553.47   14.77  36
   3  -2   0  568.46   15.10  31
   3  -2   0  573.28   15.22  40
   3  -2   0  571.07   15.46  14
   3  -2   0  558.45   15.60  22
   3  -2   0  557.12   14.80  48
   3  -2   0  568.95   16.60  13
   3  -2   0  559.67   19.16   7
   3  -2   0  571.03   15.79  22
   3  -2   0  568.98   15.08  33
   3  -2   0  573.65   16.14  10
   3  -2   0  548.34   14.82  66
   3  -2   0  578.58   16.33  20
   3  -2   0  576.55   20.81   8
   3  -2   0  563.21   16.26  25
   3  -2   0  568.17   16.90  13
   3  -2   0  577.37   18.65   9
   3  -2   0  572.80   18.45   6
   3  -2   0  524.57   14.83  55
   3  -2   0  552.27   14.83  52
   3  -2   0  560.52   16.79  17
   3  -2   0  565.77   16.12  26
   3  -2   0  593.13   20.53  12
   3  -2   0  546.99   14.85  39
   3  -2   0  580.15   18.38   2
   3  -2   0  526.40   14.71  61
  -3   2   0  552.82   14.71  34
  -3   2   0  571.34   15.16  18
  -3   2   0  560.72   14.92  41
  -3   2   0  570.62   16.90  13
  -3   2   0  574.03   16.18  26
  -3   2   0  576.95   16.75  10
  -3   2   0  563.06   19.98   3
  -3   2   0  575.25   16.04  22
  -3   2   0  586.52   16.43  20
  -3   2   0  578.73   15.76  14
  -3   2   0  644.17   18.62   8
  -3   2   0  588.69   18.45   9
  -3   2   0  569.41   16.75  17
  -3   2   0  573.30   16.20  26
  -3   2   0  603.87   18.45   7
  -3   2   0  567.65   16.10  24
  -3   2   0  576.40   16.34   5
  -3   2   0  571.60   15.76  22
  -3   2   0  661.00   21.37  12
  -3   2   0  595.75   18.67   9
  -3   2   0  574.00   17.43  13
  -3   2   0  579.43   16.22  25
  -3   2   0  583.03   16.21  11
  -3   2   0  573.15   18.33   8
  -3   2   0  584.19   20.03   6
  -3   2   0  574.93   16.17  25
  -3   2   0  543.71   14.98  28
  -3   2   0  493.78   22.31   1
   2  -2   0  211.28    6.72  25
   2  -2   0  220.08    6.73  24
   2  -2   0  215.61   10.47   8
   2  -2   0  235.60    9.33   6
   2  -2   0  203.00    5.63  66
   2  -2   0  203.06    5.66  36
   2  -2   0  208.52    5.61  37
   2  -2   0  203.62    5.64  55
   2  -2   0  207.98    6.64  22
   2  -2   0  211.10    6.44  22
   2  -2   0  210.06    5.65  52
   2  -2   0  219.11    6.97  25
   2  -2   0  200.43    5.62  68
   2  -2   0  205.53    8.31   9
   2  -2   0  217.96    6.80  26
   2  -2   0  212.02    7.73  13
   2  -2   0  216.81    5.80  33
   2  -2   0  213.94    7.36  13
   2  -2   0  207.07    6.85  26
   2  -2   0  218.34    7.28  10
   2  -2   0  214.96    6.46  14
   2  -2   0  217.77    9.39  12
   2  -2   0  212.12    6.05  18
   2  -2   0  200.72    5.63  59
   2  -2   0  208.90    7.11  11
   2  -2   0  229.90    9.02   2
   2  -2   0  202.50    5.62  44
   2  -2   0  214.64    5.81  31
   2  -2   0  210.87    5.86  40
   2  -2   0  214.19    8.79   9
   2  -2   0  208.88    6.91   4
   2  -2   0  207.33    5.64  62
   2  -2   0  224.73    6.95  20
   2  -2   0  194.81    5.61  49
   2  -2   0  231.89    5.96  19
   2  -2   0  214.32    9.17   7
   2  -2   0  208.81    7.05  17
  -2   2   0  216.08    6.52  22
  -2   2   0  229.07    8.71   7
  -2   2   0  207.44    5.62  34
  -2   2   0  215.94    7.23   5
  -2   2   0  216.71    6.05  18
  -2   2   0  217.73    6.55  14
  -2   2   0  215.87    6.85  26
  -2   2   0  214.48    7.45  10
  -2   2   0  204.42    9.51   6
  -2   2   0  223.81    9.53   3
  -2   2   0  219.63    6.89  25
  -2   2   0  211.59    7.26   4
  -2   2   0  218.96   11.16   1
  -2   2   0  215.04    7.04  17
  -2   2   0  216.24    7.45  13
  -2   2   0  216.88    9.29  12
  -2   2   0  217.88    8.65   9
  -2   2   0  208.70    5.80  28
  -2   2   0  209.09    6.65  24
  -2   2   0  222.40    6.90  26
  -2   2   0  231.66    6.90  25
  -2   2   0  224.77    7.18  11
  -2   2   0  222.31    6.95  20
  -2   2   0  206.41    5.76  41
  -2   2   0  223.70    9.75   8
  -2   2   0  217.62    6.72  22
  -2   2   0  215.89    8.47   9
  -2   2   0  214.98    7.82  13
   1  -2   0    0.72    0.90   2
   1  -2   0    0.10    0.37  13
   1  -2   0    0.69    0.75   7
   1  -2   0   -0.20    0.58   5
   1  -2   0    0.40    0.44  12
   1  -2   0    0.64    0.08  52
   1  -2   0    0.97    0.71   4
   1  -2   0    0.72    0.21  18
   1  -2   0    0.16    0.19  17
   1  -2   0    0.17    0.17  22
   1  -2   0    0.20    0.16  25
   1  -2   0    0.68    0.40  13
   1  -2   0    0.48    0.33  10
   1  -2   0    0.47    0.10  40
   1  -2   0   -0.03    0.92   8
   1  -2   0    0.43    0.36  11
   1  -2   0    0.30    0.48   9
   1  -2   0    0.42    0.60   6
   1  -2   0    0.16    0.16  24
   1  -2   0    0.43    0.40   9
   1  -2   0    0.62    0.26  25
  -1   2   0   -0.12    0.32   9
  -1   2   0    0.57    0.65   7
  -1   2   0    0.30    0.80   3
  -1   2   0    0.88    0.48  13
  -1   2   0    0.28    0.10  34
  -1   2   0    0.21    0.19  17
  -1   2   0    0.16    0.40   9
  -1   2   0    0.14    0.17  15
  -1   2   0    0.21    0.31  11
  -1   2   0    0.67    0.10  30
  -1   2   0   -0.57    0.69   6
  -1   2   0    0.31    0.18  22
  -1   2   0    0.15    0.99   1
  -1   2   0    0.54    0.22  24
  -1   2   0    0.28    0.10  41
  -1   2   0    0.18    0.31  13
  -1   2   0    0.52    0.24  20
  -1   2   0    1.17    0.37  22
  -1   2   0   -0.55    0.78   8
  -1   2   0   -0.13    0.42  12
  -1   2   0    0.80    0.31  25
   0  -2   0 1206.85   33.45  19
   0  -2   0 1271.85   35.66   9
   0  -2   0 1360.14   36.65   6
   0  -2   0 1206.54   33.99  13
   0  -2   0 1221.44   34.21  13
   0  -2   0 1279.08   33.46  26
   0  -2   0 1122.08   44.02   8
   0  -2   0 1257.52   35.60   7
   0  -2   0 1247.10   34.84   5
   0  -2   0 1358.47   38.36   2
   0  -2   0 1242.56   35.06   9
   0  -2   0 1318.12   35.19  12
   0  -2   0 1241.86   33.25  15
   0  -2   0 1234.44   36.93   8
   0  -2   0 1219.31   33.29  25
   0   2   0 1247.48   35.11   9
   0   2   0 1275.42   36.13   6
   0   2   0 1294.58   36.87   3
   0   2   0 1248.18   33.35  26
   0   2   0 1245.96   33.38  25
   0   2   0 1380.71   35.53  12
   0   2   0 1159.56   34.98   9
   0   2   0 1247.45   33.08  22
   0   2   0 1202.93   33.95  13
   0   2   0 1248.66   37.19   8
   0   2   0 1242.51   33.39  26
   0   2   0 1335.98   35.68   7
   0   2   0 1195.33   33.35  19
   0   2   0 1348.99   36.21  11
   0   2   0 1188.91   33.30  25
   0   2   0 1212.16   33.28  18
   0   2   0 1329.22   36.55   1
   0   2   0 1200.14   34.01  13
  -1  -2   0 1578.69   41.94   7
  -1  -2   0 1541.97   40.78   8
  -1  -2   0 1567.03   46.99   2
  -1  -2   0 1595.61   40.61  26
  -1  -2   0 1466.90   41.03  13
  -1  -2   0 1489.42   40.42  25
  -1  -2   0 1532.26   45.60   4
  -1  -2   0 1509.09   41.20  19
  -1  -2   0 1491.68   40.78  18
  -1  -2   0 1503.11   41.04  13
  -1  -2   0 1500.54   42.70   5
  -1  -2   0 1664.05   41.14   8
  -1  -2   0 1521.39   42.42   9
  -1  -2   0 1485.78   42.09   9
  -1  -2   0 1528.47   40.19  22
  -1  -2   0 1529.77   40.60  25
  -1  -2   0 1599.92   42.04  12
  -1  -2   0 1589.61   43.22   6
  -1  -2   0 1588.78   44.58   3
   1   2   0 1646.68   42.57   7
   1   2   0 1464.68   40.45  25
   1   2   0 1481.53   40.38  26
   1   2   0 1537.93   40.66  13
   1   2   0 1455.84   41.02  19
   1   2   0 1589.97   42.32   6
   1   2   0 1491.83   39.96  22
   1   2   0 1487.58   40.48  26
   1   2   0 1669.77   43.50   1
   1   2   0 1453.01   42.06   9
   1   2   0 1500.27   40.68  13
  -2  -2   0   71.33    2.37  22
  -2  -2   0   64.54    3.05  24
  -2  -2   0   69.32    2.88  13
  -2  -2   0   70.69    2.70  25
  -2  -2   0   72.07    5.48   3
  -2  -2   0   76.07    5.27  11
  -2  -2   0   67.95    6.55   2
  -2  -2   0   66.90    3.81   6
  -2  -2   0   71.71    2.92  13
  -2  -2   0   68.23    2.54  25
  -2  -2   0   71.95    5.85   4
  -2  -2   0   68.58    2.32  22
  -2  -2   0   63.55    3.41   9
  -2  -2   0   68.68    2.76  15
  -2  -2   0   72.75    3.80   9
  -2  -2   0   69.08    2.72  16
  -2  -2   0   69.91    2.24  21
  -2  -2   0   65.29    3.32  19
  -2  -2   0   68.94    2.55  26
  -2  -2   0   69.50    2.67  26
  -2  -2   0   65.92    4.53   5
  -2  -2   0   72.68    4.62   1
  -2  -2   0   69.42    3.14  18
   2   2   0   62.50    3.68   7
   2   2   0   66.77    2.43  25
   2   2   0   67.12    1.87  64
   2   2   0   64.47    1.87  44
   2   2   0   61.79    1.88  45
   2   2   0   60.14    2.10  29
   2   2   0   68.15    2.63  16
   2   2   0   69.92    3.32  19
   2   2   0   65.12    1.90  60
   2   2   0   66.82    1.87  43
   2   2   0   63.92    2.38  21
   2   2   0   65.81    2.10  39
   2   2   0   64.32    1.84  49
   2   2   0   63.65    1.92  50
   2   2   0   64.63    1.84  51
   2   2   0   65.24    1.81  68
   2   2   0   66.21    2.49  25
   2   2   0   65.55    2.08  32
   2   2   0   65.25    1.84  63
   2   2   0   67.26    1.95  61
   2   2   0   65.04    1.93  65
   2   2   0   66.09    3.21   9
   2   2   0   67.41    2.13  35
   2   2   0   65.51    3.05  24
   2   2   0   59.66    1.84  55
   2   2   0   64.57    1.78  58
   2   2   0   64.96    2.50  26
   2   2   0   65.49    2.21  34
   2   2   0   63.62    1.92  53
   2   2   0   63.35    1.79  52
   2   2   0   63.23    1.91  46
   2   2   0   65.84    2.18  30
   2   2   0   67.13    1.89  67
   2   2   0   64.47    1.89  70
   2   2   0   61.25    1.83  59
   2   2   0   69.82    2.10  31
   2   2   0   67.80    2.07  40
   2   2   0   65.75    1.92  56
   2   2   0   65.37    2.74  15
   2   2   0   63.75    3.28   9
   2   2   0   64.44    1.80  48
   2   2   0   66.97    2.20  37
   2   2   0   64.54    1.77  69
   2   2   0   66.95    2.07  33
   2   2   0   63.95    1.91  57
   2   2   0   66.73    2.15  38
   2   2   0   65.36    2.01  27
  -3  -2   0 1355.69   39.84   3
  -3  -2   0 1264.54   34.27  16
  -3  -2   0 1291.19   35.70  19
  -3  -2   0 1298.89   34.98   6
  -3  -2   0 1300.00   33.89  13
  -3  -2   0 1304.00   39.16   1
  -3  -2   0 1263.76   35.06  18
  -3  -2   0 1336.39   39.45  11
  -3  -2   0 1290.14   35.44   9
  -3  -2   0 1250.75   34.30  15
  -3  -2   0 1293.02   34.01  23
  -3  -2   0 1283.60   33.33  22
  -3  -2   0 1293.72   33.80  21
  -3  -2   0 1279.34   35.06  24
  -3  -2   0 1314.74   41.50   4
  -3  -2   0 1349.03   44.41   2
  -3  -2   0 1312.20   33.67  25
  -3  -2   0 1315.26   33.66  26
  -3  -2   0 1311.83   33.83  26
  -3  -2   0 1298.38   33.33  22
  -3  -2   0 1301.29   34.99   9
  -3  -2   0 1243.69   37.98   5
  -3  -2   0 1345.45   33.92  25
   3   2   0 1273.39   33.38  26
   3   2   0 1243.51   33.36  33
   3   2   0 1240.85   33.49  34
   3   2   0 1273.44   33.38  31
   3   2   0 1249.56   33.38  40
   3   2   0 1238.31   34.24  15
   3   2   0 1260.75   33.32  26
   3   2   0 1244.09   33.42  30
   3   2   0 1259.43   34.34  16
   3   2   0 1173.88   32.91  66
   3   2   0 1229.75   35.29  19
   3   2   0 1217.79   33.42  37
  -4  -2   0  195.57    7.88  19
  -4  -2   0  182.47   10.32  11
  -4  -2   0  219.02    7.04   9
  -4  -2   0  207.44    6.78  15
  -4  -2   0  208.71    7.48  18
  -4  -2   0  202.31   10.73   3
  -4  -2   0  193.50    9.82   5
  -4  -2   0  208.28    6.73  23
  -4  -2   0  210.09   12.28   4
  -4  -2   0  201.25    6.77  16
  -4  -2   0  206.89    5.76  25
  -4  -2   0  219.70   11.89   1
  -4  -2   0  217.43   14.26   2
  -4  -2   0  185.87    6.41   6
  -4  -2   0  208.24    5.75  26
  -4  -2   0  189.28    6.60   9
  -4  -2   0  202.67    6.49  21
  -4  -2   0  206.21    7.47  24
  -4  -2   0  206.13    5.71  26
   4   2   0  194.03    5.30  48
   4   2   0  193.80    5.86  29
   4   2   0  198.28    5.83  30
   4   2   0  196.39    5.34  68
   4   2   0  183.93    5.23  69
   4   2   0  196.01    5.48  65
   4   2   0  197.88    5.51  61
   4   2   0  197.57    5.39  70
   4   2   0  198.14    6.68  15
   4   2   0  203.13    5.38  64
   4   2   0  194.81    5.25  58
   4   2   0  191.38    5.30  66
   4   2   0  198.10    5.30  63
   4   2   0  199.00    5.43  55
   4   2   0  195.84    5.32  51
   4   2   0  198.71    5.83  33
   4   2   0  198.59    5.81  38
   4   2   0  186.12    5.84  40
   4   2   0  187.55    5.19  62
   4   2   0  192.79    5.89  34
   4   2   0  201.30    5.39  43
   4   2   0  213.23    5.92  35
   4   2   0  202.14    5.45  44
   4   2   0  195.36    5.35  49
   4   2   0  200.31    5.87  31
   4   2   0  192.21    5.36  45
   4   2   0  218.09    5.53  60
   4   2   0  196.90    5.44  57
   4   2   0  197.68    5.37  59
   4   2   0  197.94    5.45  53
   4   2   0  194.46    5.33  52
   4   2   0  200.25    5.44  67
   4   2   0  199.74    5.85  37
   4   2   0  203.65    5.48  50
   4   2   0  196.04    5.44  46
   4   2   0  202.20    5.76  39
   4   2   0  208.53    5.77  32
   4   2   0  198.79    5.55  27
   4   2   0  189.03    5.46  56
  -5  -2   0  411.11   12.46  15
  -5  -2   0  433.39   13.25  17
  -5  -2   0  428.94   17.03  12
  -5  -2   0  426.26   17.66   3
  -5  -2   0  423.97   13.34  18
  -5  -2   0  429.45   12.71  23
  -5  -2   0  425.92   19.95   1
  -5  -2   0  436.29   22.76   2
  -5  -2   0  435.65   14.18  19
  -5  -2   0  434.88   16.83   5
  -5  -2   0  372.83   12.41  16
  -5  -2   0  405.55   12.31  21
  -5  -2   0  410.28   13.39  24
  -5  -2   0  436.32   13.02  20
  -5  -2   0  415.50   19.50   4
  -5  -2   0  414.73   17.57  11
   5   2   0  388.26   10.62  58
   5   2   0  391.43   10.67  48
   5   2   0  399.25   10.73  49
   5   2   0  392.91   10.63  63
   5   2   0  396.86   10.86  50
   5   2   0  436.24   11.28  32
   5   2   0  398.37   10.82  57
   5   2   0  400.75   11.29  37
   5   2   0  433.25   11.44  35
   5   2   0  403.41   10.86  44
   5   2   0  416.94   11.41  31
   5   2   0  407.10   11.22  39
   5   2   0  395.72   10.72  45
   5   2   0  393.13   10.68  66
   5   2   0  412.26   11.47  40
   5   2   0  416.95   10.93  60
   5   2   0  401.20   10.76  59
   5   2   0  402.08   11.38  29
   5   2   0  411.93   11.30  38
   5   2   0  403.00   10.89  65
   5   2   0  394.06   10.72  52
   5   2   0  381.45   10.56  62
   5   2   0  383.89   10.60  69
   5   2   0  411.76   11.37  33
   5   2   0  392.46   10.75  64
   5   2   0  411.50   10.84  53
   5   2   0  409.03   11.29  30
   5   2   0  404.97   10.92  61
   5   2   0  399.77   10.82  46
   5   2   0  403.76   10.84  67
   5   2   0  393.14   11.36  34
   5   2   0  393.11   10.74  70
   5   2   0  405.91   10.85  55
   5   2   0  406.37   10.75  68
   5   2   0  406.07   10.88  56
   5   2   0  393.22   10.69  51
   5   2   0  401.59   10.77  43
   5   2   0  405.59   10.95  27
  -6  -2   0  379.23   12.18  16
  -6  -2   0  389.41   15.78  10
  -6  -2   0  374.81   11.95  21
  -6  -2   0  403.06   12.47  20
  -6  -2   0  393.55   13.38  14
  -6  -2   0  344.76   22.38   2
  -6  -2   0  350.92   18.69   4
  -6  -2   0  413.10   17.40  12
  -6  -2   0  391.69   17.47  11
  -6  -2   0  393.00   17.48   3
  -6  -2   0  379.22   16.39   5
  -6  -2   0  377.50   12.99  24
  -6  -2   0  406.33   12.91  17
  -6  -2   0  385.51   12.79  18
  -6  -2   0  393.27   12.38  23
  -6  -2   0  393.38   13.70  19
  -6  -2   0  371.63   11.87  15
   6   2   0  380.45   10.06  68
   6   2   0  351.52    9.86  69
   6   2   0  374.44   10.16  67
   6   2   0  380.36   10.19  55
   6   2   0  369.24    9.97  66
   6   2   0  373.41   10.19  56
   6   2   0  363.27   10.09  57
   6   2   0  385.97   10.19  50
   6   2   0  385.63   10.25  60
   6   2   0  374.62   10.08  59
   6   2   0  372.58   10.57  39
   6   2   0  358.18    9.98  45
   6   2   0  386.05   10.25  27
   6   2   0  386.77   10.26  61
   6   2   0  364.44   10.05  64
   6   2   0  376.30   10.08  43
   6   2   0  378.77   10.83  31
   6   2   0  360.51    9.83  62
   6   2   0  361.81   10.77  29
   6   2   0  383.12   10.81  35
   6   2   0  366.98    9.97  51
   6   2   0  386.69   10.05  49
   6   2   0  376.73   10.61  32
   6   2   0  381.87   10.65  37
   6   2   0  363.04   10.10  46
   6   2   0  389.11   10.22  65
   6   2   0  370.93   10.12  53
   6   2   0  367.58    9.90  58
   6   2   0  375.12   10.02  52
   6   2   0  374.49   10.60  30
   6   2   0  373.30    9.90  63
   6   2   0  384.55   10.80  33
   6   2   0  362.54    9.96  48
   6   2   0  382.15   10.63  38
   6   2   0  377.79   10.19  44
   6   2   0  398.15   10.78  34
   6   2   0  378.72   10.87  40
   6   2   0  372.70   10.03  70
  -7  -2   0    0.20    0.45  16
  -7  -2   0    0.47    0.59  23
  -7  -2   0    1.50    0.71  17
  -7  -2   0   -0.10    0.31  15
  -7  -2   0   -0.47    0.49  14
  -7  -2   0   -0.04    0.49  24
  -7  -2   0    0.22    0.53  21
  -7  -2   0    0.99    0.57  20
  -7  -2   0   -1.09    0.74  19
   7   2   0    0.54    0.35  37
   7   2   0    0.60    0.19  48
   7   2   0    0.79    0.26  59
   7   2   0    0.12    0.24  65
   7   2   0    0.00    0.31  31
   7   2   0    0.47    0.27  55
   7   2   0    0.36    0.39  40
   7   2   0    0.31    0.28  61
   7   2   0    0.16    0.19  56
   7   2   0    0.49    0.24  53
   7   2   0    0.52    0.13  69
   7   2   0    0.46    0.14  63
   7   2   0    0.06    0.22  67
   7   2   0    0.33    0.15  51
   7   2   0    0.14    0.22  27
   7   2   0    0.29    0.35  33
   7   2   0    0.77    0.28  60
   7   2   0    0.43    0.21  43
   7   2   0    0.50    0.37  29
   7   2   0    0.96    0.28  46
   7   2   0    0.25    0.22  57
   7   2   0    0.37    0.14  58
   7   2   0    0.16    0.29  39
   7   2   0    0.77    0.35  32
   7   2   0    0.25    0.29  38
   7   2   0    0.28    0.16  70
   7   2   0    0.06    0.18  68
   7   2   0    0.36    0.19  66
   7   2   0    0.22    0.19  52
   7   2   0    0.25    0.32  34
   7   2   0    0.60    0.24  64
   7   2   0    0.15    0.18  49
   7   2   0    0.37    0.26  44
   7   2   0    0.85    0.37  35
   7   2   0    0.62    0.35  30
   7   2   0    0.32    0.25  50
   7   2   0    0.38    0.17  45
  -8  -2   0   92.51    4.91  16
  -8  -2   0  105.06    5.61  14
  -8  -2   0   94.57    4.64  15
  -8  -2   0   98.76    4.88  21
  -8  -2   0  100.29    5.24  18
  -8  -2   0   98.40    5.47  17
  -8  -2   0  105.12    5.23  20
  -8  -2   0   97.24    5.93  19
  -8  -2   0  102.45    5.74  24
   8   2   0   99.16    3.12  67
   8   2   0   94.13    2.87  70
   8   2   0   98.35    2.89  66
   8   2   0   96.50    3.01  43
   8   2   0   98.34    3.50  30
   8   2   0   99.22    3.80  29
   8   2   0   99.96    3.13  50
   8   2   0   94.29    2.81  45
   8   2   0   99.00    3.01  64
   8   2   0   93.81    2.86  48
   8   2   0   96.11    3.17  61
   8   2   0  100.13    3.86  31
   8   2   0   99.00    3.03  53
   8   2   0   96.51    2.98  57
   8   2   0   98.18    3.77  33
   8   2   0   93.52    2.84  51
   8   2   0   98.67    2.99  49
   8   2   0   98.53    3.48  37
   8   2   0   95.01    2.76  58
   8   2   0   97.64    3.10  56
   8   2   0   96.77    3.03  59
   8   2   0   97.17    3.50  38
   8   2   0   95.41    2.75  63
   8   2   0   98.35    3.14  65
   8   2   0   91.82    2.98  46
   8   2   0   98.43    3.15  44
   8   2   0   96.22    2.93  52
   8   2   0   95.25    3.75  35
   8   2   0  100.74    3.19  27
   8   2   0   93.47    3.17  60
   8   2   0   97.84    3.53  39
   8   2   0   94.39    3.61  34
   8   2   0   97.17    3.63  32
   8   2   0   97.78    3.15  55
   8   2   0  105.40    4.00  40
   8   2   0   98.31    3.01  68
  -9  -2   0   37.25    3.03  16
  -9  -2   0   34.17    2.70  15
  -9  -2   0   34.50    4.62  19
  -9  -2   0   34.59    3.26  17
  -9  -2   0   38.46    3.17  20
  -9  -2   0   35.02    2.90  21
  -9  -2   0   36.63    3.40  24
  -9  -2   0   37.28    3.23  14
  -9  -2   0   38.47    3.20  18
   9   2   0   39.32    1.63  65
   9   2   0   38.07    1.58  50
   9   2   0   36.34    2.10  33
   9   2   0   38.70    2.02  32
   9   2   0   37.84    1.47  46
   9   2   0   34.52    1.57  27
   9   2   0   40.05    1.65  55
   9   2   0   36.15    1.30  51
   9   2   0   37.33    1.62  61
   9   2   0   39.44    2.24  31
   9   2   0   36.37    1.53  56
   9   2   0   34.36    1.45  68
   9   2   0   36.79    1.47  64
   9   2   0   36.83    1.89  39
   9   2   0   36.75    1.45  49
   9   2   0   38.30    1.49  43
   9   2   0   37.22    2.13  35
   9   2   0   38.72    2.16  29
   9   2   0   36.50    1.50  59
   9   2   0   37.28    1.44  57
   9   2   0   38.27    1.36  66
   9   2   0   33.25    1.18  63
   9   2   0   38.49    2.30  40
   9   2   0   36.28    1.29  70
   9   2   0   37.31    1.98  34
   9   2   0   34.55    1.21  45
   9   2   0   35.42    1.78  37
   9   2   0   36.86    1.38  52
   9   2   0   39.70    1.63  44
   9   2   0   36.42    1.57  67
   9   2   0   37.00    1.83  38
   9   2   0   36.78    1.84  30
   9   2   0   36.72    1.45  53
   9   2   0   33.87    1.61  60
   9   2   0   37.36    1.33  48
 -10  -2   0   -0.13    1.02  20
 -10  -2   0    2.55    1.50  24
 -10  -2   0    2.01    1.07  14
 -10  -2   0    1.84    1.19  16
 -10  -2   0    2.09    0.40  41
 -10  -2   0    1.90    1.21  18
 -10  -2   0    4.56    1.47  17
  10   2   0    1.91    0.60  32
  10   2   0    2.10    0.57  39
  10   2   0    1.67    0.36  53
  10   2   0    2.05    0.49  65
  10   2   0    2.02    0.68  31
  10   2   0    1.40    0.41  27
  10   2   0    2.29    0.50  55
  10   2   0    1.82    0.53  37
  10   2   0    2.05    0.48  61
  10   2   0    1.46    0.62  33
  10   2   0    2.92    0.54  60
  10   2   0    1.93    0.31  51
  10   2   0    1.97    0.54  30
  10   2   0    1.52    0.47  38
  10   2   0    2.20    0.35  52
  10   2   0    2.82    0.36  48
  10   2   0    2.25    0.47  50
  10   2   0    1.83    0.45  44
  10   2   0    1.95    0.37  57
  10   2   0    1.98    0.39  46
  10   2   0    2.24    0.45  64
  10   2   0    1.87    0.60  35
  10   2   0    2.76    0.54  67
  10   2   0    2.44    0.48  59
  10   2   0    2.12    0.58  34
  10   2   0    2.21    0.44  43
  10   2   0    1.82    0.27  70
  10   2   0    1.96    0.43  49
  10   2   0    2.44    0.73  40
  10   2   0    1.80    0.43  56
  10   2   0    2.17    0.71  29
  10   2   0    2.21    0.44  68
  10   2   0    1.54    0.31  66
 -11  -2   0    7.72    0.81  28
 -11  -2   0   11.64    2.02  18
 -11  -2   0    9.96    2.49  24
 -11  -2   0    7.51    0.71  41
 -11  -2   0    5.75    1.79  16
  11   2   0    8.13    0.75  68
  11   2   0    8.83    0.84  44
  11   2   0    9.66    0.68  53
  11   2   0    8.10    1.26  35
  11   2   0    8.48    1.09  32
  11   2   0    9.06    0.81  50
  11   2   0    9.76    0.91  30
  11   2   0    9.27    0.87  61
  11   2   0    9.33    0.65  52
  11   2   0    8.96    0.73  46
  11   2   0   10.02    1.24  31
  11   2   0    7.88    0.94  39
  11   2   0    8.32    0.50  70
  11   2   0    8.13    0.88  37
  11   2   0    8.96    1.19  33
  11   2   0   10.04    1.40  40
  11   2   0    9.06    0.83  67
  11   2   0    7.96    0.71  49
  11   2   0   11.00    0.93  55
  11   2   0   10.01    1.26  29
  11   2   0    8.18    0.73  64
  11   2   0    8.84    0.98  34
  11   2   0   10.20    0.99  38
  11   2   0   10.00    0.65  66
  11   2   0    9.87    0.88  65
  11   2   0    9.62    0.89  60
  11   2   0    7.71    0.70  43
  11   2   0    9.32    0.79  56
  11   2   0    8.89    0.65  57
  11   2   0    8.28    0.75  59
 -12  -2   0    5.58    0.80  36
  12   2   0    7.44    1.16  32
  12   2   0    8.99    1.28  31
  12   2   0    7.84    0.81  67
  12   2   0    8.24    0.77  56
  12   2   0    9.44    1.21  29
  12   2   0    6.14    1.19  40
  12   2   0    8.40    0.91  60
  12   2   0    7.56    0.97  34
  12   2   0    7.99    0.85  44
  12   2   0    7.77    0.74  59
  12   2   0    8.85    0.74  49
  12   2   0    8.49    0.62  57
  12   2   0    9.07    0.92  55
  12   2   0    8.49    0.62  66
  12   2   0    9.19    0.75  43
  12   2   0    8.33    0.61  53
  12   2   0    8.26    0.85  65
  12   2   0    7.59    1.01  39
  12   2   0    6.30    1.11  35
  12   2   0    8.58    1.20  33
  12   2   0    6.06    0.88  38
  12   2   0    7.02    0.79  50
  12   2   0    9.16    0.76  64
  12   2   0    8.05    0.91  30
  12   2   0    6.88    0.81  61
  12   2   0    6.79    0.64  46
  12   2   0    8.36    0.77  68
  13   2   0   23.79    1.40  61
  13   2   0   23.07    1.34  67
  13   2   0   23.05    1.31  59
  13   2   0   23.93    1.39  65
  13   2   0   23.64    1.38  44
  13   2   0   22.95    1.96  31
  13   2   0   22.17    1.83  35
  13   2   0   25.01    1.31  68
  13   2   0   23.11    1.98  29
  13   2   0   23.27    1.25  49
  13   2   0   22.02    1.13  46
  13   2   0   25.36    1.53  55
  13   2   0   22.83    1.46  60
  13   2   0   21.36    1.30  50
  13   2   0   24.17    1.25  43
  13   2   0   21.79    1.23  64
  13   2   0   26.45    1.97  33
  13   2   0   20.54    1.81  32
  13   2   0   21.67    1.28  56
  13   2   0   21.30    1.47  57
  13   2   0   22.21    2.15  40
  14   2   0    3.38    1.08  40
  14   2   0    3.01    0.57  56
  14   2   0    2.62    0.92  29
  14   2   0    2.50    0.51  50
  14   2   0    2.98    0.56  49
  14   2   0    2.66    0.69  60
  14   2   0    2.79    0.64  55
  14   2   0    2.36    0.79  31
  14   2   0    2.95    0.52  64
  14   2   0    3.05    0.56  68
  14   2   0    2.52    0.59  61
  14   2   0    2.60    0.50  43
  14   2   0    3.51    0.61  65
  14   2   0    2.70    0.62  44
  14   2   0    2.54    0.52  59
  14   2   0    3.00    0.94  35
  14   2   0    3.10    0.63  67
  14   2   0    2.35    0.75  32
  15   2   0    1.40    0.85  35
  15   2   0    2.16    0.55  60
  15   2   0    3.50    0.55  50
  15   2   0    3.12    0.59  67
  15   2   0    1.95    0.51  61
  15   2   0    3.45    0.67  55
  15   2   0    1.04    0.45  65
  15   2   0    2.62    0.93  29
  15   2   0    1.44    0.49  44
  15   2   0    2.12    0.56  43
  15   2   0    2.51    0.52  56
  16   2   0    3.15    0.70  55
  16   2   0    1.73    0.53  61
  16   2   0    2.41    0.62  65
  16   2   0    2.79    0.60  44
  16   2   0    2.72    0.55  67
  16   2   0    2.97    0.87  56
  17  -3   0    0.29    0.38  59
  17  -3   0   -0.15    0.46  55
  17  -3   0   -0.01    0.43  49
  17  -3   0    0.23    0.42  68
  17  -3   0    0.17    0.42  67
  16  -3   0    0.91    0.49  44
  16  -3   0    1.23    0.92  40
  16  -3   0    0.08    0.36  49
  16  -3   0    0.76    0.72  29
  16  -3   0    0.02    0.30  67
  16  -3   0    0.14    0.42  55
  16  -3   0    1.48    0.52  59
  16  -3   0    1.27    0.45  43
  16  -3   0    0.30    0.32  64
  16  -3   0    0.89    0.48  68
  16  -3   0    0.77    0.68  35
  16  -3   0    0.47    0.69  32
  15  -3   0    8.52    0.96  68
  15  -3   0    8.52    0.76  64
  15  -3   0    9.42    1.00  44
  15  -3   0    8.74    1.63  40
  15  -3   0   10.94    0.87  66
  15  -3   0    6.87    0.80  49
  15  -3   0    8.00    0.76  43
  15  -3   0    8.82    0.80  67
  15  -3   0    9.53    1.33  32
  15  -3   0    9.62    1.09  55
  15  -3   0    9.27    1.26  29
  15  -3   0    7.01    1.16  35
  15  -3   0   10.31    1.00  59
  14  -3   0    9.68    1.56  31
  14  -3   0   11.22    0.89  66
  14  -3   0   10.28    1.01  59
  14  -3   0   11.61    0.91  67
  14  -3   0   11.53    1.37  29
  14  -3   0   11.63    1.05  68
  14  -3   0   13.14    0.89  64
  14  -3   0   12.92    1.11  44
  14  -3   0   10.83    0.92  49
  14  -3   0   12.30    1.77  40
  14  -3   0   10.68    0.73  61
  14  -3   0   12.46    1.34  32
  14  -3   0   12.44    1.40  35
  14  -3   0   11.56    1.13  55
  14  -3   0   11.15    0.84  43
  13  -3   0   13.43    1.00  49
  13  -3   0   12.75    1.51  31
  13  -3   0   14.50    1.02  67
  13  -3   0   13.48    1.11  59
  13  -3   0   14.70    1.13  68
  13  -3   0   14.07    1.57  33
  13  -3   0   14.98    1.44  35
  13  -3   0   13.08    0.78  61
  13  -3   0   14.38    1.20  55
  13  -3   0   12.28    1.13  60
  13  -3   0   15.01    0.79  51
  13  -3   0   15.09    0.96  64
  13  -3   0   13.20    1.14  39
  13  -3   0   15.98    1.16  44
  13  -3   0   12.78    1.73  40
  13  -3   0   12.52    1.31  32
  13  -3   0   15.01    0.92  62
  13  -3   0   15.18    0.92  43
  13  -3   0   13.97    0.97  66
  13  -3   0   13.82    1.44  29
  12  -3   0   17.98    1.11  67
  12  -3   0   17.95    1.11  52
  12  -3   0   18.94    1.06  64
  12  -3   0   20.82    1.20  49
  12  -3   0   17.65    0.86  65
  12  -3   0   19.85    1.31  59
  12  -3   0   21.21    1.66  35
  12  -3   0   18.42    1.04  43
  12  -3   0   17.82    1.58  29
  12  -3   0   17.35    1.49  32
  12  -3   0   18.40    0.94  61
  12  -3   0   20.47    1.32  68
  12  -3   0   20.61    2.06  40
  12  -3   0   19.02    1.07  62
  12  -3   0   18.36    1.29  39
  12  -3   0   17.10    1.27  60
  12  -3   0   19.10    0.91  51
  12  -3   0   19.48    1.35  55
  12  -3   0   19.21    1.15  66
  12  -3   0   20.60    1.78  33
  12  -3   0   16.64    1.69  31
  12  -3   0   18.39    1.24  44
 -12   3   0   20.45    3.02  24
 -12   3   0   16.37    3.73  17
 -12   3   0   15.20    2.80  16
 -12   3   0   16.51    1.18  28
 -12   3   0   16.32    2.79  20
 -12   3   0   14.59    2.36  15
 -12   3   0   18.74    1.37  41
  11  -3   0    1.87    0.47  44
  11  -3   0    0.24    0.20  51
  11  -3   0   -0.05    0.16  65
  11  -3   0    0.32    0.30  52
  11  -3   0    0.60    0.33  49
  11  -3   0    0.02    0.31  29
  11  -3   0   -0.02    0.29  68
  11  -3   0    0.35    0.22  61
  11  -3   0    0.29    0.17  50
  11  -3   0    0.41    0.24  43
  11  -3   0    0.32    0.32  32
  11  -3   0    0.09    0.34  35
  11  -3   0    0.09    0.33  55
  11  -3   0    0.79    0.58  40
  11  -3   0   -0.05    0.26  59
  11  -3   0    1.20    0.58  31
  11  -3   0    0.32    0.31  39
  11  -3   0   -0.16    0.25  66
  11  -3   0    0.69    0.29  62
  11  -3   0    0.18    0.25  64
  11  -3   0    0.63    0.29  67
  11  -3   0    0.40    0.27  56
  11  -3   0    1.02    0.40  60
 -11   3   0    0.93    0.40  28
 -11   3   0    1.22    1.55  23
 -11   3   0   -0.60    1.30  15
 -11   3   0    0.80    0.30  41
 -11   3   0    1.14    1.25  17
 -11   3   0    1.57    1.33  20
  10  -3   0  142.56    5.05  29
  10  -3   0  146.85    5.29  31
  10  -3   0  138.19    4.12  61
  10  -3   0  141.70    4.23  62
  10  -3   0  143.06    4.29  67
  10  -3   0  133.78    4.00  65
  10  -3   0  143.93    4.96  32
  10  -3   0  130.29    3.81  57
  10  -3   0  147.55    4.34  66
  10  -3   0  139.63    4.16  56
  10  -3   0  138.49    4.38  44
  10  -3   0  137.90    5.59  40
  10  -3   0  144.03    4.17  43
  10  -3   0  146.01    4.25  64
  10  -3   0  139.78    4.65  39
  10  -3   0  145.88    4.39  49
  10  -3   0  139.78    4.49  55
  10  -3   0  143.40    4.45  68
  10  -3   0  144.60    5.03  35
  10  -3   0  145.75    4.08  51
  10  -3   0  145.23    4.54  59
  10  -3   0  143.96    5.20  33
  10  -3   0  143.62    4.34  52
  10  -3   0  133.26    3.97  50
  10  -3   0  139.03    4.45  60
 -10   3   0  149.87    6.36  22
 -10   3   0  145.94    6.07  25
 -10   3   0  144.62    5.83  25
 -10   3   0  139.88    6.06  22
 -10   3   0  138.19    4.38  41
 -10   3   0  141.94    4.63  28
 -10   3   0  144.48    8.27  23
 -10   3   0  143.09    5.04  14
 -10   3   0  143.78    6.82  15
 -10   3   0  150.33    8.24  17
 -10   3   0  123.66    6.52  24
 -10   3   0  147.46    5.79  26
 -10   3   0  139.98    7.25  20
 -10   3   0  145.10    5.69  26
   9  -3   0    7.50    1.09  40
   9  -3   0    7.27    0.84  29
   9  -3   0    7.22    0.84  35
   9  -3   0    7.29    0.62  52
   9  -3   0    6.36    0.68  39
   9  -3   0    5.91    0.40  65
   9  -3   0    5.47    0.51  64
   9  -3   0    6.08    0.62  60
   9  -3   0    6.78    0.47  51
   9  -3   0    6.43    0.48  43
   9  -3   0    6.22    0.48  71
   9  -3   0    5.17    0.47  61
   9  -3   0    5.48    0.64  55
   9  -3   0    6.48    0.40  50
   9  -3   0    7.40    0.93  33
   9  -3   0    6.10    0.59  66
   9  -3   0    6.03    0.59  49
   9  -3   0    6.66    0.94  31
   9  -3   0    5.31    0.33  57
   9  -3   0    7.57    0.66  44
   9  -3   0    7.36    0.84  26
   9  -3   0    5.36    0.72  26
   9  -3   0    6.19    0.54  67
   9  -3   0    6.15    0.77  32
   9  -3   0    7.28    0.68  59
   9  -3   0    5.95    0.54  62
   9  -3   0    5.97    0.48  56
   9  -3   0    6.77    0.65  68
  -9   3   0    6.51    1.27  26
  -9   3   0    6.06    1.48  24
  -9   3   0    8.72    1.36  22
  -9   3   0    5.91    1.17  26
  -9   3   0    8.31    1.32  25
  -9   3   0    7.30    1.65  20
  -9   3   0    6.09    1.17  22
  -9   3   0    6.01    1.61  23
  -9   3   0    5.99    1.06  14
  -9   3   0    5.63    1.84  17
  -9   3   0    6.85    0.61  41
  -9   3   0    6.64    0.66  28
  -9   3   0    7.90    1.27  25
   8  -3   0   34.62    1.40  44
   8  -3   0   34.27    1.30  67
   8  -3   0   33.23    1.42  68
   8  -3   0   37.80    1.77  29
   8  -3   0   32.82    2.14  25
   8  -3   0   33.84    1.38  49
   8  -3   0   35.97    1.90  31
   8  -3   0   33.49    1.22  51
   8  -3   0   33.74    1.31  42
   8  -3   0   36.20    2.12  40
   8  -3   0   34.20    1.22  71
   8  -3   0   32.21    1.07  57
   8  -3   0   35.64    1.40  52
   8  -3   0   32.33    1.81  33
   8  -3   0   33.87    1.45  55
   8  -3   0   34.37    1.25  61
   8  -3   0   32.92    1.13  65
   8  -3   0   26.46    3.25   9
   8  -3   0   33.27    1.12  50
   8  -3   0   34.97    1.24  43
   8  -3   0   31.09    2.16  26
   8  -3   0   35.35    1.32  64
   8  -3   0   33.30    1.43  60
   8  -3   0   33.08    2.05  25
   8  -3   0   34.87    2.31  26
   8  -3   0   35.75    1.72  35
   8  -3   0   34.91    1.51  39
   8  -3   0   33.53    1.24  56
   8  -3   0   32.38    1.35  66
   8  -3   0   36.47    1.34  62
   8  -3   0   34.08    2.71  20
   8  -3   0   36.10    1.49  59
   8  -3   0   33.97    1.71  32
  -8   3   0   33.14    3.68  21
  -8   3   0   33.09    2.10  14
  -8   3   0   38.67    3.53  23
  -8   3   0   28.57    2.89  10
  -8   3   0   37.12    2.76  11
  -8   3   0   33.39    1.50  18
  -8   3   0   35.29    2.62  26
  -8   3   0   36.97    3.05  20
  -8   3   0   35.07    6.11  12
  -8   3   0   35.62    2.55  22
  -8   3   0   35.34    1.59  28
  -8   3   0   29.99    9.25   1
  -8   3   0   36.17    3.45  17
  -8   3   0   31.08    2.58  25
  -8   3   0   39.45    4.87   9
  -8   3   0   36.76    1.49  41
  -8   3   0   37.76    4.32  13
  -8   3   0   33.83    1.59  18
  -8   3   0   33.49    2.56  11
  -8   3   0   36.31    2.65  25
  -8   3   0   34.96    2.75  24
  -8   3   0   37.65    2.47  22
  -8   3   0   40.20    4.09  13
  -8   3   0   37.52    2.73  26
   7  -3   0   32.84    1.07  50
   7  -3   0   35.37    1.36  68
   7  -3   0   31.99    1.36  39
   7  -3   0   36.56    2.25  14
   7  -3   0   33.92    1.28  42
   7  -3   0   34.31    1.74  33
   7  -3   0   36.40    1.41  59
   7  -3   0   35.97    1.34  44
   7  -3   0   33.81    1.27  62
   7  -3   0   34.80    1.37  60
   7  -3   0   32.29    2.32  25
   7  -3   0   34.84    1.20  56
   7  -3   0   33.63    2.40  26
   7  -3   0   35.92    4.22   9
   7  -3   0   33.42    1.31  49
   7  -3   0   36.09    2.33  25
   7  -3   0   32.82    1.37  55
   7  -3   0   33.42    1.19  51
   7  -3   0   34.88    1.56  29
   7  -3   0   34.82    1.19  43
   7  -3   0   34.31    1.31  66
   7  -3   0   32.95    1.74  31
   7  -3   0   30.20    1.82  40
   7  -3   0   32.59    1.08  65
   7  -3   0   35.00    1.56  35
   7  -3   0   32.92    1.18  61
   7  -3   0   42.80    6.47  12
   7  -3   0   35.57    3.21  17
   7  -3   0   34.72    1.61  32
   7  -3   0   33.39    1.24  64
   7  -3   0   35.60    1.22  67
   7  -3   0   33.90    1.14  71
   7  -3   0   34.53    2.60  20
   7  -3   0   32.76    3.77   9
  -7   3   0   32.33    1.49  18
  -7   3   0   23.10    4.82  12
  -7   3   0   34.09    3.56  21
  -7   3   0   35.88    2.62  24
  -7   3   0   33.68    2.56  26
  -7   3   0   36.39    2.62  25
  -7   3   0   37.27    2.54  22
  -7   3   0   35.23    6.83   3
  -7   3   0   32.40    1.39  41
  -7   3   0   34.88    2.10  14
  -7   3   0   35.64    1.53  28
  -7   3   0   34.52    2.56  26
  -7   3   0   35.05    3.58  13
  -7   3   0   40.41    3.00  10
  -7   3   0   34.01    2.78  20
  -7   3   0   35.01    4.33   9
  -7   3   0   31.24    4.02   9
  -7   3   0   34.58    2.27  22
  -7   3   0   36.89    8.81   1
  -7   3   0   39.66    3.86  13
  -7   3   0   34.82    3.12  17
  -7   3   0   33.91    2.49  25
  -7   3   0   32.90    3.10  23
  -7   3   0   36.05    2.54  11
   6  -3   0  109.19    7.08   9
   6  -3   0  113.03    3.22  60
   6  -3   0  106.63    4.70  26
   6  -3   0  111.45    4.86  25
   6  -3   0  102.86    2.91  65
   6  -3   0  108.06    3.01  67
   6  -3   0  106.71    3.05  51
   6  -3   0  105.54    2.96  71
   6  -3   0  102.28    2.99  61
   6  -3   0  108.35    3.16  44
   6  -3   0  105.50    3.17  52
   6  -3   0  106.58    3.35  29
   6  -3   0  107.12    4.92  20
   6  -3   0  111.46    3.68  31
   6  -3   0  110.41    3.64  33
   6  -3   0  105.57    3.01  43
   6  -3   0  108.51    5.23  10
   6  -3   0  103.42    8.17   7
   6  -3   0  108.47    3.19  68
   6  -3   0  114.75    3.37  35
   6  -3   0  105.13    5.73  17
   6  -3   0  106.94    3.19  39
   6  -3   0   98.49    2.89  57
   6  -3   0  108.02    3.22  55
   6  -3   0  111.17    3.51  32
   6  -3   0  106.28    4.63  25
   6  -3   0  106.02    3.13  42
   6  -3   0  102.68    3.81  40
   6  -3   0  106.43    4.22  14
   6  -3   0  104.86    6.58   9
   6  -3   0  106.19    3.09  64
   6  -3   0  106.92    3.15  66
   6  -3   0  108.77    3.03  56
   6  -3   0  109.05    4.81  26
   6  -3   0  106.36    8.95  12
   6  -3   0   98.53    3.19  59
   6  -3   0  103.96    2.90  50
  -6   3   0  104.28    6.93   9
  -6   3   0  108.98    4.27  14
  -6   3   0  107.10    3.29  41
  -6   3   0  108.10    5.20  20
  -6   3   0  107.52    7.00   9
  -6   3   0  112.67    5.72  23
  -6   3   0  100.69    5.68  13
  -6   3   0  100.67    3.43  18
  -6   3   0  112.12   12.31   1
  -6   3   0  103.05    4.83  26
  -6   3   0  110.46    6.28  13
  -6   3   0  115.05    8.84   6
  -6   3   0  102.19    5.15  10
  -6   3   0  106.90    4.56  11
  -6   3   0  109.70    3.42  28
  -6   3   0  104.55    8.87  12
  -6   3   0  110.30    5.71  17
  -6   3   0  105.68    4.86  24
  -6   3   0  107.96    8.20   2
  -6   3   0  106.20    4.79  25
  -6   3   0  101.44    4.59  22
  -6   3   0  109.39    4.90  26
  -6   3   0  107.16    4.41  22
  -6   3   0  103.99    6.05  21
  -6   3   0  111.20    4.92  25
  -6   3   0  115.18    9.13   3
   5  -3   0   73.28    6.92  12
   5  -3   0   75.99    5.05   6
   5  -3   0   75.58    2.92  22
   5  -3   0   80.02    5.92   9
   5  -3   0   74.17    2.10  65
   5  -3   0   75.43    2.35  39
   5  -3   0   74.31    4.40  17
   5  -3   0   63.27    5.10   9
   5  -3   0   77.97    3.73  26
   5  -3   0   72.43    2.32  68
   5  -3   0   80.04    2.27  64
   5  -3   0   77.68    6.66   7
   5  -3   0   77.19    3.11  14
   5  -3   0   75.09    2.30  62
   5  -3   0   80.54    4.01  13
   5  -3   0   77.86    3.06  22
   5  -3   0   73.72    3.62  25
   5  -3   0   73.78    2.16  71
   5  -3   0   75.14    2.33  52
   5  -3   0   87.02    2.93  40
   5  -3   0   76.35    2.17  67
   5  -3   0   74.22    2.20  43
   5  -3   0   72.08    2.09  57
   5  -3   0   77.20    2.31  49
   5  -3   0   81.62    2.38  60
   5  -3   0   76.99    3.78  13
   5  -3   0   77.46    2.58  32
   5  -3   0   73.21    2.17  61
   5  -3   0   76.18    7.94   8
   5  -3   0   76.97    2.42  35
   5  -3   0   77.69    3.89  25
   5  -3   0   80.58    3.93  26
   5  -3   0   78.94    3.93  10
   5  -3   0   78.56    3.92  20
   5  -3   0   72.68    2.30  66
   5  -3   0   74.31    2.30  44
   5  -3   0   75.63    2.37  55
   5  -3   0   76.66    2.68  33
   5  -3   0   73.87    2.41  29
   5  -3   0   77.40    2.71  31
  -5   3   0   83.25    2.68  18
  -5   3   0   80.37    3.91  25
  -5   3   0   78.93    3.71  22
  -5   3   0   76.83    3.75  24
  -5   3   0   78.21    5.00  13
  -5   3   0   80.08    3.65  11
  -5   3   0   78.60    5.71   2
  -5   3   0   73.03    5.57   9
  -5   3   0   85.09    4.32  10
  -5   3   0   75.03    2.45  41
  -5   3   0   79.41    3.47  22
  -5   3   0   78.72    4.39  17
  -5   3   0   82.35    5.41   7
  -5   3   0   77.50    3.80  25
  -5   3   0   79.59    9.45   1
  -5   3   0   72.84    3.97  20
  -5   3   0   80.71    3.92  26
  -5   3   0   77.92    5.65   9
  -5   3   0   80.90    4.82  21
  -5   3   0   82.79    4.68  13
  -5   3   0   73.54    4.24  23
  -5   3   0   86.03    3.46  14
  -5   3   0   73.25    6.81  12
  -5   3   0   78.65    7.09   3
  -5   3   0   78.81    6.99   6
  -5   3   0   77.95    4.09   5
  -5   3   0   80.88    3.89  26
  -5   3   0   78.19    2.55  28
   4  -3   0  139.82    3.92  62
   4  -3   0  131.95    3.89  49
   4  -3   0  141.29    3.94  52
   4  -3   0  143.71    3.98  60
   4  -3   0  137.94    3.92  42
   4  -3   0  136.34    3.83  43
   4  -3   0  138.47    3.92  66
   4  -3   0  140.27    4.41  40
   4  -3   0  142.42    6.07  13
   4  -3   0  140.27    5.49  26
   4  -3   0  145.19    7.90   9
   4  -3   0  145.39    6.46  13
   4  -3   0  140.64    4.73  14
   4  -3   0  145.50    4.28  18
   4  -3   0  136.57    3.94  59
   4  -3   0  139.46    3.91  44
   4  -3   0  140.46    3.95  55
   4  -3   0  140.63    5.71  25
   4  -3   0  142.13    4.96  22
   4  -3   0  144.59    4.27  31
   4  -3   0  138.46    3.77  37
   4  -3   0  141.94    5.67  20
   4  -3   0  138.40    3.92  68
   4  -3   0  135.77    3.87  36
   4  -3   0  136.49   10.03   8
   4  -3   0  137.72    6.09  17
   4  -3   0  135.21    3.98  39
   4  -3   0  145.17    7.90   6
   4  -3   0  135.92    5.19  11
   4  -3   0  138.37    5.53  10
   4  -3   0  136.46    8.41   7
   4  -3   0  135.26    3.76  61
   4  -3   0  134.80    3.87  64
   4  -3   0  144.46    4.24  33
   4  -3   0  138.81    9.13  12
   4  -3   0  151.28    7.79   2
   4  -3   0  137.25    4.15  32
   4  -3   0  148.30    5.20  22
   4  -3   0  140.33    5.65  26
  -4   3   0  160.52   11.91   1
  -4   3   0  143.48    6.06  17
  -4   3   0  146.52    5.48  22
  -4   3   0  145.71    3.78  45
  -4   3   0  151.53    9.33   6
  -4   3   0  125.21    9.04  12
  -4   3   0  147.26    5.59  11
  -4   3   0  145.25    5.70  26
  -4   3   0  131.59    7.74   8
  -4   3   0  144.35    7.80   9
  -4   3   0  150.43    4.38  18
  -4   3   0  146.49    5.68  25
  -4   3   0  158.47    8.02   8
  -4   3   0  142.91    5.45  24
  -4   3   0  140.85    5.16  22
  -4   3   0  159.34    9.52   3
  -4   3   0  140.40    5.56  26
  -4   3   0  156.34    8.02   7
  -4   3   0  143.95    6.45  13
  -4   3   0  140.50    5.98  23
  -4   3   0  149.28    6.26  10
  -4   3   0  145.72    5.63  25
  -4   3   0  139.92    7.54   9
  -4   3   0  145.47    5.80  20
  -4   3   0  149.74    7.02  13
  -4   3   0  140.09    5.10  14
  -4   3   0  139.23    5.82   5
  -4   3   0  138.07    4.08  41
  -4   3   0  142.66    4.18  28
   3  -3   0    7.68    1.06  25
   3  -3   0    8.22    0.65  18
   3  -3   0    7.75    1.25  10
   3  -3   0    8.76    0.42  36
   3  -3   0    7.75    2.09   2
   3  -3   0    8.09    0.41  52
   3  -3   0    9.35    0.56  31
   3  -3   0    8.27    0.40  68
   3  -3   0    8.94    1.07  26
   3  -3   0    8.89    1.05  22
   3  -3   0    8.34    2.17   9
   3  -3   0    8.27    0.99  24
   3  -3   0    8.06    0.38  44
   3  -3   0    8.23    1.47  13
   3  -3   0    7.39    0.56  40
   3  -3   0    9.16    1.24  17
   3  -3   0    8.20    0.38  49
   3  -3   0    8.65    1.12  26
   3  -3   0    7.43    2.20  12
   3  -3   0    8.17    0.40  42
   3  -3   0    6.68    1.14  11
   3  -3   0    8.36    1.81   9
   3  -3   0    8.10    1.07  20
   3  -3   0    8.54    0.88  22
   3  -3   0    5.99    2.10   6
   3  -3   0    8.87    0.91  14
   3  -3   0    8.53    0.52  32
   3  -3   0    8.80    0.41  55
   3  -3   0    8.33    0.53  33
   3  -3   0    8.44    1.01  25
   3  -3   0    7.81    1.63  13
   3  -3   0    8.84    0.60  19
   3  -3   0    6.02    1.19   4
   3  -3   0    7.60    2.33   7
   3  -3   0    8.24    2.91   8
  -3   3   0    8.08    1.04  25
  -3   3   0    8.53    1.00  24
  -3   3   0    7.59    1.40   5
  -3   3   0    8.22    0.51  41
  -3   3   0    8.50    0.67  18
  -3   3   0    6.37    2.74   1
  -3   3   0    8.44    1.52  13
  -3   3   0    8.13    0.37  34
  -3   3   0    8.54    1.30  10
  -3   3   0    7.10    2.32   6
  -3   3   0    8.30    1.25  11
  -3   3   0    7.17    1.84   9
  -3   3   0   10.61    2.76   3
  -3   3   0    8.77    1.10  25
  -3   3   0    9.71    1.14  26
  -3   3   0    9.13    2.65   8
  -3   3   0   10.78    1.19  26
  -3   3   0    6.85    1.54  13
  -3   3   0    7.99    2.09  12
  -3   3   0    7.90    0.33  45
  -3   3   0    8.26    1.17  17
  -3   3   0    6.74    1.65   9
  -3   3   0    9.20    0.95  22
  -3   3   0    8.22    1.02  22
   2  -3   0   14.75    0.52  68
   2  -3   0   14.32    0.54  62
   2  -3   0   13.83    1.27  25
   2  -3   0   14.25    2.03   5
   2  -3   0   11.90    1.93   4
   2  -3   0   13.74    2.84   2
   2  -3   0   15.70    1.45  25
   2  -3   0   16.02    2.80   6
   2  -3   0   15.28    1.25  14
   2  -3   0   14.38    0.51  44
   2  -3   0   15.30    2.32  12
   2  -3   0   15.95    1.19  22
   2  -3   0   14.18    0.53  52
   2  -3   0   14.36    0.52  66
   2  -3   0   14.99    1.26  24
   2  -3   0   11.86    1.85  13
   2  -3   0   14.90    0.68  40
   2  -3   0   14.53    0.51  55
   2  -3   0   10.85    2.36   7
   2  -3   0   14.54    2.10   9
   2  -3   0   12.31    0.96  19
   2  -3   0   14.91    2.33   9
   2  -3   0   13.74    1.65  13
   2  -3   0   15.09    1.38  20
   2  -3   0   16.30    1.81  10
   2  -3   0   14.18    0.61  36
   2  -3   0   13.68    3.17   8
   2  -3   0   15.77    0.54  59
   2  -3   0   14.59    1.34  26
   2  -3   0   15.99    1.44  17
   2  -3   0   13.56    1.25  22
   2  -3   0   14.79    1.39  26
  -2   3   0   13.59    0.49  53
  -2   3   0   13.95    1.68  13
  -2   3   0   14.80    1.36  26
  -2   3   0   13.84    3.44   1
  -2   3   0   18.69    1.51  26
  -2   3   0   17.99    2.36   9
  -2   3   0   14.75    0.56  30
  -2   3   0   12.69    2.89   6
  -2   3   0   15.81    1.23  22
  -2   3   0   14.53    0.47  46
  -2   3   0   15.15    1.72  11
  -2   3   0   14.44    0.71  28
  -2   3   0   16.07    1.42  20
  -2   3   0   13.34    1.30  17
  -2   3   0   14.84    2.16   9
  -2   3   0   15.14    1.27  16
  -2   3   0   12.84    2.44   7
  -2   3   0   16.64    3.26  12
  -2   3   0   14.15    0.60  34
  -2   3   0   16.06    1.34  24
  -2   3   0   14.35    1.33  25
  -2   3   0   10.31    1.71  13
  -2   3   0   15.35    1.30  22
  -2   3   0   18.83    3.34   8
  -2   3   0   12.50    1.24  15
  -2   3   0   14.71    2.86   3
  -2   3   0   14.54    0.52  45
  -2   3   0   15.79    0.71  41
  -2   3   0   14.84    1.36  25
  -2   3   0   14.99    0.48  50
  -2   3   0   15.85    1.02  18
   1  -3   0  231.99    7.43  19
   1  -3   0  224.35    6.08  66
   1  -3   0  238.64    7.46  16
   1  -3   0  231.62   12.07   8
   1  -3   0  229.09    7.60  24
   1  -3   0  264.79   12.21   2
   1  -3   0  230.48    8.97  13
   1  -3   0  236.90    7.87  26
   1  -3   0  234.36    9.04   5
   1  -3   0  215.58    6.09  68
   1  -3   0  236.23    7.20  18
   1  -3   0  236.98    7.73  26
   1  -3   0  230.89    7.35  22
   1  -3   0  231.65    6.19  40
   1  -3   0  227.55   10.41   7
   1  -3   0  231.17   10.24   4
   1  -3   0  224.96    6.12  62
   1  -3   0  229.13    6.33  36
   1  -3   0  233.00    7.67  25
   1  -3   0  245.73   11.13   6
   1  -3   0  240.68    9.75   9
   1  -3   0  238.46   10.29   9
   1  -3   0  263.89    9.81  11
   1  -3   0  234.07    7.59  22
   1  -3   0  240.26    8.64  13
   1  -3   0  231.47    7.75  20
   1  -3   0  241.79   10.04  12
   1  -3   0  227.68    7.55  17
  -1   3   0  243.03    7.66  15
  -1   3   0  226.50    6.11  57
  -1   3   0  225.72    6.14  53
  -1   3   0  225.01    6.08  61
  -1   3   0  236.45    6.30  30
  -1   3   0  223.27    6.16  45
  -1   3   0  229.23    6.11  46
  -1   3   0  232.09    6.40  28
  -1   3   0  235.66    7.60  17
  -1   3   0  241.35    7.83  26
  -1   3   0  226.33    6.10  50
  -1   3   0  241.34   10.13   7
  -1   3   0  230.12    7.36  22
  -1   3   0  235.53    7.76  25
  -1   3   0  224.87    7.61  24
  -1   3   0  226.32    7.43  16
  -1   3   0  239.01   10.17  12
  -1   3   0  234.28    7.29  18
  -1   3   0  233.08    7.80  20
  -1   3   0  256.07   12.07   8
  -1   3   0  232.16    7.75  25
  -1   3   0  244.36   10.05   9
  -1   3   0  232.48    6.38  41
  -1   3   0  216.35    6.30  37
  -1   3   0  230.94    8.56  13
  -1   3   0  237.34    7.83  26
  -1   3   0  235.56   11.74   1
  -1   3   0  239.49    7.49  22
  -1   3   0  223.06    6.14  70
  -1   3   0  230.54    6.36  34
  -1   3   0  241.50    9.49  11
  -1   3   0  231.91    6.10  65
  -1   3   0  220.60    9.86   9
   0  -3   0   13.42    1.13  18
   0  -3   0   12.18    0.41  62
   0  -3   0   11.86    2.01   9
   0  -3   0   12.28    1.13  25
   0  -3   0   15.68    1.29  26
   0  -3   0   10.79    2.86   2
   0  -3   0   13.65    1.71  13
   0  -3   0   11.86    1.51  13
   0  -3   0   12.41    1.13  15
   0  -3   0   13.78    2.69   8
   0  -3   0   13.77    1.09  22
   0  -3   0   14.21    1.97  12
   0  -3   0   11.01    1.98   5
   0  -3   0   13.81    1.12  17
   0  -3   0   12.32    2.54   6
   0  -3   0   15.14    2.23  11
   0  -3   0   12.83    1.27  19
   0  -3   0   10.27    2.24   7
   0  -3   0   13.49    1.25  26
   0  -3   0   12.97    1.28  25
   0  -3   0   12.14    1.04  16
   0  -3   0   14.67    2.00   9
   0  -3   0   12.08    1.18  24
   0  -3   0   12.70    1.23  20
   0  -3   0   11.96    2.67   4
   0  -3   0   12.80    1.10  22
   0   3   0   12.69    0.51  53
   0   3   0   13.17    0.49  67
   0   3   0   12.70    2.55   6
   0   3   0   11.25    0.98  22
   0   3   0   12.13    1.15  26
   0   3   0   14.23    1.10  17
   0   3   0   13.28    2.08  11
   0   3   0   12.34    0.51  45
   0   3   0   12.21    0.63  41
   0   3   0   11.63    1.04  16
   0   3   0   14.26    0.51  46
   0   3   0   13.57    1.93  12
   0   3   0   12.79    1.21  26
   0   3   0   12.57    1.21  24
   0   3   0   12.70    2.89   8
   0   3   0   12.75    0.49  65
   0   3   0   11.38    1.51  13
   0   3   0   12.57    0.68  34
   0   3   0   12.84    1.17  25
   0   3   0   12.38    1.11  15
   0   3   0   10.89    1.83   9
   0   3   0   12.16    1.87   9
   0   3   0   13.57    0.49  57
   0   3   0   14.33    1.09  22
   0   3   0   12.20    0.63  28
   0   3   0   13.08    0.65  30
   0   3   0   12.61    1.17  18
   0   3   0   12.84    0.66  37
   0   3   0   16.45    2.72   1
   0   3   0   12.57    1.19  25
   0   3   0   13.72    2.30   7
   0   3   0   13.13    0.49  50
   0   3   0   13.42    1.21  19
   0   3   0   15.14    2.90   3
   0   3   0   17.13    1.77  13
   0   3   0   12.93    0.47  61
  -1  -3   0 2081.17   56.35  13
  -1  -3   0 2170.36   60.05   6
  -1  -3   0 2335.22   60.89  11
  -1  -3   0 2195.32   61.18   3
  -1  -3   0 2169.96   57.77   8
  -1  -3   0 2056.72   55.27  15
  -1  -3   0 2011.46   55.50  18
  -1  -3   0 2079.64   56.57  13
  -1  -3   0 2091.57   55.02  22
  -1  -3   0 2044.31   57.73   9
  -1  -3   0 2002.26   55.20  25
  -1  -3   0 2101.57   58.46   5
  -1  -3   0 2056.20   58.41   9
  -1  -3   0 2019.44   62.02   4
  -1  -3   0 2115.98   55.58  25
  -1  -3   0 2095.39   55.64  20
  -1  -3   0 2005.51   56.07  19
  -1  -3   0 2125.44   64.33   2
  -1  -3   0 2191.40   58.11   8
  -1  -3   0 2090.08   55.54  26
  -1  -3   0 2012.73   55.25  26
  -1  -3   0 2124.95   57.84   7
   1   3   0 2080.04   55.88  13
   1   3   0 2070.16   55.93  19
   1   3   0 2172.06   59.41   1
   1   3   0 2083.69   58.40   7
   1   3   0 2099.39   60.57   8
   1   3   0 2027.25   57.90   9
   1   3   0 2028.76   55.37  26
   1   3   0 2086.66   55.32  15
   1   3   0 2112.22   55.86  13
   1   3   0 2086.51   54.68  22
   1   3   0 2065.43   55.25  26
   1   3   0 2008.65   55.33  25
  -2  -3   0  581.46   15.25  22
  -2  -3   0  560.96   15.21  22
  -2  -3   0  530.32   15.74   7
  -2  -3   0  553.96   16.05   7
  -2  -3   0  563.69   19.37   5
  -2  -3   0  561.75   16.49  13
  -2  -3   0  575.02   15.84  25
  -2  -3   0  548.53   16.80  19
  -2  -3   0  557.97   15.36  17
  -2  -3   0  556.47   15.68  15
  -2  -3   0  569.31   16.38  24
  -2  -3   0  525.70   16.12  18
  -2  -3   0  544.60   17.57   9
  -2  -3   0  550.60   16.52  13
  -2  -3   0  550.35   15.56  16
  -2  -3   0  582.32   17.94  12
  -2  -3   0  582.45   21.44   3
  -2  -3   0  556.17   20.46  11
  -2  -3   0  577.59   19.20   6
  -2  -3   0  496.04   23.11   2
  -2  -3   0  566.69   19.25   1
  -2  -3   0  577.05   18.47   9
  -2  -3   0  488.94   15.31  25
  -2  -3   0  569.95   15.79  26
  -2  -3   0  550.10   22.20   4
  -2  -3   0  562.79   15.51  26
   2   3   0  527.08   13.99  52
   2   3   0  539.91   14.34  31
   2   3   0  538.18   17.24   9
   2   3   0  534.21   14.17  45
   2   3   0  529.25   14.08  44
   2   3   0  527.73   14.44  32
   2   3   0  541.49   14.47  35
   2   3   0  533.35   14.17  57
   2   3   0  533.29   14.20  50
   2   3   0  521.32   14.16  70
   2   3   0  538.76   15.26  25
   2   3   0  575.70   18.37   7
   2   3   0  523.26   14.10  49
   2   3   0  540.02   14.49  29
   2   3   0  533.70   14.58  21
   2   3   0  547.18   15.39  26
   2   3   0  529.54   14.56  30
   2   3   0  545.28   15.50  26
   2   3   0  555.45   14.56  38
   2   3   0  536.59   14.33  33
   2   3   0  525.56   15.01   6
   2   3   0  554.46   14.37  27
   2   3   0  550.09   14.04  48
   2   3   0  504.16   17.36   9
   2   3   0  535.28   14.18  46
   2   3   0  477.70   14.25  40
   2   3   0  493.07   14.03  55
   2   3   0  536.63   14.64  34
   2   3   0  533.33   14.10  63
   2   3   0  535.09   14.20  53
   2   3   0  551.79   15.40  16
   2   3   0  565.64   15.37   6
   2   3   0  529.43   14.42  39
   2   3   0  542.76   14.20  61
   2   3   0  525.72   14.57  37
   2   3   0  465.99   16.23  19
   2   3   0  542.42   14.19  56
   2   3   0  550.96   14.21  65
   2   3   0  548.75   15.70  15
   2   3   0  537.62   16.20  24
   2   3   0  548.24   15.48  25
  -3  -3   0   51.14    2.52  25
  -3  -3   0   46.93    2.13  22
  -3  -3   0   48.35    1.85  21
  -3  -3   0   49.45    3.35   9
  -3  -3   0   52.60    3.08  24
  -3  -3   0   47.96    3.70   9
  -3  -3   0   49.21    6.33   4
  -3  -3   0   47.04    2.12  22
  -3  -3   0   47.40    2.26  25
  -3  -3   0   48.60    2.55  15
  -3  -3   0   46.85    2.86  13
  -3  -3   0   48.09    2.94  18
  -3  -3   0   47.66    4.13   6
  -3  -3   0   45.40    4.66   1
  -3  -3   0   49.93    2.48  26
  -3  -3   0   45.27    2.84  13
  -3  -3   0   48.83    5.21   5
  -3  -3   0   49.63    4.99  11
  -3  -3   0   50.34    3.35  19
  -3  -3   0   47.10    6.63   2
  -3  -3   0   48.19    5.73   3
  -3  -3   0   48.11    2.50  16
   3   3   0   45.74    2.16  26
   3   3   0   44.70    1.35  68
   3   3   0   43.24    2.96   9
   3   3   0   45.79    1.34  52
   3   3   0   45.25    1.85  37
   3   3   0   46.91    1.30  69
   3   3   0   45.67    3.99   7
   3   3   0   45.72    1.40  59
   3   3   0   48.48    1.81  35
   3   3   0   47.38    1.84  38
   3   3   0   46.38    1.53  53
   3   3   0   44.45    1.52  56
   3   3   0   46.86    1.75  39
   3   3   0   45.29    1.34  48
   3   3   0   47.07    1.55  65
   3   3   0   48.73    1.82  29
   3   3   0   47.10    1.51  60
   3   3   0   46.61    1.48  70
   3   3   0   46.45    1.73  31
   3   3   0   46.11    1.42  49
   3   3   0   44.78    1.44  43
   3   3   0   47.89    1.76  32
   3   3   0   44.40    1.51  46
   3   3   0   46.41    1.54  50
   3   3   0   38.06    2.86   9
   3   3   0   48.25    2.45  16
   3   3   0   48.28    1.67  27
   3   3   0   46.84    1.55  61
   3   3   0   46.15    1.41  55
   3   3   0   46.36    1.31  58
   3   3   0   46.17    2.51  15
   3   3   0   46.30    1.44  64
   3   3   0   45.15    2.85  24
   3   3   0   44.44    1.47  45
   3   3   0   47.16    2.09  25
   3   3   0   47.93    1.74  33
   3   3   0   43.44    1.81  30
   3   3   0   45.14    2.09  25
   3   3   0   44.91    1.40  63
   3   3   0   45.17    1.45  44
   3   3   0   41.90    1.29  66
   3   3   0   45.25    3.03  19
   3   3   0   45.18    1.90  34
   3   3   0   39.61    2.84  26
   3   3   0   45.61    1.69  40
   3   3   0   49.46    1.52  57
  -4  -3   0  694.77   26.42   3
  -4  -3   0  728.62   19.24  25
  -4  -3   0  740.75   20.91   9
  -4  -3   0  721.94   24.88   5
  -4  -3   0  706.56   25.82  11
  -4  -3   0  682.61   18.67  21
  -4  -3   0  695.59   18.86  26
  -4  -3   0  714.32   21.67  19
  -4  -3   0  715.65   20.76  18
  -4  -3   0  654.81   22.15   6
  -4  -3   0  714.38   19.11  26
  -4  -3   0  699.13   19.97  13
  -4  -3   0  692.95   20.72  24
  -4  -3   0  705.40   31.21   2
  -4  -3   0  681.85   19.86  13
  -4  -3   0  693.20   19.73  15
  -4  -3   0  711.50   19.78  16
  -4  -3   0  718.34   21.58   9
  -4  -3   0  699.77   28.56   4
  -4  -3   0  713.05   18.90  25
  -4  -3   0  695.50   18.74  22
  -4  -3   0  732.34   26.17   1
  -4  -3   0  696.33   18.78  22
   4   3   0  670.46   18.01  50
   4   3   0  672.83   17.85  59
   4   3   0  672.70   17.98  46
   4   3   0  647.31   17.73  66
   4   3   0  679.10   17.97  57
   4   3   0  699.47   18.38  32
   4   3   0  669.76   17.92  45
   4   3   0  679.72   17.94  70
   4   3   0  670.65   17.73  58
   4   3   0  684.69   18.37  40
   4   3   0  675.61   17.84  51
   4   3   0  680.86   18.42  31
   4   3   0  663.45   17.86  49
   4   3   0  701.17   18.18  27
   4   3   0  605.58   18.51  34
   4   3   0  686.44   18.13  26
   4   3   0  680.59   18.34  39
   4   3   0  686.29   17.95  44
   4   3   0  701.10   18.25  26
   4   3   0  683.88   17.90  64
   4   3   0  684.96   18.45  29
   4   3   0  681.71   18.50  37
   4   3   0  667.88   17.80  68
   4   3   0  690.25   18.04  56
   4   3   0  686.49   19.65  15
   4   3   0  673.00   18.04  61
   4   3   0  661.12   18.41  35
   4   3   0  669.11   17.78  48
   4   3   0  671.47   17.79  52
   4   3   0  692.88   24.07   7
   4   3   0  684.38   18.49  38
   4   3   0  671.94   17.83  63
   4   3   0  659.82   17.89  43
   4   3   0  692.82   18.01  60
   4   3   0  648.70   17.70  69
   4   3   0  708.48   17.97  67
   4   3   0  676.80   18.47  30
   4   3   0  674.70   18.03  65
   4   3   0  678.09   18.00  53
   4   3   0  676.17   18.38  33
   4   3   0  670.91   17.89  55
  -5  -3   0  779.58   22.41  15
  -5  -3   0  822.55   23.11  17
  -5  -3   0  822.53   35.84   2
  -5  -3   0  796.65   28.13   5
  -5  -3   0  834.90   22.88   9
  -5  -3   0  820.04   29.35  11
  -5  -3   0  827.90   22.46  13
  -5  -3   0  828.13   32.27   4
  -5  -3   0  830.01   21.21  25
  -5  -3   0  813.99   23.61  18
  -5  -3   0  792.50   29.31   3
  -5  -3   0  777.79   22.54  16
  -5  -3   0  823.43   20.96  26
  -5  -3   0  794.86   22.45  13
  -5  -3   0  809.43   21.10  25
  -5  -3   0  828.38   21.00  26
  -5  -3   0  773.07   21.19  22
  -5  -3   0  771.35   23.61  24
  -5  -3   0  802.47   24.70  19
  -5  -3   0  823.01   31.49   1
  -5  -3   0  831.39   21.29  22
  -5  -3   0  794.23   21.56  21
   5   3   0  770.42   21.07  30
   5   3   0  736.64   20.34  51
   5   3   0  813.59   21.03  32
   5   3   0  725.66   20.39  49
   5   3   0  759.39   22.36  15
   5   3   0  775.33   21.08  35
   5   3   0  762.39   20.36  68
   5   3   0  761.05   20.33  63
   5   3   0  771.91   20.52  57
   5   3   0  796.06   21.12  31
   5   3   0  756.57   20.51  44
   5   3   0  777.98   21.25  34
   5   3   0  780.94   20.63  61
   5   3   0  772.91   21.10  37
   5   3   0  753.20   20.93  39
   5   3   0  786.69   20.62  65
   5   3   0  760.39   20.46  70
   5   3   0  733.49   20.22  69
   5   3   0  776.39   20.41  59
   5   3   0  797.41   20.61  56
   5   3   0  764.17   20.32  48
   5   3   0  753.19   20.43  45
   5   3   0  776.98   20.47  55
   5   3   0  775.34   21.04  33
   5   3   0  767.67   20.53  46
   5   3   0  779.78   20.57  53
   5   3   0  802.94   20.63  60
   5   3   0  786.76   21.13  29
   5   3   0  765.25   20.26  58
   5   3   0  753.97   20.33  52
   5   3   0  786.26   20.72  27
   5   3   0  780.30   20.59  50
   5   3   0  799.04   20.53  67
   5   3   0  760.22   20.44  64
   5   3   0  746.78   20.27  66
   5   3   0  785.91   21.13  38
   5   3   0  770.43   20.45  43
   5   3   0  717.03   21.00  40
  -6  -3   0    5.99    3.70   3
  -6  -3   0    3.49    1.03  17
  -6  -3   0    1.57    1.21  13
  -6  -3   0    3.43    0.89  16
  -6  -3   0    3.95    4.39   4
  -6  -3   0    5.91    3.73   5
  -6  -3   0    2.15    1.88  10
  -6  -3   0    5.07    2.47  11
  -6  -3   0    4.76    1.24  18
  -6  -3   0    2.50    1.01  14
  -6  -3   0    2.06    0.67  15
  -6  -3   0    3.10    0.70  21
  -6  -3   0    0.74    1.77  12
  -6  -3   0    3.09    0.86  20
  -6  -3   0    1.72    1.04  19
  -6  -3   0   -1.46    5.03   2
   6   3   0    3.69    0.44  46
   6   3   0    3.48    0.24  69
   6   3   0    3.86    0.36  49
   6   3   0    3.63    0.44  27
   6   3   0    4.65    0.45  44
   6   3   0    2.82    0.60  34
   6   3   0    4.11    0.44  57
   6   3   0    3.72    0.32  48
   6   3   0    4.16    0.36  68
   6   3   0    6.02    0.56  50
   6   3   0    3.20    0.60  31
   6   3   0    5.59    0.54  65
   6   3   0    4.49    0.45  67
   6   3   0    4.72    0.62  38
   6   3   0    3.62    0.38  70
   6   3   0    3.91    0.38  64
   6   3   0    5.40    0.72  40
   6   3   0    5.06    0.66  33
   6   3   0    5.36    0.30  58
   6   3   0    3.95    0.39  43
   6   3   0    5.23    0.36  52
   6   3   0    4.40    0.60  39
   6   3   0    2.72    0.54  29
   6   3   0    4.94    0.40  45
   6   3   0    4.47    0.48  60
   6   3   0    4.91    0.45  55
   6   3   0    3.12    0.57  30
   6   3   0    4.43    0.68  37
   6   3   0    3.92    0.58  32
   6   3   0    4.06    0.51  61
   6   3   0    3.44    0.28  63
   6   3   0    4.67    0.35  51
   6   3   0    4.31    0.37  59
   6   3   0    3.90    0.70  35
   6   3   0    4.66    0.32  66
  -7  -3   0  292.10   12.46  19
  -7  -3   0  298.45    8.98  22
  -7  -3   0  321.05   11.72  18
  -7  -3   0  311.88   10.57  15
  -7  -3   0  308.73    9.98  21
  -7  -3   0  324.17   12.41  14
  -7  -3   0  325.83   11.39  17
  -7  -3   0  322.46   12.05  24
  -7  -3   0  327.73   11.26  20
  -7  -3   0  316.71   10.92  16
   7   3   0  318.23    8.45  64
   7   3   0  316.16    8.55  53
   7   3   0  303.76    8.29  52
   7   3   0  313.70    8.45  43
   7   3   0  313.31    8.64  61
   7   3   0  300.69    8.29  51
   7   3   0  318.39    8.61  50
   7   3   0  308.72    8.64  60
   7   3   0  315.90    8.52  55
   7   3   0  308.76    8.41  70
   7   3   0  315.47    8.51  46
   7   3   0  306.71    8.23  66
   7   3   0  303.11    9.21  33
   7   3   0  319.80    9.40  40
   7   3   0  315.91    8.41  49
   7   3   0  308.82    9.04  39
   7   3   0  306.57    9.08  37
   7   3   0  307.50    8.53  44
   7   3   0  307.43    8.61  56
   7   3   0  298.49    8.17  58
   7   3   0  313.46    8.38  68
   7   3   0  302.62    8.45  57
   7   3   0  305.72    8.21  63
   7   3   0  309.18    9.10  30
   7   3   0  319.33    9.18  32
   7   3   0  308.83    9.32  34
   7   3   0  299.72    8.28  48
   7   3   0  302.60    8.40  59
   7   3   0  313.56    8.55  67
   7   3   0  310.79    9.29  29
   7   3   0  308.67    8.64  27
   7   3   0  282.88    8.09  69
   7   3   0  317.90    8.64  65
   7   3   0  309.11    9.29  31
   7   3   0  303.34    8.36  45
   7   3   0  294.36    9.20  35
   7   3   0  302.50    9.12  38
  -8  -3   0  230.37    9.08  20
  -8  -3   0  224.96    9.94  14
  -8  -3   0  221.81    8.82  16
  -8  -3   0  231.48    9.24  17
  -8  -3   0  223.12    9.82  24
  -8  -3   0  218.39    9.37  18
  -8  -3   0  219.19    7.93  21
  -8  -3   0  216.71    8.26  15
   8   3   0  229.26    7.26  31
   8   3   0  230.11    6.36  46
   8   3   0  233.64    7.40  40
   8   3   0  217.94    6.44  56
   8   3   0  221.63    7.20  29
   8   3   0  216.97    6.01  63
   8   3   0  221.86    7.20  35
   8   3   0  225.96    6.40  55
   8   3   0  220.55    6.49  61
   8   3   0  217.41    6.10  48
   8   3   0  212.46    5.96  58
   8   3   0  217.17    6.25  49
   8   3   0  226.72    6.97  37
   8   3   0  227.86    6.31  64
   8   3   0  226.40    6.42  44
   8   3   0  220.66    7.10  33
   8   3   0  219.02    6.20  70
   8   3   0  223.51    6.06  66
   8   3   0  218.65    6.15  45
   8   3   0  218.91    6.12  52
   8   3   0  227.34    6.31  43
   8   3   0  223.33    6.92  39
   8   3   0  228.91    6.47  50
   8   3   0  224.53    6.97  38
   8   3   0  224.04    6.24  68
   8   3   0  222.24    6.41  67
   8   3   0  227.14    6.98  30
   8   3   0  226.39    6.51  27
   8   3   0  221.50    6.28  59
   8   3   0  227.49    6.54  60
   8   3   0  219.96    6.29  57
   8   3   0  222.68    7.05  32
   8   3   0  225.40    6.38  53
   8   3   0  225.40    6.49  65
   8   3   0  232.82    7.22  34
  -9  -3   0   18.51    2.34  17
  -9  -3   0   20.58    2.29  16
  -9  -3   0   13.94    2.14  15
  -9  -3   0   18.66    2.01  21
  -9  -3   0   20.92    2.60  18
  -9  -3   0   18.66    2.60  14
  -9  -3   0   18.48    2.30  20
  -9  -3   0   16.56    2.62  24
   9   3   0   19.03    0.90  70
   9   3   0   20.39    1.14  56
   9   3   0   20.38    1.14  55
   9   3   0   21.25    1.57  31
   9   3   0   19.40    1.03  59
   9   3   0   19.69    1.57  35
   9   3   0   19.56    1.37  38
   9   3   0   18.20    0.86  52
   9   3   0   18.83    0.76  63
   9   3   0   18.90    0.99  49
   9   3   0   19.31    1.02  64
   9   3   0   19.65    1.51  33
   9   3   0   20.05    0.85  48
   9   3   0   19.31    1.06  53
   9   3   0   19.51    1.39  30
   9   3   0   18.15    0.98  68
   9   3   0   20.07    1.54  34
   9   3   0   20.72    1.17  50
   9   3   0   19.30    1.36  39
   9   3   0   21.07    1.23  65
   9   3   0   20.76    1.21  60
   9   3   0   21.04    1.05  43
   9   3   0   20.99    1.22  61
   9   3   0   18.92    1.12  27
   9   3   0   19.72    1.06  46
   9   3   0   21.24    1.68  40
   9   3   0   17.78    0.99  57
   9   3   0   18.72    1.35  37
   9   3   0   20.74    1.13  67
   9   3   0   20.28    1.12  44
   9   3   0   18.55    0.87  45
   9   3   0   19.88    0.84  66
   9   3   0   20.21    1.60  29
   9   3   0   21.61    1.52  32
 -10  -3   0  118.83    6.31  16
 -10  -3   0  125.74    6.90  14
 -10  -3   0  116.88    6.32  17
 -10  -3   0  119.00    7.26  24
 -10  -3   0  125.12    6.61  20
 -10  -3   0  128.23    6.93  18
  10   3   0  125.75    4.60  38
  10   3   0  145.89    5.43  40
  10   3   0  134.76    4.91  34
  10   3   0  133.59    4.66  39
  10   3   0  135.75    4.23  55
  10   3   0  131.23    4.62  37
  10   3   0  129.95    4.19  56
  10   3   0  139.71    4.11  43
  10   3   0  133.16    4.63  30
  10   3   0  135.75    4.29  65
  10   3   0  128.97    3.82  70
  10   3   0  136.54    4.09  46
  10   3   0  132.63    5.15  29
  10   3   0  131.52    4.22  50
  10   3   0  127.95    3.79  52
  10   3   0  140.31    4.13  64
  10   3   0  134.15    5.10  35
  10   3   0  139.22    4.24  44
  10   3   0  134.65    4.24  67
  10   3   0  134.03    4.28  61
  10   3   0  130.71    4.92  32
  10   3   0  140.73    5.17  31
  10   3   0  128.60    4.31  60
  10   3   0  132.24    3.98  57
  10   3   0  133.27    4.05  49
  10   3   0  128.97    4.05  53
  10   3   0  130.10    3.77  48
  10   3   0  134.17    4.09  59
  10   3   0  128.29    4.20  27
  10   3   0  131.90    3.78  66
  10   3   0  134.11    4.99  33
  10   3   0  124.43    3.72  45
  10   3   0  134.62    4.04  68
 -11  -3   0   48.75    4.55  18
 -11  -3   0   53.20    2.11  41
 -11  -3   0   52.67    2.21  28
  11   3   0   51.03    1.97  53
  11   3   0   53.90    2.49  37
  11   3   0   50.81    1.73  70
  11   3   0   49.46    2.80  35
  11   3   0   53.05    2.19  67
  11   3   0   54.85    2.24  65
  11   3   0   49.52    2.43  39
  11   3   0   51.20    2.63  34
  11   3   0   51.19    1.93  57
  11   3   0   53.43    2.03  68
  11   3   0   50.84    2.04  59
  11   3   0   58.10    3.04  29
  11   3   0   55.83    2.85  33
  11   3   0   54.65    2.17  56
  11   3   0   51.71    2.76  32
  11   3   0   54.55    2.05  49
  11   3   0   55.04    2.08  43
  11   3   0   52.76    2.03  46
  11   3   0   54.12    3.10  40
  11   3   0   56.91    2.25  55
  11   3   0   54.89    2.50  30
  11   3   0   52.53    2.87  31
  11   3   0   53.75    2.25  61
  11   3   0   57.28    2.23  44
  11   3   0   54.80    2.30  60
  11   3   0   52.73    2.19  50
  11   3   0   55.36    2.09  64
  11   3   0   49.97    2.45  38
  11   3   0   53.07    1.77  66
 -12  -3   0   25.73    1.65  36
  12   3   0   28.07    1.37  64
  12   3   0   25.49    1.49  61
  12   3   0   27.11    1.27  53
  12   3   0   27.20    1.48  44
  12   3   0   26.53    1.49  67
  12   3   0   23.67    1.65  38
  12   3   0   28.92    1.38  49
  12   3   0   26.21    2.08  29
  12   3   0   32.61    2.16  31
  12   3   0   27.99    1.34  46
  12   3   0   27.26    1.24  57
  12   3   0   28.87    1.38  43
  12   3   0   26.56    1.35  68
  12   3   0   27.41    1.38  59
  12   3   0   24.78    2.21  40
  12   3   0   26.82    1.57  60
  12   3   0   29.13    2.12  35
  12   3   0   28.27    1.51  50
  12   3   0   28.90    1.59  55
  12   3   0   29.88    2.06  32
  12   3   0   26.82    1.44  56
  12   3   0   30.51    2.07  33
  12   3   0   26.56    1.88  34
  12   3   0   26.11    1.52  65
  12   3   0   28.31    1.74  30
  13   3   0    3.16    0.54  64
  13   3   0    2.65    0.62  61
  13   3   0    1.64    0.86  40
  13   3   0    2.76    0.48  57
  13   3   0    2.45    0.64  60
  13   3   0    3.67    1.00  35
  13   3   0    2.95    0.45  53
  13   3   0    2.68    0.53  49
  13   3   0    4.58    1.04  33
  13   3   0    3.36    0.52  46
  13   3   0    3.21    0.54  68
  13   3   0    3.47    0.94  29
  13   3   0    2.97    0.57  59
  13   3   0    2.83    0.59  67
  13   3   0    3.07    0.56  43
  13   3   0    2.19    0.54  50
  13   3   0    3.08    0.62  44
  13   3   0    2.82    0.64  65
  13   3   0    3.00    0.85  31
  13   3   0    2.52    0.57  56
  13   3   0    3.75    0.69  55
  14   3   0   -0.47    0.54  29
  14   3   0    0.27    0.40  65
  14   3   0   -0.06    0.35  50
  14   3   0   -0.06    0.35  56
  14   3   0    0.54    0.60  31
  14   3   0   -0.26    0.38  64
  14   3   0    0.30    0.38  44
  14   3   0    0.08    0.39  61
  14   3   0    0.54    0.46  60
  14   3   0   -0.19    0.37  67
  14   3   0   -0.29    0.50  35
  14   3   0    0.28    0.44  55
  14   3   0   -0.31    0.31  43
  14   3   0   -0.23    0.38  46
  15   3   0    1.32    0.49  61
  15   3   0    1.10    0.45  56
  15   3   0    1.46    0.49  67
  15   3   0    1.40    0.50  44
  15   3   0    0.67    0.51  60
  15   3   0    0.78    0.45  50
  15   3   0    1.82    0.56  55
  15   3   0    0.99    0.44  65
  17  -4   0    1.94    0.59  55
  17  -4   0    1.27    0.56  64
  17  -4   0    2.39    0.60  59
  17  -4   0    1.82    0.57  68
  17  -4   0    1.19    0.47  67
  17  -4   0    0.55    0.43  49
  16  -4   0    4.09    1.05  32
  16  -4   0    6.02    1.17  29
  16  -4   0    6.95    0.92  68
  16  -4   0    6.42    0.98  55
  16  -4   0    6.21    0.88  44
  16  -4   0    5.91    0.73  43
  16  -4   0    4.16    0.98  35
  16  -4   0    5.85    1.21  40
  16  -4   0    5.64    0.76  49
  16  -4   0    5.93    0.84  59
  16  -4   0    4.54    0.64  64
  16  -4   0    5.54    0.68  67
  15  -4   0    2.33    0.76  35
  15  -4   0    2.02    0.56  68
  15  -4   0    2.51    0.48  64
  15  -4   0    3.55    0.59  66
  15  -4   0    3.29    0.58  49
  15  -4   0    2.54    0.51  67
  15  -4   0    2.47    0.49  43
  15  -4   0    3.93    0.75  59
  15  -4   0    2.81    0.75  32
  15  -4   0    1.90    0.61  55
  15  -4   0    1.96    0.71  29
  15  -4   0    2.78    0.66  44
  15  -4   0    2.15    0.99  40
  14  -4   0    0.32    0.41  55
  14  -4   0    1.03    0.38  67
  14  -4   0    0.37    0.50  35
  14  -4   0    0.75    0.36  66
  14  -4   0   -0.06    0.24  43
  14  -4   0    0.77    0.69  40
  14  -4   0   -0.05    0.39  44
  14  -4   0    0.27    0.32  49
  14  -4   0    1.18    0.48  59
  14  -4   0    0.60    0.51  32
  14  -4   0    0.52    0.53  29
  14  -4   0    0.84    0.33  62
  14  -4   0    0.97    0.46  68
  14  -4   0    0.82    0.34  64
  13  -4   0   16.25    1.06  66
  13  -4   0   15.50    1.08  49
  13  -4   0   15.38    1.86  40
  13  -4   0   14.00    1.14  39
  13  -4   0   16.87    1.07  67
  13  -4   0   16.37    0.96  43
  13  -4   0   15.10    1.43  35
  13  -4   0   15.04    0.80  51
  13  -4   0   14.87    1.19  59
  13  -4   0   13.38    0.75  61
  13  -4   0   16.37    1.24  55
  13  -4   0   14.79    1.19  68
  13  -4   0   15.78    0.99  62
  13  -4   0   16.02    1.67  31
  13  -4   0   14.42    1.43  29
  13  -4   0   15.08    1.42  32
  13  -4   0   14.35    0.95  64
  13  -4   0   14.87    1.14  44
 -13   4   0   14.36    1.11  28
  12  -4   0  117.50    4.05  55
  12  -4   0  125.48    4.70  35
  12  -4   0  112.87    3.43  61
  12  -4   0  115.09    4.00  68
  12  -4   0  117.57    3.52  51
  12  -4   0  119.71    4.90  31
  12  -4   0  117.38    3.75  62
  12  -4   0  116.75    3.73  64
  12  -4   0  122.26    3.69  43
  12  -4   0  125.34    4.74  29
  12  -4   0  117.32    4.54  32
  12  -4   0  123.51    3.97  44
  12  -4   0  117.69    3.80  67
  12  -4   0  132.84    5.47  40
  12  -4   0  123.03    4.12  59
  12  -4   0  119.75    3.90  49
  12  -4   0  114.32    4.74  33
  12  -4   0  114.47    4.08  39
  12  -4   0  118.24    3.84  52
  12  -4   0  122.16    3.84  66
 -12   4   0  104.16    6.65  20
 -12   4   0  107.11    3.71  41
 -12   4   0   98.04    5.85  22
 -12   4   0  111.44    4.86  25
 -12   4   0  111.11    6.41  15
 -12   4   0  109.33    7.84  17
 -12   4   0  113.80    4.09  28
  11  -4   0    7.61    0.73  66
  11  -4   0    8.05    0.98  29
  11  -4   0    7.34    0.82  60
  11  -4   0    8.73    0.98  32
  11  -4   0    6.42    1.05  33
  11  -4   0    8.27    0.68  64
  11  -4   0    8.86    0.82  68
  11  -4   0    7.95    0.83  59
  11  -4   0    8.22    0.76  49
  11  -4   0    6.95    1.16  31
  11  -4   0    7.86    0.57  51
  11  -4   0    8.15    0.69  67
  11  -4   0    8.32    0.78  44
  11  -4   0    7.28    0.66  62
  11  -4   0    7.07    0.79  39
  11  -4   0    8.02    0.63  43
  11  -4   0    7.06    0.51  61
  11  -4   0    8.82    0.85  55
  11  -4   0    7.47    1.33  40
  11  -4   0    8.66    1.02  35
  11  -4   0    8.30    0.74  52
 -11   4   0    6.87    0.67  41
 -11   4   0    8.84    1.76  22
 -11   4   0    6.50    2.30  23
 -11   4   0    9.05    2.45  17
 -11   4   0    9.09    1.63  25
 -11   4   0    8.96    2.07  20
 -11   4   0    8.54    1.54  26
 -11   4   0    6.24    1.47  26
 -11   4   0    8.61    1.65  25
 -11   4   0    7.97    0.83  28
  10  -4   0   72.70    3.42  26
  10  -4   0   78.64    2.54  71
  10  -4   0   81.28    2.53  51
  10  -4   0   80.41    3.29  32
  10  -4   0   81.14    2.66  67
  10  -4   0   82.42    3.29  35
  10  -4   0   84.29    2.82  44
  10  -4   0   84.83    3.36  29
  10  -4   0   76.43    3.36  26
  10  -4   0   82.46    3.54  31
  10  -4   0   81.20    2.57  43
  10  -4   0   77.86    2.73  52
  10  -4   0   89.16    4.01  40
  10  -4   0   79.52    2.87  60
  10  -4   0   81.56    2.94  59
  10  -4   0   78.97    2.68  62
  10  -4   0   80.21    2.87  55
  10  -4   0   81.85    2.74  66
  10  -4   0   80.12    2.86  68
  10  -4   0   82.18    2.68  64
  10  -4   0   80.28    2.79  49
  10  -4   0   82.13    3.48  33
  10  -4   0   75.82    2.43  61
  10  -4   0   82.61    2.98  39
 -10   4   0   80.78    5.35  20
 -10   4   0   83.89    6.35  23
 -10   4   0   79.67    3.05  28
 -10   4   0   77.47    4.55  26
 -10   4   0   85.27    2.87  41
 -10   4   0   76.60    4.54  25
 -10   4   0   83.44    4.79  25
 -10   4   0   77.17    5.86  17
 -10   4   0   78.05    4.60  26
 -10   4   0   80.06    4.64  22
 -10   4   0   76.70    4.51  22
 -10   4   0   67.98    4.67  24
   9  -4   0  197.29    8.65  20
   9  -4   0  213.34    6.95  31
   9  -4   0  214.17    6.63  35
   9  -4   0  221.96    6.32  59
   9  -4   0  206.16    8.02  26
   9  -4   0  217.18    6.04  64
   9  -4   0  218.27    6.24  68
   9  -4   0  205.41    7.56  25
   9  -4   0  209.53    6.13  44
   9  -4   0  208.53    6.23  60
   9  -4   0  217.11    6.17  49
   9  -4   0  213.75    5.93  51
   9  -4   0  219.48    6.92  33
   9  -4   0  215.22    6.13  52
   9  -4   0  201.94    7.24  40
   9  -4   0  216.32    6.31  39
   9  -4   0  218.87    6.69  29
   9  -4   0  202.65    6.21  55
   9  -4   0  215.38    9.72  26
   9  -4   0  199.68    6.03  62
   9  -4   0  203.96    5.82  61
   9  -4   0  211.00    5.87  71
   9  -4   0  215.90    5.92  43
   9  -4   0  215.18    6.00  67
   9  -4   0  216.79    6.72  32
   9  -4   0  212.74    6.07  42
   9  -4   0  218.89    6.11  66
  -9   4   0  209.02    6.25  41
  -9   4   0  214.10   10.19  17
  -9   4   0  220.92    8.59  22
  -9   4   0  215.71    8.64  25
  -9   4   0  215.10    9.40  20
  -9   4   0  212.09    8.79  26
  -9   4   0  221.55    6.52  28
  -9   4   0  208.37    8.27  22
  -9   4   0  206.25    8.82  24
  -9   4   0  219.85   10.36  23
  -9   4   0  211.08    8.83  25
  -9   4   0  222.72    8.77  26
   8  -4   0  201.10    5.62  64
   8  -4   0  208.57    5.70  42
   8  -4   0  198.33    5.54  51
   8  -4   0  192.42    5.63  62
   8  -4   0  195.81    7.77  26
   8  -4   0  194.36    7.08  14
   8  -4   0  192.47    7.90  26
   8  -4   0  202.27    5.80  39
   8  -4   0  189.39    9.43  17
   8  -4   0  197.89    5.44  71
   8  -4   0  199.88    5.83  59
   8  -4   0  204.38    5.81  60
   8  -4   0  185.76    7.68  25
   8  -4   0  197.19    6.33  33
   8  -4   0  216.52    6.86  40
   8  -4   0  200.72    5.70  44
   8  -4   0  207.39    7.73  25
   8  -4   0  204.86    5.51  43
   8  -4   0  210.69    5.73  49
   8  -4   0  198.58    6.08  29
   8  -4   0  193.21    8.20  20
   8  -4   0  195.25    5.53  67
   8  -4   0  201.95    6.22  32
   8  -4   0  194.34    5.73  68
   8  -4   0  204.39    5.81  55
   8  -4   0  200.00    5.70  52
   8  -4   0  183.85    5.26  57
   8  -4   0  202.95    6.41  31
   8  -4   0  199.34    5.67  66
   8  -4   0  192.77    5.43  61
   8  -4   0  205.25    6.09  35
  -8   4   0  206.65    8.43  25
  -8   4   0  206.95    6.08  28
  -8   4   0  205.79    8.36  26
  -8   4   0  206.82    9.48  17
  -8   4   0  196.95    9.31  23
  -8   4   0  202.64    8.34  26
  -8   4   0  198.18    8.23  24
  -8   4   0  181.32    5.80  41
  -8   4   0  188.20    8.60  20
  -8   4   0  196.59    8.15  25
  -8   4   0  193.00    7.64  22
  -8   4   0  200.62    7.99  22
  -8   4   0  219.23   10.68  21
  -8   4   0  188.16    6.91  14
   7  -4   0   54.68    3.44  26
   7  -4   0   54.14    7.65  12
   7  -4   0   55.57    1.72  71
   7  -4   0   52.72    3.89  10
   7  -4   0   55.97    1.94  49
   7  -4   0   55.30    2.01  59
   7  -4   0   56.83    1.87  64
   7  -4   0   57.21    1.93  44
   7  -4   0   53.85    1.92  52
   7  -4   0   58.98    2.41  33
   7  -4   0   55.47    3.40  25
   7  -4   0   56.83    3.66  26
   7  -4   0   56.66    4.36  17
   7  -4   0   57.25    1.91  62
   7  -4   0   59.75    2.01  55
   7  -4   0   53.33    2.58  40
   7  -4   0   55.58    2.89  14
   7  -4   0   54.03    1.71  61
   7  -4   0   55.19    1.95  39
   7  -4   0   56.30    1.92  66
   7  -4   0   58.44    2.14  35
   7  -4   0   58.54    2.15  29
   7  -4   0   59.60    2.32  32
   7  -4   0   58.03    6.10   9
   7  -4   0   58.27    1.84  51
   7  -4   0   57.42    1.79  43
   7  -4   0   52.22    1.61  57
   7  -4   0   55.77    5.50   9
   7  -4   0   58.77    2.43  31
   7  -4   0   55.32    3.58  20
   7  -4   0   55.43    2.00  60
   7  -4   0   56.93    1.92  42
   7  -4   0   55.47    1.76  67
   7  -4   0   51.73    3.55  25
  -7   4   0   59.59    3.38  22
  -7   4   0   53.53    8.20   6
  -7   4   0   57.69    2.23  28
  -7   4   0   59.94    4.35  23
  -7   4   0   53.22    3.82  20
  -7   4   0   57.44    3.75  26
  -7   4   0   61.61    7.36  12
  -7   4   0   61.81    4.42  17
  -7   4   0   58.03    2.10  41
  -7   4   0   60.81    3.79  26
  -7   4   0   56.68    3.66  25
  -7   4   0   61.79    5.37  13
  -7   4   0   59.72    3.64  24
  -7   4   0   57.94   10.50   1
  -7   4   0   59.90    5.79   9
  -7   4   0   56.08    4.87  13
  -7   4   0   60.40    4.08  10
  -7   4   0   62.31    4.92  21
  -7   4   0   49.89    2.85  14
  -7   4   0   59.20    2.78  11
  -7   4   0   57.20    3.71  25
  -7   4   0   56.93    3.51  22
  -7   4   0   67.19    6.24   9
  -7   4   0   45.15    7.53   3
   6  -4   0  373.22   14.66   6
   6  -4   0  364.34   12.18  10
   6  -4   0  357.13   10.00  32
   6  -4   0  352.89   18.40  12
   6  -4   0  354.68    9.46  43
   6  -4   0  338.49   15.81   9
   6  -4   0  359.64    9.66  55
   6  -4   0  360.70    9.68  39
   6  -4   0  338.92    9.39  71
   6  -4   0  333.73    9.37  61
   6  -4   0  337.68    9.59  49
   6  -4   0  357.65   12.04  13
   6  -4   0  406.38   10.54  40
   6  -4   0  355.86   12.07  26
   6  -4   0  344.35    9.58  66
   6  -4   0  356.44    9.62  42
   6  -4   0  362.43   12.32  20
   6  -4   0  335.17   10.09  31
   6  -4   0  359.60   12.34  26
   6  -4   0  355.32   12.27  13
   6  -4   0  364.19    9.69  59
   6  -4   0  357.43    9.61  62
   6  -4   0  334.44    9.30  57
   6  -4   0  357.70   10.63  22
   6  -4   0  359.21   13.37  17
   6  -4   0  344.30   16.99   7
   6  -4   0  351.49   10.75  22
   6  -4   0  361.73    9.76  29
   6  -4   0  357.04    9.41  67
   6  -4   0  365.79    9.55  64
   6  -4   0  325.90    9.61  68
   6  -4   0  365.37   10.12  33
   6  -4   0  358.62   10.83  14
   6  -4   0  350.20    9.59  44
   6  -4   0  362.48    9.76  35
   6  -4   0  342.20   12.21  25
   6  -4   0  372.67   16.17   9
  -6   4   0  413.32   23.95   1
  -6   4   0  363.10   12.39  26
  -6   4   0  384.80   19.02   6
  -6   4   0  368.13   12.66  20
  -6   4   0  335.03    9.91  18
  -6   4   0  356.92   13.79  21
  -6   4   0  368.63   11.43  11
  -6   4   0  349.03   18.11   3
  -6   4   0  358.61   12.28  26
  -6   4   0  364.13   16.01   9
  -6   4   0  355.38   12.14  25
  -6   4   0  364.25   12.34  25
  -6   4   0  372.39   14.91   7
  -6   4   0  360.66   18.23  12
  -6   4   0  362.64   13.02  23
  -6   4   0  353.28   13.05  17
  -6   4   0  370.78   12.02  22
  -6   4   0  367.47   14.50  13
  -6   4   0  355.75   12.78  10
  -6   4   0  348.49   11.20  14
  -6   4   0  348.41    9.82  41
  -6   4   0  361.74    9.98  28
  -6   4   0  362.23   15.82   9
  -6   4   0  356.69   13.67  13
  -6   4   0  364.67   12.09  24
  -6   4   0  357.80   11.61  22
  -6   4   0  358.63   22.19   2
   5  -4   0   34.98    1.50  33
   5  -4   0   32.62    1.15  64
   5  -4   0   35.25    5.69   7
   5  -4   0   33.50    1.61  40
   5  -4   0   32.61    1.18  49
   5  -4   0   33.45    1.14  36
   5  -4   0   35.37    1.95  14
   5  -4   0   31.35    3.84   9
   5  -4   0   32.78    1.21  68
   5  -4   0   34.31    1.21  42
   5  -4   0   22.72    6.07   8
   5  -4   0   33.04    2.08  22
   5  -4   0   33.99    1.27  39
   5  -4   0   30.08    3.45  13
   5  -4   0   30.84    1.21  59
   5  -4   0   32.99    1.50  31
   5  -4   0   33.43    2.22  22
   5  -4   0   33.62    1.20  62
   5  -4   0   33.87    3.09  13
   5  -4   0   35.26    2.59  26
   5  -4   0   31.71    2.60  26
   5  -4   0   35.13    2.50  25
   5  -4   0   33.46    4.41   2
   5  -4   0   33.84    1.22  52
   5  -4   0   32.06    1.10  43
   5  -4   0   34.44    1.22  55
   5  -4   0   31.91    1.00  61
   5  -4   0   35.03    2.65  20
   5  -4   0   29.57    2.53  25
   5  -4   0   32.96    1.17  44
   5  -4   0   33.82    1.45  32
   5  -4   0   34.81    5.21  12
   5  -4   0   35.36    2.99  17
   5  -4   0   33.04    2.54  10
  -5   4   0   33.35    1.57  18
  -5   4   0   32.77    2.49  11
  -5   4   0   32.54    2.80  17
  -5   4   0   35.56    2.65  25
  -5   4   0   31.58    3.02   5
  -5   4   0   33.21    4.86  12
  -5   4   0   37.51    4.34   9
  -5   4   0   32.62    2.67  20
  -5   4   0   37.75    1.52  28
  -5   4   0   30.75    4.50   7
  -5   4   0   38.32    6.76   1
  -5   4   0   33.85    3.42  13
  -5   4   0   35.24    2.62  25
  -5   4   0   35.34    3.79  13
  -5   4   0   35.94    2.52  24
  -5   4   0   37.49    4.73   8
  -5   4   0   38.66    2.44  22
  -5   4   0   40.88    6.00   6
  -5   4   0   34.09    2.58  26
  -5   4   0   34.90    4.34   9
  -5   4   0   34.54    1.39  41
  -5   4   0   31.75    2.71  23
  -5   4   0   33.16    5.71   3
  -5   4   0   33.36    2.64  26
  -5   4   0   34.70    2.49  22
  -5   4   0   30.92    0.97  45
   4  -4   0    0.55    0.73  10
   4  -4   0    1.50    2.04   7
   4  -4   0    0.71    1.24  12
   4  -4   0    0.80    0.45  22
   4  -4   0    0.63    0.39  26
   4  -4   0    0.85    0.58  25
   4  -4   0    0.65    0.55  20
   4  -4   0    0.73    2.79   8
   4  -4   0    0.58    0.20  19
   4  -4   0   -1.17    0.94   4
   4  -4   0    0.50    0.16  62
   4  -4   0    1.24    0.30  32
   4  -4   0    0.38    0.19  31
   4  -4   0    0.36    0.14  59
   4  -4   0    0.39    1.13  13
   4  -4   0    0.79    0.53  17
   4  -4   0    0.39    0.14  49
   4  -4   0    0.33    0.14  52
   4  -4   0    0.94    0.87  13
   4  -4   0    0.15    0.24  14
   4  -4   0    0.10    0.12  42
   4  -4   0    0.56    0.24  40
   4  -4   0    3.09    1.38   9
   4  -4   0    0.49    0.14  55
   4  -4   0    0.78    0.18  36
   4  -4   0    0.12    0.14  33
   4  -4   0    0.13    0.54  11
   4  -4   0    0.13    0.10  44
   4  -4   0    0.36    0.15  68
   4  -4   0    0.34    0.51  26
   4  -4   0   -0.16    2.03   2
   4  -4   0   -1.75    1.32   9
  -4   4   0    1.74    1.71  12
  -4   4   0   -0.38    0.34  25
  -4   4   0    0.25    1.77   7
  -4   4   0    0.77    0.91  13
  -4   4   0   -0.17    0.89  13
  -4   4   0    0.14    0.27  22
  -4   4   0    0.69    0.47  26
  -4   4   0   -0.95    2.22   3
  -4   4   0   -0.84    2.34   1
  -4   4   0    0.19    0.18  28
  -4   4   0    0.56    0.42  23
  -4   4   0    0.74    0.50  17
  -4   4   0    5.22    2.73   6
  -4   4   0    3.70    2.43   8
  -4   4   0    0.27    0.24  18
  -4   4   0    0.46    0.52  26
  -4   4   0    0.42    0.10  45
  -4   4   0    2.18    1.31   9
  -4   4   0   -0.29    0.33  25
  -4   4   0   -1.65    0.98   5
  -4   4   0    0.43    0.19  41
  -4   4   0    0.51    0.12  34
  -4   4   0    0.36    1.08   9
  -4   4   0    0.01    0.29  22
  -4   4   0    0.14    0.34  24
  -4   4   0    1.07    0.77  11
  -4   4   0    0.37    0.39  20
   3  -4   0   71.33    2.89  19
   3  -4   0   68.33    2.03  55
   3  -4   0   70.32    2.05  66
   3  -4   0   71.50    2.10  42
   3  -4   0   71.05    6.16  12
   3  -4   0   73.35    3.76  26
   3  -4   0   70.55    2.86  18
   3  -4   0   75.05    5.50   9
   3  -4   0   70.54    2.04  44
   3  -4   0   74.20    4.35  11
   3  -4   0   72.15    2.37  40
   3  -4   0   69.28    2.06  68
   3  -4   0   73.71    3.99  17
   3  -4   0   67.31    3.25  22
   3  -4   0   66.04    2.07  59
   3  -4   0   70.62    6.42   2
   3  -4   0   77.52    6.60   6
   3  -4   0   76.83    3.53  14
   3  -4   0   70.07    3.76  20
   3  -4   0   69.76    2.18  36
   3  -4   0   70.56    4.95  13
   3  -4   0   62.19    4.52   4
   3  -4   0   72.56    3.67  25
   3  -4   0   73.61    3.97  25
   3  -4   0   70.97    2.08  52
   3  -4   0   69.67    4.39  10
   3  -4   0   60.77    3.36  24
   3  -4   0   75.93    8.23   8
   3  -4   0   71.28    3.60  22
   3  -4   0   69.99    3.89  26
   3  -4   0   75.99    6.13   9
   3  -4   0   72.39    4.45  13
   3  -4   0   65.34    4.57   5
   3  -4   0   70.13    6.27   7
   3  -4   0   70.94    2.09  62
  -3   4   0   73.34    4.40  11
  -3   4   0   73.13    3.83  25
  -3   4   0   75.10    3.65  22
  -3   4   0   67.76    1.89  46
  -3   4   0   80.22    4.00  20
  -3   4   0   67.22    1.91  50
  -3   4   0   74.88    5.82   9
  -3   4   0   72.40    7.13   6
  -3   4   0   70.70    3.77  26
  -3   4   0   75.94    4.99  13
  -3   4   0   70.75    2.34  41
  -3   4   0   69.46    6.88   8
  -3   4   0   70.58    1.99  53
  -3   4   0   71.62    3.72  15
  -3   4   0   74.57    3.91  26
  -3   4   0   70.19    4.56  13
  -3   4   0   69.26    3.59  24
  -3   4   0   70.66    3.61  16
  -3   4   0   71.81    7.53   1
  -3   4   0   77.62    6.08   7
  -3   4   0   74.40    3.84  25
  -3   4   0   72.88    2.95  18
  -3   4   0   71.69    3.84  17
  -3   4   0   76.79    5.80   9
  -3   4   0   69.08    2.02  45
  -3   4   0   72.39    3.46  22
  -3   4   0   68.17    2.38  28
  -3   4   0   79.55    6.84   3
  -3   4   0   66.28    2.13  34
   2  -4   0    0.39    0.11  62
   2  -4   0   -1.60    1.33   4
   2  -4   0    0.26    0.14  40
   2  -4   0   -0.14    0.33  22
   2  -4   0   -0.30    1.01  13
   2  -4   0    0.12    1.21   9
   2  -4   0    1.91    0.84  13
   2  -4   0    0.43    0.38  17
   2  -4   0   -1.56    1.86   8
   2  -4   0   -1.00    1.60   7
   2  -4   0    0.17    0.09  68
   2  -4   0   -0.05    0.35  25
   2  -4   0   -0.32    1.42   6
   2  -4   0    2.29    1.17  10
   2  -4   0    0.14    0.55  11
   2  -4   0    0.02    0.36  20
   2  -4   0    0.09    1.31   5
   2  -4   0    0.65    0.13  59
   2  -4   0    0.36    0.80   9
   2  -4   0    1.22    0.62  26
   2  -4   0    0.19    0.07  55
   2  -4   0    0.16    0.31  19
   2  -4   0   -0.11    1.89   2
   2  -4   0    0.39    0.15  36
   2  -4   0    0.37    0.10  66
   2  -4   0    0.48    0.14  42
   2  -4   0    0.40    0.26  18
   2  -4   0   -0.11    1.03  12
   2  -4   0    0.11    0.38  26
   2  -4   0    2.02    0.65  14
   2  -4   0    0.28    0.33  25
   2  -4   0    0.36    0.28  24
  -2   4   0    4.79    2.12   3
  -2   4   0    0.40    0.14  37
  -2   4   0    0.36    1.92   8
  -2   4   0    0.31    0.08  65
  -2   4   0    1.06    0.91   9
  -2   4   0    0.67    0.43  25
  -2   4   0    0.27    0.33  25
  -2   4   0    1.68    1.24  12
  -2   4   0    0.24    0.12  30
  -2   4   0    3.04    1.01  13
  -2   4   0    0.16    0.15  34
  -2   4   0    1.24    0.49  26
  -2   4   0    0.61    0.10  46
  -2   4   0    1.82    0.59  22
  -2   4   0    0.69    0.44  20
  -2   4   0    0.47    0.09  50
  -2   4   0   -1.21    1.36   7
  -2   4   0    0.73    0.36  24
  -2   4   0   -0.21    0.64  13
  -2   4   0    2.76    2.28   6
  -2   4   0    0.17    0.78  11
  -2   4   0    0.34    0.11  53
  -2   4   0    0.23    0.98   9
  -2   4   0   -0.09    0.22  18
  -2   4   0    0.85    0.25  28
  -2   4   0   -0.16    0.31  22
  -2   4   0   -0.06    0.18  16
  -2   4   0    0.22    0.35  15
  -2   4   0    0.52    0.13  70
  -2   4   0    0.40    0.10  57
  -2   4   0    0.36    0.18  41
  -2   4   0    2.07    0.60  17
   1  -4   0 1121.93   31.32  25
   1  -4   0 1109.44   30.78  19
   1  -4   0 1103.05   31.22  26
   1  -4   0 1102.36   32.37  13
   1  -4   0 1120.84   33.40   5
   1  -4   0 1088.10   30.84  24
   1  -4   0 1115.53   31.13  20
   1  -4   0 1082.75   34.44  12
   1  -4   0 1123.96   34.42   9
   1  -4   0 1116.83   30.97  26
   1  -4   0 1089.41   30.67  17
   1  -4   0 1085.79   30.76  22
   1  -4   0 1099.47   30.50  16
   1  -4   0 1136.56   35.36   9
   1  -4   0 1149.30   36.82   6
   1  -4   0 1168.18   38.80   2
   1  -4   0 1106.67   35.69   7
   1  -4   0 1085.76   30.41  22
   1  -4   0 1166.26   38.62   8
   1  -4   0 1112.02   33.83  11
   1  -4   0 1073.86   35.59   4
   1  -4   0 1106.20   30.26  18
   1  -4   0 1084.09   30.86  25
  -1   4   0 1153.09   37.16   3
  -1   4   0 1152.65   38.41   8
  -1   4   0 1109.96   31.03  26
  -1   4   0 1148.37   35.15   7
  -1   4   0 1089.70   30.95  24
  -1   4   0 1111.58   34.44  12
  -1   4   0 1090.34   31.06  25
  -1   4   0 1088.35   30.95  25
  -1   4   0 1110.60   30.64  17
  -1   4   0 1109.07   30.52  22
  -1   4   0 1076.85   30.55  16
  -1   4   0 1091.00   34.13  11
  -1   4   0 1110.91   34.58   9
  -1   4   0 1112.62   30.51  18
  -1   4   0 1113.42   34.78   9
  -1   4   0 1104.85   31.06  20
  -1   4   0 1073.04   30.40  22
  -1   4   0 1134.10   37.44   1
  -1   4   0 1126.42   36.64   6
  -1   4   0 1111.98   31.11  26
  -1   4   0 1087.23   32.52  13
  -1   4   0 1133.94   30.86  15
  -1   4   0 1100.83   32.33  13
   0  -4   0    5.74    0.94  22
   0  -4   0    6.58    1.11  19
   0  -4   0    4.01    2.18   6
   0  -4   0    7.51    0.94  22
   0  -4   0    6.25    0.27  62
   0  -4   0    5.07    1.47  11
   0  -4   0    6.54    2.99   2
   0  -4   0    6.14    0.98  15
   0  -4   0    9.52    1.63  13
   0  -4   0    4.34    1.38  13
   0  -4   0    6.17    0.88  16
   0  -4   0    7.83    1.14  26
   0  -4   0    4.21    2.17   8
   0  -4   0   10.35    2.17   5
   0  -4   0    6.94    1.07  20
   0  -4   0    8.00    1.17  25
   0  -4   0    5.25    1.53   9
   0  -4   0    8.16    1.08  25
   0  -4   0    5.60    2.16   7
   0  -4   0    5.91    1.80  12
   0  -4   0    4.36    1.79   9
   0  -4   0    6.40    1.00  24
   0  -4   0    7.10    0.96  17
   0  -4   0    4.96    0.80  18
   0  -4   0    6.14    0.95  26
   0  -4   0    6.27    0.30  40
   0   4   0    6.38    0.97  25
   0   4   0    7.49    0.38  50
   0   4   0    6.64    1.01  26
   0   4   0    7.83    0.39  65
   0   4   0    5.75    1.59   9
   0   4   0    6.80    0.88  22
   0   4   0    7.32    1.03  18
   0   4   0    6.74    1.06  25
   0   4   0    6.69    0.57  23
   0   4   0    7.71    0.38  67
   0   4   0    6.63    0.40  45
   0   4   0    6.65    0.39  70
   0   4   0    8.27    0.95  22
   0   4   0    7.54    0.60  34
   0   4   0    6.83    1.95  11
   0   4   0    5.73    0.88  15
   0   4   0    9.96    2.95   3
   0   4   0    6.99    0.37  57
   0   4   0    8.30    1.87  12
   0   4   0    8.60    1.69  13
   0   4   0    9.10    1.21  24
   0   4   0    6.87    2.40   1
   0   4   0    6.86    2.18   7
   0   4   0    7.14    3.00   8
   0   4   0    9.93    2.76   6
   0   4   0    8.57    0.41  46
   0   4   0    6.91    1.44  13
   0   4   0    7.49    0.56  38
   0   4   0    7.23    0.94  17
   0   4   0    7.89    1.10  26
   0   4   0    7.04    1.82   9
   0   4   0    7.03    0.35  61
   0   4   0    6.92    0.90  16
   0   4   0    7.40    0.55  37
   0   4   0    7.03    0.54  28
   0   4   0    7.04    0.40  53
   0   4   0    7.42    0.54  30
  -1  -4   0  634.22   19.07  24
  -1  -4   0  675.12   22.31   8
  -1  -4   0  721.53   24.48  11
  -1  -4   0  637.58   19.51  19
  -1  -4   0  624.64   20.24  13
  -1  -4   0  632.86   22.25   5
  -1  -4   0  636.99   18.38  22
  -1  -4   0  640.29   18.63  26
  -1  -4   0  639.50   27.48   2
  -1  -4   0  654.73   21.32  12
  -1  -4   0  656.28   21.79   7
  -1  -4   0  653.07   18.25  22
  -1  -4   0  649.45   18.66  25
  -1  -4   0  647.54   19.01  20
  -1  -4   0  647.40   19.01  25
  -1  -4   0  650.01   24.82   3
  -1  -4   0  632.54   18.57  15
  -1  -4   0  643.53   19.99  13
  -1  -4   0  663.00   22.55   9
  -1  -4   0  684.47   19.12  26
  -1  -4   0  632.51   21.55   9
  -1  -4   0  633.94   18.79  18
  -1  -4   0  663.02   23.98   6
  -1  -4   0  658.10   21.85   8
  -1  -4   0  665.30   18.35  17
  -1  -4   0  657.94   18.46  16
   1   4   0  593.91   16.51  44
   1   4   0  620.25   17.01  29
   1   4   0  603.16   17.16  34
   1   4   0  599.33   21.93   6
   1   4   0  634.25   18.57  26
   1   4   0  629.21   19.33  13
   1   4   0  645.31   16.65  61
   1   4   0  628.40   24.85   8
   1   4   0  623.17   16.70  53
   1   4   0  636.46   18.61  15
   1   4   0  636.16   16.66  57
   1   4   0  655.81   19.49  13
   1   4   0  641.40   17.24  21
   1   4   0  634.19   18.28  16
   1   4   0  635.61   17.09  37
   1   4   0  572.34   21.41   9
   1   4   0  647.50   17.90  22
   1   4   0  636.81   17.09  38
   1   4   0  634.66   17.91  22
   1   4   0  682.75   22.65   7
   1   4   0  669.61   23.38   1
   1   4   0  629.99   18.74  26
   1   4   0  625.83   16.72  31
   1   4   0  607.09   16.69  45
   1   4   0  620.16   16.67  50
   1   4   0  637.84   19.09  24
   1   4   0  629.32   16.90  27
   1   4   0  620.58   17.05  30
   1   4   0  628.76   16.66  33
   1   4   0  621.05   18.68  25
   1   4   0  637.14   16.69  65
   1   4   0  627.49   16.68  46
  -2  -4   0  286.40   15.02   3
  -2  -4   0  282.35    9.14  26
  -2  -4   0  305.20    9.61  26
  -2  -4   0  288.87    9.15  16
  -2  -4   0  282.14   12.27   9
  -2  -4   0  286.00    9.53  25
  -2  -4   0  276.69   15.64   4
  -2  -4   0  285.96    8.90  17
  -2  -4   0  268.40   10.16  13
  -2  -4   0  275.20   11.51   9
  -2  -4   0  276.30    9.61  20
  -2  -4   0  281.81    9.24  15
  -2  -4   0  280.78   13.04   1
  -2  -4   0  277.86    8.78  22
  -2  -4   0  280.68   13.04   5
  -2  -4   0  277.08    9.66  18
  -2  -4   0  284.22    8.93  22
  -2  -4   0  277.59   10.52  13
  -2  -4   0  283.21   10.40  19
  -2  -4   0  287.00   11.47  12
  -2  -4   0  299.53   13.72   6
  -2  -4   0  289.35    9.92  24
  -2  -4   0  278.73    9.10  25
  -2  -4   0  269.41   17.00   2
  -2  -4   0  289.11   14.21  11
   2   4   0  285.42    9.86  24
   2   4   0  263.88   13.89   8
   2   4   0  276.95    7.45  50
   2   4   0  272.86    7.86  30
   2   4   0  239.50    8.74  25
   2   4   0  259.49    7.35  43
   2   4   0  278.39    7.27  48
   2   4   0  272.50    7.66  27
   2   4   0  275.95    7.41  57
   2   4   0  276.93    7.45  56
   2   4   0  277.90    7.90  37
   2   4   0  284.62    8.81  13
   2   4   0  285.73    7.90  38
   2   4   0  267.95    7.70  21
   2   4   0  274.29    8.01  34
   2   4   0  269.34    7.70  39
   2   4   0  267.79    7.34  63
   2   4   0  287.95    9.36  15
   2   4   0  260.44    7.20  55
   2   4   0  267.97    7.53  33
   2   4   0  272.28    7.42  70
   2   4   0  275.40    7.47  53
   2   4   0  276.53    7.80  29
   2   4   0  273.10   11.52   9
   2   4   0  255.43   11.00   9
   2   4   0  258.14    7.18  52
   2   4   0  281.82    7.39  67
   2   4   0  274.89    7.44  46
   2   4   0  274.01    9.00  26
   2   4   0  279.44    8.68  13
   2   4   0  285.50    7.44  60
   2   4   0  276.24   12.35   7
   2   4   0  273.01    9.15  26
   2   4   0  268.86   10.51   6
   2   4   0  279.65    8.86  16
   2   4   0  277.61    7.42  61
   2   4   0  280.25    7.47  65
   2   4   0  283.22    7.94  22
   2   4   0  270.67    7.57  31
   2   4   0  265.79    7.29  44
   2   4   0  271.03    9.10  25
   2   4   0  244.21    7.40  45
   2   4   0  280.23    7.88  22
   2   4   0  273.67    7.77  35
  -3  -4   0   26.26    5.37   3
  -3  -4   0   29.50    3.04  13
  -3  -4   0   26.62    2.62  13
  -3  -4   0   29.06    3.24  12
  -3  -4   0   29.81    2.17  25
  -3  -4   0   22.88    4.30   5
  -3  -4   0   30.20    2.52  24
  -3  -4   0   29.16    1.91  22
  -3  -4   0   28.49    2.11  15
  -3  -4   0   30.86    2.13  16
  -3  -4   0   33.95    4.82   6
  -3  -4   0   28.09    3.53   9
  -3  -4   0   31.96    2.50  18
  -3  -4   0   34.31    5.94   4
  -3  -4   0   26.37    4.30   1
  -3  -4   0   29.15    2.13  26
  -3  -4   0   30.58    2.02  26
  -3  -4   0   27.48    1.91  25
  -3  -4   0   27.81    2.79  19
  -3  -4   0   27.77    1.90  17
  -3  -4   0   29.10    4.28  11
  -3  -4   0   29.20    1.88  22
  -3  -4   0   26.88    2.99   9
   3   4   0   29.73    1.03  44
   3   4   0   30.31    1.31  31
   3   4   0   33.04    1.18  53
   3   4   0   28.37    0.92  48
   3   4   0   29.35    1.05  64
   3   4   0   27.64    1.12  50
   3   4   0   29.42    0.90  58
   3   4   0   29.56    1.12  46
   3   4   0   29.98    1.05  43
   3   4   0   29.97    1.10  45
   3   4   0   28.99    1.09  70
   3   4   0   27.99    1.01  63
   3   4   0   29.78    1.46  38
   3   4   0   32.17    2.02  26
   3   4   0   27.71    0.87  69
   3   4   0   27.79    1.37  29
   3   4   0   28.44    0.94  55
   3   4   0   31.78    2.52  24
   3   4   0   29.04    1.27  27
   3   4   0   29.12    1.44  30
   3   4   0   28.07    1.25  33
   3   4   0   29.24    1.45  37
   3   4   0   28.98    1.13  56
   3   4   0   27.76    1.88  25
   3   4   0   28.98    1.53  34
   3   4   0   29.48    1.39  35
   3   4   0   30.90    1.11  57
   3   4   0   26.17    3.08   9
   3   4   0   29.23    2.14  15
   3   4   0   29.69    4.48   7
   3   4   0   26.26    1.30  39
   3   4   0   27.25    2.99   9
   3   4   0   27.35    1.13  65
   3   4   0   27.14    1.82  25
   3   4   0   29.73    1.10  60
   3   4   0   31.38    1.99  16
   3   4   0   27.64    0.89  52
   3   4   0   30.49    1.07  67
   3   4   0   28.79    1.23  40
   3   4   0   30.98    1.14  61
  -4  -4   0  298.19   10.68  18
  -4  -4   0  290.77    9.39  17
  -4  -4   0  287.79   10.71  13
  -4  -4   0  287.23    9.11  22
  -4  -4   0  300.71    9.61  25
  -4  -4   0  292.74   10.50  13
  -4  -4   0  294.00    9.46  26
  -4  -4   0  298.12    9.21  26
  -4  -4   0  295.79   15.26  11
  -4  -4   0  312.02   12.60   9
  -4  -4   0  293.81   16.30   3
  -4  -4   0  297.54   14.73   5
  -4  -4   0  311.06   11.67   9
  -4  -4   0  292.92   10.75  24
  -4  -4   0  289.17    9.73  15
  -4  -4   0  301.44    9.21  25
  -4  -4   0  289.30   17.48   4
  -4  -4   0  301.20    9.07  22
  -4  -4   0  300.86   14.87   1
  -4  -4   0  287.93    9.69  16
  -4  -4   0  287.43   11.55  19
  -4  -4   0  290.38   12.33  12
  -4  -4   0  300.41   19.69   2
   4   4   0  281.20    8.49  25
   4   4   0  283.67    7.74  64
   4   4   0  282.39    7.50  69
   4   4   0  279.32    7.85  61
   4   4   0  284.15    8.21  31
   4   4   0  282.02    7.77  67
   4   4   0  286.00    7.67  63
   4   4   0  286.67    8.08  27
   4   4   0  282.42    7.73  43
   4   4   0  288.56    9.73  15
   4   4   0  248.54    9.66   9
   4   4   0  282.01    7.78  45
   4   4   0  267.72    7.46  66
   4   4   0  304.06    9.68  16
   4   4   0  278.07    7.64  55
   4   4   0  282.09    8.39  37
   4   4   0  292.75    8.44  38
   4   4   0  276.43    7.58  68
   4   4   0  288.03    7.87  53
   4   4   0  286.50    7.80  70
   4   4   0  290.05    8.46  25
   4   4   0  292.18    8.68  26
   4   4   0  290.12    8.14  40
   4   4   0  286.85    8.27  32
   4   4   0  287.21    8.19  33
   4   4   0  286.09    8.21  39
   4   4   0  281.45    7.53  58
   4   4   0  263.05    8.29  30
   4   4   0  285.87    8.31  35
   4   4   0  279.87    8.73  26
   4   4   0  293.85    8.60  34
   4   4   0  281.30    7.83  46
   4   4   0  295.63    7.87  60
   4   4   0  276.82    7.70  49
   4   4   0  274.22    9.62   9
   4   4   0  290.35    7.90  65
   4   4   0  279.81    7.58  48
   4   4   0  286.61    7.74  44
   4   4   0  283.93    7.80  57
   4   4   0  291.77    7.89  56
   4   4   0  281.38    7.86  50
   4   4   0  275.15    7.55  52
  -5  -4   0  321.24   11.29  13
  -5  -4   0  319.24   11.67  13
  -5  -4   0  294.89   17.33   3
  -5  -4   0  318.50   11.93  24
  -5  -4   0  288.77   15.87   5
  -5  -4   0  336.46   16.99  11
  -5  -4   0  323.25    9.10  21
  -5  -4   0  271.65   20.47   2
  -5  -4   0  330.16    9.82  22
  -5  -4   0  318.69    9.95  22
  -5  -4   0  341.83   19.82   4
  -5  -4   0  319.25   10.41  17
  -5  -4   0  322.30   10.78  16
  -5  -4   0  334.44    9.82  25
  -5  -4   0  322.74    9.91  26
  -5  -4   0  326.51   12.05   9
  -5  -4   0  329.66    9.74  26
  -5  -4   0  326.38   13.70  12
  -5  -4   0  334.85   10.03  25
  -5  -4   0  312.44   12.68  19
  -5  -4   0  315.08   10.66  15
  -5  -4   0  340.38   12.67   9
  -5  -4   0  325.32   11.78  18
   5   4   0  322.81    9.28  37
   5   4   0  319.52    9.12  40
   5   4   0  317.66    8.88  27
   5   4   0  312.88    9.22  35
   5   4   0  315.98    8.60  44
   5   4   0  314.58    8.74  65
   5   4   0  285.25    9.07  32
   5   4   0  314.07    9.46  34
   5   4   0  315.31   10.62  15
   5   4   0  307.66    8.37  52
   5   4   0  297.79    8.28  69
   5   4   0  313.14    8.56  43
   5   4   0  321.25    8.52  55
   5   4   0  326.36    9.36  38
   5   4   0  317.75    9.10  39
   5   4   0  316.33    8.47  63
   5   4   0  311.76    8.40  48
   5   4   0  334.73    9.15  33
   5   4   0  324.93    8.76  56
   5   4   0  316.11    8.59  45
   5   4   0  307.16    8.28  66
   5   4   0  329.68    8.74  60
   5   4   0  310.98    8.49  59
   5   4   0  315.24    8.71  53
   5   4   0  327.02    9.30  29
   5   4   0  318.28    9.18  31
   5   4   0  311.18    8.42  68
   5   4   0  299.96    8.54  64
   5   4   0  322.58    8.63  70
   5   4   0  300.55    8.51  49
   5   4   0  317.26    9.26  30
   5   4   0  311.86    8.71  61
   5   4   0  315.89    8.66  46
   5   4   0  307.24    8.32  58
   5   4   0  317.05    8.62  57
   5   4   0  321.38    8.73  50
  -6  -4   0   33.99    2.55  15
  -6  -4   0   32.02    2.09  22
  -6  -4   0   32.80    2.99  18
  -6  -4   0   33.84    2.55  16
  -6  -4   0   34.05    2.01  22
  -6  -4   0   32.81    1.71  21
  -6  -4   0   29.57    3.50  19
  -6  -4   0   38.89    2.83  17
  -6  -4   0   35.44    3.14  24
   6   4   0   34.35    1.45  56
   6   4   0   33.90    1.28  55
   6   4   0   34.21    1.95  34
   6   4   0   34.54    1.39  46
   6   4   0   31.81    1.76  35
   6   4   0   32.64    1.14  48
   6   4   0   34.21    1.33  70
   6   4   0   32.95    1.29  45
   6   4   0   33.87    1.44  61
   6   4   0   32.25    1.69  33
   6   4   0   34.62    1.44  60
   6   4   0   34.35    1.80  37
   6   4   0   33.77    1.76  31
   6   4   0   33.50    1.44  50
   6   4   0   33.45    1.26  49
   6   4   0   32.56    1.47  27
   6   4   0   31.64    1.23  59
   6   4   0   33.15    1.81  38
   6   4   0   33.45    1.18  68
   6   4   0   32.73    1.07  58
   6   4   0   33.95    1.76  32
   6   4   0   31.60    1.03  66
   6   4   0   33.86    1.30  64
   6   4   0   33.16    1.12  52
   6   4   0   35.26    1.43  53
   6   4   0   33.84    1.79  30
   6   4   0   33.89    1.35  57
   6   4   0   30.31    1.00  69
   6   4   0   36.12    1.74  39
   6   4   0   33.65    1.16  63
   6   4   0   34.17    1.46  65
   6   4   0   32.08    1.33  67
   6   4   0   33.64    1.33  44
   6   4   0   31.97    1.72  40
   6   4   0   33.99    2.49  15
   6   4   0   33.01    1.29  43
  -7  -4   0    6.38    1.06  22
  -7  -4   0    4.16    1.48  14
  -7  -4   0    8.01    1.82  18
  -7  -4   0    6.65    1.42  17
  -7  -4   0    6.61    1.42  16
  -7  -4   0    5.19    0.83  21
  -7  -4   0    5.99    1.46  20
  -7  -4   0    5.48    1.30  15
  -7  -4   0    6.49    0.99  22
  -7  -4   0    6.00    1.67  24
   7   4   0    6.74    0.43  63
   7   4   0    6.16    0.61  57
   7   4   0    5.96    0.33  69
   7   4   0    6.68    0.83  39
   7   4   0    5.97    0.56  55
   7   4   0    6.18    0.60  44
   7   4   0    7.26    0.72  50
   7   4   0    8.05    0.97  40
   7   4   0    6.84    0.90  29
   7   4   0    6.92    0.65  46
   7   4   0    7.46    0.96  31
   7   4   0    7.14    0.67  27
   7   4   0    7.18    0.87  38
   7   4   0    7.11    0.68  60
   7   4   0    7.22    0.72  65
   7   4   0    6.64    0.66  56
   7   4   0    6.78    0.67  53
   7   4   0    7.21    0.55  49
   7   4   0    6.78    0.38  66
   7   4   0    6.93    0.89  33
   7   4   0    6.65    0.38  58
   7   4   0    6.66    0.99  34
   7   4   0    8.22    0.53  68
   7   4   0    6.59    0.44  48
   7   4   0    6.36    0.69  61
   7   4   0    6.30    0.55  64
   7   4   0    6.63    0.90  30
   7   4   0    7.32    0.58  43
   7   4   0    6.98    0.62  67
   7   4   0    6.72    0.89  35
   7   4   0    6.29    0.59  70
   7   4   0    5.85    0.41  52
   7   4   0    6.61    0.92  37
   7   4   0    6.76    0.54  59
   7   4   0    5.90    0.83  32
   7   4   0    6.89    0.57  45
  -8  -4   0  148.11    6.97  20
  -8  -4   0  140.94    6.21  15
  -8  -4   0  155.26    6.92  17
  -8  -4   0  149.20    7.78  24
  -8  -4   0  134.72    4.96  21
  -8  -4   0  132.57    5.23  22
  -8  -4   0  142.63    7.98  14
  -8  -4   0  149.38    7.54  18
  -8  -4   0  138.10    6.54  16
  -8  -4   0  151.04    5.16  22
   8   4   0  147.95    5.05  33
   8   4   0  145.81    4.27  70
   8   4   0  146.95    4.39  44
   8   4   0  136.40    3.90  58
   8   4   0  143.09    4.30  57
   8   4   0  148.30    5.17  31
   8   4   0  148.20    5.03  37
   8   4   0  150.06    4.40  46
   8   4   0  137.01    4.24  59
   8   4   0  144.50    4.31  64
   8   4   0  144.42    4.22  45
   8   4   0  138.29    4.49  56
   8   4   0  149.99    5.13  32
   8   4   0  144.26    4.27  49
   8   4   0  141.85    4.52  27
   8   4   0  142.14    4.89  39
   8   4   0  144.17    4.31  43
   8   4   0  146.04    4.44  53
   8   4   0  140.76    4.01  63
   8   4   0  142.25    4.02  52
   8   4   0  151.36    4.36  55
   8   4   0  144.60    5.23  29
   8   4   0  142.21    4.40  67
   8   4   0  143.64    3.95  66
   8   4   0  142.17    4.17  68
   8   4   0  141.70    4.50  61
   8   4   0  138.03    4.50  60
   8   4   0  145.88    5.03  30
   8   4   0  152.12    5.26  40
   8   4   0  148.77    5.23  35
   8   4   0  138.32    4.05  48
   8   4   0  142.81    4.49  50
   8   4   0  147.52    4.53  65
   8   4   0  143.16    5.28  34
   8   4   0  139.82    5.02  38
  -9  -4   0  152.92    8.62  24
  -9  -4   0  166.29    9.12  14
  -9  -4   0  168.96    8.65  18
  -9  -4   0  182.82    7.78  17
  -9  -4   0  164.10    7.97  20
  -9  -4   0  162.07    7.65  16
   9   4   0  184.33    6.27  31
   9   4   0  179.87    4.95  63
   9   4   0  189.85    5.58  65
   9   4   0  178.46    5.25  59
   9   4   0  182.74    5.52  61
   9   4   0  183.86    5.28  57
   9   4   0  179.48    6.37  29
   9   4   0  170.76    5.15  68
   9   4   0  173.06    4.93  52
   9   4   0  184.93    5.52  56
   9   4   0  177.68    5.26  49
   9   4   0  173.01    4.97  48
   9   4   0  189.18    6.18  33
   9   4   0  180.03    5.20  70
   9   4   0  184.45    6.44  40
   9   4   0  179.72    6.32  35
   9   4   0  184.76    5.99  39
   9   4   0  185.22    6.08  37
   9   4   0  182.20    5.51  27
   9   4   0  187.04    5.45  67
   9   4   0  177.12    6.16  32
   9   4   0  177.14    4.89  66
   9   4   0  183.85    5.36  55
   9   4   0  184.78    5.43  53
   9   4   0  178.43    5.14  45
   9   4   0  191.27    6.13  30
   9   4   0  182.59    5.57  60
   9   4   0  178.36    6.06  38
   9   4   0  176.29    5.28  43
   9   4   0  180.95    5.38  44
   9   4   0  184.74    6.37  34
   9   4   0  187.02    5.38  46
   9   4   0  184.83    5.31  64
   9   4   0  186.44    5.52  50
 -10  -4   0   -0.91    1.50  14
 -10  -4   0   -1.21    1.19  20
 -10  -4   0   -1.06    1.70  24
 -10  -4   0   -1.57    1.68  18
  10   4   0    0.44    0.36  67
  10   4   0    1.19    0.61  35
  10   4   0    0.94    0.53  32
  10   4   0    1.24    0.64  29
  10   4   0   -0.26    0.36  65
  10   4   0    0.81    0.33  43
  10   4   0    0.27    0.55  31
  10   4   0    1.55    0.43  46
  10   4   0    0.97    0.27  70
  10   4   0    0.51    0.39  27
  10   4   0    0.95    0.58  33
  10   4   0    0.38    0.36  55
  10   4   0    0.36    0.31  57
  10   4   0    0.80    0.35  53
  10   4   0    1.00    0.57  34
  10   4   0    0.37    0.40  38
  10   4   0    0.40    0.35  44
  10   4   0    1.07    0.42  56
  10   4   0    1.26    0.39  49
  10   4   0    1.07    0.49  61
  10   4   0    1.70    0.68  30
  10   4   0    1.04    0.35  68
  10   4   0    0.13    0.22  45
  10   4   0    1.10    0.62  40
  10   4   0    0.83    0.54  37
  10   4   0    0.32    0.29  64
  10   4   0    0.88    0.36  59
  10   4   0    0.83    0.42  60
  10   4   0    0.73    0.39  50
 -11  -4   0    2.83    0.75  36
  11   4   0    3.36    0.84  31
  11   4   0    3.48    0.90  40
  11   4   0    2.17    0.52  67
  11   4   0    2.29    0.74  33
  11   4   0    2.78    0.61  50
  11   4   0    2.79    0.39  70
  11   4   0    2.54    0.64  38
  11   4   0    3.88    0.70  61
  11   4   0    3.26    0.60  55
  11   4   0    3.29    0.56  44
  11   4   0    4.13    0.83  34
  11   4   0    3.14    0.53  46
  11   4   0    3.19    0.53  49
  11   4   0    2.58    0.48  64
  11   4   0    3.56    0.57  43
  11   4   0    2.40    0.62  65
  11   4   0    2.95    0.48  68
  11   4   0    1.87    0.75  35
  11   4   0    3.10    0.52  57
  11   4   0    2.89    0.63  60
  11   4   0    3.69    0.81  37
  11   4   0    2.94    0.58  56
  11   4   0    2.85    0.50  53
  11   4   0    3.26    0.72  30
  11   4   0    4.22    0.98  29
 -12  -4   0   44.79    2.30  36
  12   4   0   43.16    1.97  55
  12   4   0   40.70    2.24  38
  12   4   0   42.92    1.83  46
  12   4   0   41.78    1.68  57
  12   4   0   43.23    2.05  65
  12   4   0   42.36    1.81  43
  12   4   0   39.79    2.39  33
  12   4   0   41.61    2.28  30
  12   4   0   41.10    1.95  67
  12   4   0   44.81    2.07  61
  12   4   0   40.96    1.93  56
  12   4   0   41.66    1.85  44
  12   4   0   42.27    2.74  29
  12   4   0   40.11    2.64  35
  12   4   0   42.01    1.98  50
  12   4   0   41.72    2.51  31
  12   4   0   42.24    2.05  60
  12   4   0   41.42    2.41  34
  12   4   0   42.65    1.80  64
  12   4   0   41.76    1.75  53
  13   4   0   26.00    1.53  61
  13   4   0   21.70    1.75  38
  13   4   0   25.74    1.39  44
  13   4   0   23.89    1.90  31
  13   4   0   24.58    1.22  53
  13   4   0   26.71    2.19  29
  13   4   0   25.14    1.55  60
  13   4   0   24.99    1.29  46
  13   4   0   26.90    1.52  55
  13   4   0   26.14    1.33  43
  13   4   0   28.21    1.61  65
  13   4   0   25.48    2.06  35
  13   4   0   26.38    1.51  50
  13   4   0   26.28    1.46  56
  13   4   0   24.40    1.22  57
  13   4   0   23.52    1.45  67
  14   4   0    7.00    0.79  44
  14   4   0    6.45    0.86  50
  14   4   0    5.83    0.81  67
  14   4   0    6.16    0.88  61
  14   4   0    5.48    0.84  60
  14   4   0    3.85    1.02  29
  14   4   0    6.16    0.85  65
  14   4   0    5.80    0.75  56
  14   4   0    5.45    0.70  43
  14   4   0    6.20    0.80  55
  14   4   0    6.90    1.27  35
  14   4   0    5.28    0.68  46
  15   4   0    4.80    0.75  61
  15   4   0    6.23    0.93  60
  15   4   0    4.51    0.75  65
  15   4   0    5.65    0.78  44
  15   4   0    5.88    0.83  55
  15   4   0    5.10    0.76  67
  15   4   0    6.81    0.81  56
  15   4   0    5.89    0.81  50
  17  -5   0    0.20    0.43  55
  17  -5   0    0.57    0.42  59
  17  -5   0   -0.13    0.38  68
  17  -5   0    0.05    0.35  49
  17  -5   0    0.59    0.43  64
  16  -5   0   14.03    2.05  40
  16  -5   0   18.40    1.09  64
  16  -5   0   18.59    1.38  68
  16  -5   0   18.04    1.20  49
  16  -5   0   17.64    1.40  55
  16  -5   0   16.36    1.04  67
  16  -5   0   17.12    1.67  32
  16  -5   0   13.77    1.71  35
  16  -5   0   16.77    1.07  43
  16  -5   0   17.73    1.70  29
  16  -5   0   17.42    1.33  59
  15  -5   0    0.75    0.54  32
  15  -5   0    0.92    0.39  62
  15  -5   0    1.34    0.64  29
  15  -5   0    1.58    0.60  59
  15  -5   0    1.02    0.42  66
  15  -5   0    0.51    0.47  55
  15  -5   0    0.54    0.53  35
  15  -5   0    0.45    0.32  67
  15  -5   0    0.76    0.38  64
  15  -5   0    0.75    0.37  49
  15  -5   0    0.62    0.31  43
  15  -5   0    0.64    0.46  44
  15  -5   0    1.42    0.53  68
  15  -5   0    2.03    0.89  40
  14  -5   0    5.64    0.99  35
  14  -5   0    6.82    1.10  32
  14  -5   0    6.18    0.75  66
  14  -5   0    3.45    0.86  29
  14  -5   0    4.64    0.78  68
  14  -5   0    5.56    0.88  59
  14  -5   0    5.10    0.58  43
  14  -5   0    4.09    0.75  55
  14  -5   0    5.36    0.72  49
  14  -5   0    5.13    0.80  44
  14  -5   0    4.85    0.54  51
  14  -5   0    5.41    1.24  40
  14  -5   0    5.08    0.62  64
  14  -5   0    4.94    0.69  67
  14  -5   0    4.84    0.63  62
  13  -5   0    7.64    1.08  29
  13  -5   0    6.21    1.30  40
  13  -5   0    7.64    0.72  64
  13  -5   0    8.59    0.95  59
  13  -5   0    7.97    0.68  43
  13  -5   0    7.45    0.92  39
  13  -5   0    8.08    0.91  68
  13  -5   0    7.71    1.10  35
  13  -5   0    7.14    0.58  51
  13  -5   0    8.20    0.95  55
  13  -5   0    8.04    0.73  62
  13  -5   0    7.45    1.03  32
  13  -5   0    8.01    0.74  67
  13  -5   0    7.58    0.80  66
  13  -5   0    6.46    0.81  44
  13  -5   0    7.07    0.81  49
 -13   5   0    6.94    0.83  28
  12  -5   0    0.27    0.26  67
  12  -5   0    0.53    0.35  52
  12  -5   0    0.60    0.25  51
  12  -5   0    0.55    0.39  68
  12  -5   0    1.32    0.55  29
  12  -5   0    0.65    0.29  64
  12  -5   0    1.04    0.44  49
  12  -5   0    0.79    0.41  59
  12  -5   0    0.71    0.42  55
  12  -5   0    1.05    0.40  66
  12  -5   0    0.49    0.36  32
  12  -5   0    0.37    0.53  40
  12  -5   0    1.00    0.46  44
  12  -5   0    1.21    0.47  39
  12  -5   0    0.28    0.44  35
  12  -5   0    0.52    0.29  62
  12  -5   0    0.44    0.26  43
  12  -5   0    0.78    0.57  31
 -12   5   0    1.40    1.46  22
 -12   5   0    2.85    1.63  17
 -12   5   0    1.19    0.30  41
 -12   5   0    0.20    1.06  26
 -12   5   0    0.72    0.40  28
  11  -5   0    1.87    0.41  62
  11  -5   0    1.20    0.50  29
  11  -5   0    1.70    0.62  33
  11  -5   0    2.21    0.51  59
  11  -5   0    1.63    0.74  40
  11  -5   0    1.22    0.41  39
  11  -5   0    1.93    0.45  66
  11  -5   0    2.14    0.39  51
  11  -5   0    2.06    0.66  31
  11  -5   0    1.62    0.43  52
  11  -5   0    1.86    0.48  68
  11  -5   0    1.99    0.36  71
  11  -5   0    1.04    0.51  35
  11  -5   0    1.99    0.45  64
  11  -5   0    1.69    0.45  49
  11  -5   0    2.55    0.53  44
  11  -5   0    1.82    0.26  61
  11  -5   0    2.45    0.66  32
  11  -5   0    2.01    0.40  43
  11  -5   0    1.94    0.49  55
  11  -5   0    2.34    0.43  67
 -11   5   0    0.70    1.06  26
 -11   5   0   -0.48    1.27  25
 -11   5   0    2.78    1.38  22
 -11   5   0    2.54    1.30  25
 -11   5   0    1.78    0.45  41
 -11   5   0    3.00    1.72  17
 -11   5   0    1.25    1.71  23
 -11   5   0    1.54    0.46  28
 -11   5   0    2.45    1.55  20
 -11   5   0    3.12    1.33  15
  10  -5   0   51.99    2.02  52
  10  -5   0   51.79    1.89  67
  10  -5   0   50.38    2.63  31
  10  -5   0   55.67    3.05  40
  10  -5   0   54.77    2.09  49
  10  -5   0   53.36    1.85  51
  10  -5   0   53.50    1.83  43
  10  -5   0   50.10    1.75  71
  10  -5   0   50.26    3.32  25
  10  -5   0   52.16    2.60  33
  10  -5   0   51.57    2.11  68
  10  -5   0   52.93    1.98  62
  10  -5   0   51.09    2.08  55
  10  -5   0   51.24    1.94  64
  10  -5   0   52.62    2.42  35
  10  -5   0   53.35    2.52  32
  10  -5   0   53.62    2.01  66
  10  -5   0   51.50    2.44  29
  10  -5   0   52.28    2.15  39
  10  -5   0   52.64    1.98  42
  10  -5   0   53.52    2.21  59
  10  -5   0   52.36    2.03  44
  10  -5   0   47.59    1.59  61
 -10   5   0   55.58    4.36  15
 -10   5   0   50.72    4.08  26
 -10   5   0   50.20    4.93  23
 -10   5   0   46.12    3.82  25
 -10   5   0   51.55    3.77  22
 -10   5   0   48.51    4.02  25
 -10   5   0   50.69    3.95  26
 -10   5   0   45.46    4.21  20
 -10   5   0   50.75    2.31  28
 -10   5   0   48.79    4.75  17
 -10   5   0   50.80    2.10  41
   9  -5   0   22.33    1.15  39
   9  -5   0   21.38    2.32  26
   9  -5   0   20.22    1.39  32
   9  -5   0   18.09    1.01  66
   9  -5   0   20.68    1.18  59
   9  -5   0   19.72    1.00  64
   9  -5   0   19.93    0.91  43
   9  -5   0   19.35    1.08  49
   9  -5   0   18.73    0.75  61
   9  -5   0   19.48    1.05  52
   9  -5   0   18.79    1.02  42
   9  -5   0   19.49    0.84  71
   9  -5   0   19.91    1.11  68
   9  -5   0   20.17    0.93  67
   9  -5   0   19.29    1.28  29
   9  -5   0   19.43    1.10  55
   9  -5   0   19.29    1.47  31
   9  -5   0   19.67    1.67  40
   9  -5   0   20.14    1.04  62
   9  -5   0   17.78    0.92  51
   9  -5   0   20.61    2.47  20
   9  -5   0   18.52    1.25  35
   9  -5   0   21.78    1.49  33
   9  -5   0   16.83    2.14  25
  -9   5   0   17.18    2.46  26
  -9   5   0   18.54    2.64  25
  -9   5   0   17.77    2.80  23
  -9   5   0   19.70    2.45  25
  -9   5   0   21.04    1.16  41
  -9   5   0   19.95    2.64  20
  -9   5   0   20.47    2.35  22
  -9   5   0   21.96    2.62  26
  -9   5   0   17.86    2.24  22
  -9   5   0   21.70    1.32  28
  -9   5   0   18.55    2.38  24
  -9   5   0   19.15    2.81  17
   8  -5   0  509.69   13.78  52
   8  -5   0  512.16   13.49  71
   8  -5   0  493.01   13.81  39
   8  -5   0  523.57   14.49  33
   8  -5   0  501.79   14.51  31
   8  -5   0  518.26   15.45  14
   8  -5   0  518.42   13.55  67
   8  -5   0  523.49   14.40  32
   8  -5   0  516.51   14.11  29
   8  -5   0  504.35   17.19  26
   8  -5   0  519.76   13.66  51
   8  -5   0  518.71   13.76  44
   8  -5   0  522.30   14.08  35
   8  -5   0  525.21   13.87  68
   8  -5   0  517.78   13.79  42
   8  -5   0  504.72   13.80  49
   8  -5   0  482.60   13.39  61
   8  -5   0  519.73   13.59  43
   8  -5   0  501.84   13.82  55
   8  -5   0  532.56   13.73  64
   8  -5   0  499.77   22.04  17
   8  -5   0  470.54   13.87  59
   8  -5   0  521.09   13.76  66
   8  -5   0  515.16   13.76  62
   8  -5   0  525.33   17.08  26
   8  -5   0  494.86   17.07  20
   8  -5   0  514.52   14.91  40
   8  -5   0  511.54   16.72  25
  -8   5   0  494.74   17.35  26
  -8   5   0  525.20   14.29  28
  -8   5   0  505.63   16.56  22
  -8   5   0  488.99   16.95  24
  -8   5   0  518.08   17.31  25
  -8   5   0  518.87   17.51  26
  -8   5   0  525.56   17.66  25
  -8   5   0  501.06   18.45  17
  -8   5   0  566.89   18.12  20
  -8   5   0  527.64   17.00  22
  -8   5   0  502.14   14.02  41
  -8   5   0  534.23   18.59  23
   7  -5   0  300.64    8.20  39
   7  -5   0  291.63   11.13  13
   7  -5   0  301.74    8.10  66
   7  -5   0  287.74    9.48  14
   7  -5   0  292.54    8.71  31
   7  -5   0  288.81    7.86  71
   7  -5   0  301.27    8.14  42
   7  -5   0  297.94   18.32  12
   7  -5   0  291.14    8.14  55
   7  -5   0  299.43    8.17  68
   7  -5   0  286.36   11.07  20
   7  -5   0  294.53    8.61  32
   7  -5   0  297.69   11.07  26
   7  -5   0  304.03    8.14  49
   7  -5   0  294.33    8.08  44
   7  -5   0  291.19    8.04  64
   7  -5   0  296.02    9.27  22
   7  -5   0  295.83    9.40  22
   7  -5   0  296.65   11.08  10
   7  -5   0  299.61    7.89  67
   7  -5   0  289.10    8.00  51
   7  -5   0  296.25   17.17   7
   7  -5   0  299.34    8.30  35
   7  -5   0  294.04    8.12  52
   7  -5   0  288.69   11.26  25
   7  -5   0  285.83    7.93  43
   7  -5   0  300.96    8.68  33
   7  -5   0  277.39    7.71  57
   7  -5   0  297.33    8.10  62
   7  -5   0  310.64   15.81   9
   7  -5   0  291.91    8.22  59
   7  -5   0  275.79    7.76  61
   7  -5   0  298.08    8.29  29
   7  -5   0  291.15   11.21  26
   7  -5   0  288.86   10.86  13
   7  -5   0  284.98    8.99  40
   7  -5   0  284.60   12.25  17
  -7   5   0  303.08    8.31  18
  -7   5   0  294.97   15.52   9
  -7   5   0  294.42   12.90  21
  -7   5   0  294.67   10.59  22
  -7   5   0  306.66   15.79   9
  -7   5   0  309.48   11.01  22
  -7   5   0  300.69    9.60  11
  -7   5   0  294.54   10.99  24
  -7   5   0  272.11   17.86   3
  -7   5   0  309.75   11.33  25
  -7   5   0  278.95    8.53  28
  -7   5   0  278.74   17.41  12
  -7   5   0  315.23   11.60  25
  -7   5   0  299.34   11.32  26
  -7   5   0  297.00   18.62   6
  -7   5   0  306.32   13.85  13
  -7   5   0  296.13   11.94  23
  -7   5   0  318.25   22.68   1
  -7   5   0  297.10   11.51  20
  -7   5   0  302.20   11.52  26
  -7   5   0  300.68    8.40  41
  -7   5   0  300.39   12.12  17
  -7   5   0  288.17   13.13  13
   6  -5   0  283.35    9.06  14
   6  -5   0  285.55   16.13   7
   6  -5   0  289.97    8.31  31
   6  -5   0  285.16   16.98  12
   6  -5   0  274.95    8.47  40
   6  -5   0  286.10    9.46  22
   6  -5   0  284.47   10.95  26
   6  -5   0  276.87   11.53  17
   6  -5   0  292.49   10.80  20
   6  -5   0  277.68    7.83  59
   6  -5   0  278.06    7.76  52
   6  -5   0  275.62    7.61  43
   6  -5   0  282.17    7.75  49
   6  -5   0  292.12   11.51  13
   6  -5   0  271.33    7.86  39
   6  -5   0  285.52   10.62  26
   6  -5   0  278.21   14.85   6
   6  -5   0  285.42   10.98  25
   6  -5   0  287.59    7.75  66
   6  -5   0  289.07    9.81  22
   6  -5   0  278.90    7.66  36
   6  -5   0  281.19    7.70  64
   6  -5   0  286.34    7.77  62
   6  -5   0  287.90    8.22  33
   6  -5   0  299.06   15.27   9
   6  -5   0  284.49   14.17   9
   6  -5   0  256.56    7.44  61
   6  -5   0  288.17    8.21  32
   6  -5   0  281.65    7.80  68
   6  -5   0  272.38   10.26  10
   6  -5   0  288.88    7.81  42
   6  -5   0  283.60   10.56  25
   6  -5   0  276.37    7.76  55
   6  -5   0  282.81    7.73  44
   6  -5   0  294.35   11.99  13
  -6   5   0  280.08   10.16  11
  -6   5   0  282.19    8.23  28
  -6   5   0  297.93   11.04  20
  -6   5   0  292.10   14.83   9
  -6   5   0  286.73   14.60   7
  -6   5   0  295.67   11.02  25
  -6   5   0  283.78   11.36  17
  -6   5   0  288.26    8.42  18
  -6   5   0  286.89   13.05  13
  -6   5   0  252.30    7.43  53
  -6   5   0  284.14   10.40  22
  -6   5   0  284.01   10.92  26
  -6   5   0  287.01   14.92   9
  -6   5   0  283.22   10.82  26
  -6   5   0  292.33   10.82  25
  -6   5   0  287.69   10.16  22
  -6   5   0  290.20   12.57  13
  -6   5   0  272.01    7.43  45
  -6   5   0  325.06   14.90   8
  -6   5   0  290.94   11.20  23
  -6   5   0  284.42   16.31  12
  -6   5   0  284.60   12.05  21
  -6   5   0  296.61   20.52   1
  -6   5   0  283.17   10.48  24
  -6   5   0  297.87   17.59   3
  -6   5   0  309.69   17.99   6
  -6   5   0  283.39    8.07  41
   5  -5   0 1163.45   30.89  32
   5  -5   0 1159.95   32.61  22
   5  -5   0 1145.49   30.49  36
   5  -5   0 1175.09   30.48  62
   5  -5   0 1177.07   34.70  17
   5  -5   0 1073.68   30.16  61
   5  -5   0 1137.77   40.68   7
   5  -5   0 1129.03   32.97  22
   5  -5   0 1173.79   34.65   5
   5  -5   0 1186.99   34.19  26
   5  -5   0 1195.61   34.24  10
   5  -5   0 1185.01   33.89  20
   5  -5   0 1172.38   39.82   6
   5  -5   0 1151.24   30.44  55
   5  -5   0 1184.53   31.34  18
   5  -5   0 1174.01   33.65  11
   5  -5   0 1124.28   37.91   9
   5  -5   0 1158.11   31.07  40
   5  -5   0 1173.58   32.33  14
   5  -5   0 1169.14   35.24  13
   5  -5   0 1162.83   30.50  42
   5  -5   0 1210.79   39.96   9
   5  -5   0 1245.85   46.57   8
   5  -5   0 1173.97   36.01  13
   5  -5   0 1174.64   34.23  25
   5  -5   0 1171.02   30.48  52
   5  -5   0 1182.40   39.24   2
   5  -5   0 1179.10   33.59  25
   5  -5   0 1162.26   41.57  12
   5  -5   0 1165.23   33.70  26
  -5   5   0 1201.37   34.10  25
  -5   5   0 1160.28   33.87  26
  -5   5   0 1194.64   41.22   8
  -5   5   0 1143.20   30.31  34
  -5   5   0 1156.59   30.82  41
  -5   5   0 1162.23   34.28  17
  -5   5   0 1204.52   31.55  18
  -5   5   0 1201.30   34.05  23
  -5   5   0 1109.94   33.90  20
  -5   5   0 1117.49   30.25  45
  -5   5   0 1212.98   36.25  13
  -5   5   0 1164.46   33.43  24
  -5   5   0 1202.87   39.70   7
  -5   5   0 1181.84   39.02   9
  -5   5   0 1203.34   36.84  13
  -5   5   0 1185.24   33.69  16
  -5   5   0 1195.34   42.11  12
  -5   5   0 1089.25   30.22  53
  -5   5   0 1181.11   30.96  28
  -5   5   0 1193.53   42.86   6
  -5   5   0 1212.89   33.99  25
  -5   5   0 1171.65   34.08  11
  -5   5   0 1197.56   34.11  26
  -5   5   0 1159.40   39.03   9
  -5   5   0 1206.60   42.31   3
  -5   5   0 1187.09   46.81   1
  -5   5   0 1240.22   34.09  15
  -5   5   0 1163.99   33.07  22
  -5   5   0 1195.92   33.45  22
   4  -5   0  168.48    9.12  13
   4  -5   0  169.65    7.93  11
   4  -5   0  174.34    8.40   5
   4  -5   0  171.25    4.79  55
   4  -5   0  177.04    5.30  40
   4  -5   0  182.88    7.32  25
   4  -5   0  181.66    6.80  14
   4  -5   0  178.22    4.86  52
   4  -5   0  178.40    5.93  18
   4  -5   0  175.58    7.45  20
   4  -5   0  180.00    7.42  26
   4  -5   0  172.77    7.69  17
   4  -5   0  171.08    7.54  26
   4  -5   0  181.28    7.18  24
   4  -5   0  189.31   14.26   8
   4  -5   0  162.60    4.83  49
   4  -5   0  177.45   11.34   2
   4  -5   0  174.11    5.82  19
   4  -5   0  172.37    8.41   4
   4  -5   0  180.29   10.96   9
   4  -5   0  170.13    4.84  68
   4  -5   0  169.30    7.00  22
   4  -5   0  172.71   11.55  12
   4  -5   0  185.29    8.33  10
   4  -5   0  172.71    4.87  59
   4  -5   0  177.97   11.48   6
   4  -5   0  178.64    4.83  66
   4  -5   0  172.16    6.64  22
   4  -5   0  180.40    4.82  44
   4  -5   0  166.10    4.95  36
   4  -5   0  177.16    8.56  13
   4  -5   0  175.33    4.87  62
   4  -5   0  171.92   11.38   7
   4  -5   0  178.05    7.72  25
   4  -5   0  166.96   10.01   9
   4  -5   0  176.58    4.89  42
  -4   5   0  172.75    7.52  17
  -4   5   0  170.70   11.32  12
  -4   5   0  180.41    7.59  26
  -4   5   0  173.09    4.72  53
  -4   5   0  177.00    8.76  13
  -4   5   0  174.76    8.20  11
  -4   5   0  161.35   12.44   8
  -4   5   0  176.85    7.46  26
  -4   5   0  186.78    9.38  13
  -4   5   0  180.47   10.70   9
  -4   5   0  168.91    4.74  45
  -4   5   0  171.33    7.10  16
  -4   5   0  187.40    7.63  20
  -4   5   0  181.10    6.07  18
  -4   5   0  175.04    7.34  15
  -4   5   0  178.66    5.21  41
  -4   5   0  170.11    4.60  50
  -4   5   0  183.35    4.91  34
  -4   5   0  179.39    7.21  24
  -4   5   0  180.48    7.30  23
  -4   5   0  178.23    7.45  25
  -4   5   0  173.00    7.07  22
  -4   5   0  176.59    5.30  28
  -4   5   0  181.32    6.93  22
  -4   5   0  178.14    7.56  25
  -4   5   0  179.52   10.90   7
  -4   5   0  184.93   10.62   9
  -4   5   0  182.52   12.70   6
  -4   5   0  176.31   12.08   3
  -4   5   0  166.71   14.14   1
   3  -5   0   16.54    3.01  13
   3  -5   0   16.30    0.71  42
   3  -5   0   22.92    5.34   8
   3  -5   0   17.92    1.91  20
   3  -5   0   17.91    1.85  22
   3  -5   0   17.11    0.69  59
   3  -5   0   17.42    1.76  24
   3  -5   0   19.22    3.17   9
   3  -5   0   17.41    0.68  68
   3  -5   0   17.44    1.48  19
   3  -5   0   15.57    1.67  14
   3  -5   0   13.55    3.25   9
   3  -5   0   17.98    2.02  25
   3  -5   0   16.74    0.61  55
   3  -5   0   13.82    1.79  17
   3  -5   0   12.54    3.43   7
   3  -5   0   16.34    0.65  66
   3  -5   0   18.34    2.07  26
   3  -5   0   17.01    0.83  36
   3  -5   0   13.59    3.45   6
   3  -5   0   13.29    3.12  12
   3  -5   0   15.87    2.89   5
   3  -5   0   12.90    2.99   4
   3  -5   0   18.59    1.42  18
   3  -5   0   16.55    1.59  22
   3  -5   0   13.38    3.54   2
   3  -5   0   13.76    2.33  10
   3  -5   0   17.55    1.81  25
   3  -5   0   18.95    2.50  11
   3  -5   0   16.88    0.69  62
   3  -5   0   14.28    2.25  13
  -3   5   0   16.71    1.83  17
  -3   5   0   16.16    2.76  13
  -3   5   0   17.24    1.75  22
  -3   5   0   12.77    3.48   7
  -3   5   0   17.08    0.68  45
  -3   5   0   22.60    3.49   9
  -3   5   0   23.96    3.55   9
  -3   5   0   16.88    0.67  70
  -3   5   0   17.95    0.66  53
  -3   5   0   20.63    2.03  20
  -3   5   0   17.73    1.73  23
  -3   5   0   18.24    1.74  22
  -3   5   0   14.95    4.55   8
  -3   5   0   16.52    1.73  16
  -3   5   0   20.06    4.72   6
  -3   5   0   17.43    0.75  30
  -3   5   0   18.87    2.79  13
  -3   5   0   18.68    0.86  34
  -3   5   0   15.72    0.55  65
  -3   5   0   18.10    1.86  24
  -3   5   0   18.23    1.48  18
  -3   5   0   19.63    2.06  26
  -3   5   0   16.61    0.97  28
  -3   5   0   16.34    0.56  46
  -3   5   0   18.89    1.97  25
  -3   5   0   18.29    1.92  26
  -3   5   0   15.27    1.75  15
  -3   5   0   17.57    3.79  12
  -3   5   0   15.20    2.61  11
  -3   5   0   16.35    0.56  50
  -3   5   0   17.07    1.92  25
  -3   5   0   15.03    4.47   3
   2  -5   0  462.79   16.81   5
   2  -5   0  456.07   14.46  17
   2  -5   0  441.96   16.79  13
   2  -5   0  450.33   20.25   6
   2  -5   0  465.01   22.44   8
   2  -5   0  445.53   14.38  14
   2  -5   0  458.04   14.95  25
   2  -5   0  446.26   19.49   7
   2  -5   0  457.81   14.40  22
   2  -5   0  466.53   19.25   9
   2  -5   0  434.52   12.04  36
   2  -5   0  451.78   18.20   9
   2  -5   0  447.42   14.48  26
   2  -5   0  468.10   18.86  12
   2  -5   0  454.31   13.43  18
   2  -5   0  430.56   11.58  55
   2  -5   0  456.67   14.34  24
   2  -5   0  446.39   14.59  20
   2  -5   0  434.61   11.74  59
   2  -5   0  451.91   16.12  13
   2  -5   0  430.54   11.68  68
   2  -5   0  444.27   11.66  66
   2  -5   0  456.39   14.92  26
   2  -5   0  429.55   11.75  42
   2  -5   0  445.90   14.39  25
   2  -5   0  461.58   18.44   4
   2  -5   0  420.88   11.86  40
   2  -5   0  458.68   13.91  22
   2  -5   0  453.28   16.97  11
   2  -5   0  437.97   13.82  19
   2  -5   0  438.03   11.73  62
   2  -5   0  486.91   22.11   2
   2  -5   0  461.89   16.63  10
  -2   5   0  436.02   11.66  46
  -2   5   0  438.74   12.10  34
  -2   5   0  442.92   14.59  20
  -2   5   0  415.02   18.35  12
  -2   5   0  455.47   13.76  18
  -2   5   0  455.78   12.19  41
  -2   5   0  444.69   18.28   9
  -2   5   0  474.56   21.19   3
  -2   5   0  437.75   20.17   6
  -2   5   0  440.10   11.66  65
  -2   5   0  440.83   13.51  23
  -2   5   0  446.01   11.94  30
  -2   5   0  448.04   21.86   1
  -2   5   0  446.28   17.25  11
  -2   5   0  436.91   11.69  57
  -2   5   0  439.06   12.22  28
  -2   5   0  439.49   11.75  53
  -2   5   0  457.78   14.71  25
  -2   5   0  411.36   13.96  16
  -2   5   0  427.89   11.76  70
  -2   5   0  486.83   22.55   8
  -2   5   0  459.12   14.61  25
  -2   5   0  457.48   14.75  26
  -2   5   0  456.62   18.40   9
  -2   5   0  454.57   14.34  15
  -2   5   0  444.70   11.79  45
  -2   5   0  450.10   13.94  22
  -2   5   0  459.96   14.53  24
  -2   5   0  444.20   11.99  37
  -2   5   0  456.06   19.13   7
  -2   5   0  459.34   14.66  26
  -2   5   0  447.14   14.33  17
  -2   5   0  430.22   11.66  50
  -2   5   0  445.87   14.05  22
   1  -5   0  267.13    9.56  20
   1  -5   0  247.89   11.23  13
   1  -5   0  271.22   13.73   7
   1  -5   0  250.59    7.22  36
   1  -5   0  260.65    8.89  16
   1  -5   0  275.33   13.45   9
   1  -5   0  265.33    9.73  26
   1  -5   0  264.67    9.31  19
   1  -5   0  262.31   11.99   5
   1  -5   0  258.30    9.28  25
   1  -5   0  269.47   12.24  11
   1  -5   0  244.74    6.78  62
   1  -5   0  260.34    8.69  18
   1  -5   0  266.12   15.87   2
   1  -5   0  270.48   12.50  12
   1  -5   0  241.33    6.81  40
   1  -5   0  236.97    6.74  68
   1  -5   0  260.24   10.75  13
   1  -5   0  262.28   14.43   6
   1  -5   0  263.39   12.46   9
   1  -5   0  260.01    8.84  22
   1  -5   0  261.41    9.71  25
   1  -5   0  250.32    6.84  42
   1  -5   0  260.54    9.10  17
   1  -5   0  255.56   13.75   4
   1  -5   0  228.76   14.91   8
   1  -5   0  248.60    9.20  24
   1  -5   0  253.68    9.30  26
  -1   5   0  261.10    6.84  57
  -1   5   0  256.55    8.00  23
  -1   5   0  246.18    8.71  22
  -1   5   0  251.82   12.52   9
  -1   5   0  266.35   13.17   7
  -1   5   0  262.38    8.88  22
  -1   5   0  292.65   16.05   8
  -1   5   0  260.84    6.79  61
  -1   5   0  248.66    8.96  17
  -1   5   0  259.72    9.42  24
  -1   5   0  258.54    7.30  41
  -1   5   0  260.96   12.73   9
  -1   5   0  263.73    9.42  26
  -1   5   0  251.06    9.26  25
  -1   5   0  260.37   14.17   6
  -1   5   0  264.10   10.88  13
  -1   5   0  250.90    6.83  50
  -1   5   0  251.38    7.17  30
  -1   5   0  256.52    9.02  18
  -1   5   0  259.49    6.84  65
  -1   5   0  249.71    6.83  46
  -1   5   0  267.21   14.95   1
  -1   5   0  258.79   12.53  11
  -1   5   0  258.65    7.21  37
  -1   5   0  252.89    8.96  16
  -1   5   0  264.69    9.23  15
  -1   5   0  248.00   12.49  12
  -1   5   0  228.07   13.91   3
  -1   5   0  267.44    9.58  26
  -1   5   0  255.57    7.32  34
  -1   5   0  247.24    6.89  70
  -1   5   0  254.73    6.93  45
  -1   5   0  231.68   10.37  13
  -1   5   0  255.39    6.91  53
  -1   5   0  263.07    7.38  38
  -1   5   0  267.51    9.57  25
   0  -5   0   98.35    7.39   9
   0  -5   0   94.61    4.27  16
   0  -5   0   85.15    2.46  62
   0  -5   0   88.62    8.04   8
   0  -5   0   91.30    6.71   9
   0  -5   0   94.91    4.30  17
   0  -5   0   86.40    4.67  26
   0  -5   0   89.48    2.55  42
   0  -5   0   96.73    4.57  15
   0  -5   0   90.95    4.19  22
   0  -5   0   90.35    6.72   5
   0  -5   0   92.95    4.72  20
   0  -5   0   92.48    4.81  25
   0  -5   0   90.21    5.51  13
   0  -5   0   88.88    2.45  68
   0  -5   0   77.74    7.71   4
   0  -5   0   96.01    4.62  26
   0  -5   0   88.79    4.45  25
   0  -5   0   98.98    4.54  22
   0  -5   0   77.36    8.67   2
   0  -5   0   92.17    8.17   6
   0  -5   0   90.41    4.28  18
   0  -5   0   94.86    4.85  19
   0  -5   0  100.43    6.74  12
   0  -5   0   91.51    6.92  11
   0  -5   0   93.50    4.68  24
   0  -5   0   85.13    7.30   7
   0  -5   0   82.21    2.48  40
   0   5   0   89.24    7.09   7
   0   5   0   93.35    4.28  16
   0   5   0   91.19    3.03  23
   0   5   0   92.62    2.64  46
   0   5   0   82.22    6.16  12
   0   5   0   84.25    5.15  13
   0   5   0   87.25    8.38   3
   0   5   0   90.12    3.07  38
   0   5   0   95.87    2.61  57
   0   5   0   89.54    3.01  28
   0   5   0   89.92    2.67  70
   0   5   0   93.47    2.94  27
   0   5   0   91.20    2.57  61
   0   5   0   90.61    6.50   9
   0   5   0   86.08    2.67  53
   0   5   0   90.57    8.17   1
   0   5   0   90.27    2.63  65
   0   5   0   92.21    4.53  25
   0   5   0   91.18    4.65  26
   0   5   0   85.16    3.98  22
   0   5   0   89.44    2.97  30
   0   5   0   93.96    4.23  17
   0   5   0   90.69    2.69  45
   0   5   0   92.16    4.71  24
   0   5   0   91.24    4.42  15
   0   5   0   89.46    9.29   8
   0   5   0   88.08    8.04   6
   0   5   0   91.44    4.49  26
   0   5   0   89.16    4.60  25
   0   5   0   89.46    2.62  50
   0   5   0   93.49    4.11  22
   0   5   0   90.92    3.00  37
   0   5   0   93.26    5.51  13
   0   5   0   93.17    6.99   9
  -1  -5   0   26.32    2.10  22
  -1  -5   0   25.73    2.50  19
  -1  -5   0   22.10    3.35   9
  -1  -5   0   27.27    4.75   6
  -1  -5   0   24.72    4.04   8
  -1  -5   0   22.30    3.26  12
  -1  -5   0   22.44    2.02  15
  -1  -5   0   26.49    5.33   3
  -1  -5   0   28.85    4.02  11
  -1  -5   0   23.08    1.89  22
  -1  -5   0   23.43    2.83  13
  -1  -5   0   23.64    2.22  25
  -1  -5   0   23.15    0.80  42
  -1  -5   0   24.06    2.19  24
  -1  -5   0   22.57    2.05  18
  -1  -5   0   21.12    4.00   7
  -1  -5   0   21.59    2.14  20
  -1  -5   0   16.92    3.73   5
  -1  -5   0   29.05    4.00   9
  -1  -5   0   23.65    1.90  17
  -1  -5   0   24.37    2.06  25
  -1  -5   0   22.78    0.69  62
  -1  -5   0   24.51    4.08   8
  -1  -5   0   17.32    5.38   2
  -1  -5   0   20.41    4.67   4
  -1  -5   0   25.54    2.32  26
  -1  -5   0   15.42    2.80  13
  -1  -5   0   24.50    1.93  16
  -1  -5   0   24.21    2.06  26
   1   5   0   25.91    1.29  38
   1   5   0   25.59    1.37  21
   1   5   0   18.36    4.92   8
   1   5   0   24.87    2.10  15
   1   5   0   24.45    2.02  25
   1   5   0   23.61    0.78  44
   1   5   0   22.94    1.11  27
   1   5   0   24.47    0.92  67
   1   5   0   24.12    0.95  56
   1   5   0   24.20    0.98  53
   1   5   0   26.35    2.26  25
   1   5   0   24.04    0.95  50
   1   5   0   22.65    3.22   9
   1   5   0   25.08    1.74  22
   1   5   0   24.93    1.26  37
   1   5   0   20.29    2.02  26
   1   5   0   24.72    0.97  31
   1   5   0   24.10    1.23  30
   1   5   0   23.20    0.90  57
   1   5   0   24.13    0.90  61
   1   5   0   25.23    2.66  13
   1   5   0   23.92    2.25  24
   1   5   0   24.90    0.98  45
   1   5   0   22.65    0.90  33
   1   5   0   25.29    1.75  22
   1   5   0   17.91    3.82   6
   1   5   0   23.61    3.71   9
   1   5   0   24.34    2.05  26
   1   5   0   23.80    0.94  46
   1   5   0   23.16    0.95  70
   1   5   0   23.03    1.30  34
   1   5   0   28.17    2.73  13
   1   5   0   27.45    4.58   7
   1   5   0   25.26    1.95  16
   1   5   0   23.43    0.94  65
  -2  -5   0   68.22    7.85   3
  -2  -5   0   57.28    5.56   9
  -2  -5   0   62.92    3.24  17
  -2  -5   0   58.51    7.92   4
  -2  -5   0   62.39    5.24   7
  -2  -5   0   58.49    4.17  19
  -2  -5   0   61.34    5.17   9
  -2  -5   0   66.48    6.63  11
  -2  -5   0   58.80    3.74  20
  -2  -5   0   64.04    3.48  25
  -2  -5   0   63.58    3.78  18
  -2  -5   0   60.52    3.73  25
  -2  -5   0   57.56    4.83  13
  -2  -5   0   61.19    3.52  15
  -2  -5   0   51.38    8.57   2
  -2  -5   0   64.37    4.54  13
  -2  -5   0   57.66    1.76  42
  -2  -5   0   62.58    3.48  26
  -2  -5   0   61.46    3.87  24
  -2  -5   0   64.90    6.96   6
  -2  -5   0   65.93    5.20  12
  -2  -5   0   61.88    3.70  26
  -2  -5   0   59.94    3.38  22
  -2  -5   0   59.98    6.35   1
  -2  -5   0   52.52    6.29   5
  -2  -5   0   61.15    3.34  16
  -2  -5   0   61.17    3.22  22
   2   5   0   60.15    1.80  44
   2   5   0   57.15    3.78  24
   2   5   0   64.39    2.59  22
   2   5   0   60.24    2.07  31
   2   5   0   58.85    2.00  53
   2   5   0   58.37    2.36  37
   2   5   0   63.24    2.36  29
   2   5   0   60.44    3.48  25
   2   5   0   64.78    5.13   9
   2   5   0   60.68    3.37  26
   2   5   0   59.18    3.45  13
   2   5   0   58.91    1.69  52
   2   5   0   60.08    1.98  45
   2   5   0   60.50    1.98  50
   2   5   0   60.40    2.21  27
   2   5   0   59.64    3.38  13
   2   5   0   63.32    3.24  16
   2   5   0   61.71    2.33  35
   2   5   0   60.17    1.89  63
   2   5   0   61.37    1.99  56
   2   5   0   62.22    2.53  34
   2   5   0   65.05    1.94  67
   2   5   0   63.43    1.92  43
   2   5   0   57.95    3.30  25
   2   5   0   59.62    1.97  70
   2   5   0   54.03    5.25   6
   2   5   0   60.82    1.94  61
   2   5   0   62.09    1.81  48
   2   5   0   62.41    2.01  65
   2   5   0   61.84    3.55  15
   2   5   0   61.47    1.94  57
   2   5   0   62.68    5.46   9
   2   5   0   61.03    2.37  30
   2   5   0   53.10    6.31   7
   2   5   0   62.53    2.55  22
   2   5   0   59.23    3.48  26
   2   5   0   61.64    1.98  46
   2   5   0   63.10    2.05  33
   2   5   0   64.56    2.00  60
   2   5   0   57.50    1.67  55
   2   5   0   61.99    2.42  38
  -3  -5   0   11.94    1.41  26
  -3  -5   0    9.24    0.42  42
  -3  -5   0    8.42    1.74  18
  -3  -5   0    7.63    3.87   5
  -3  -5   0    9.62    1.57  24
  -3  -5   0    7.42    2.57   9
  -3  -5   0   11.58    1.41  22
  -3  -5   0    8.58    2.29  13
  -3  -5   0   14.73    2.91  12
  -3  -5   0    8.79    1.17  22
  -3  -5   0    6.39    2.87   1
  -3  -5   0    7.33    2.61  11
  -3  -5   0   10.89    1.49  25
  -3  -5   0   11.18    2.09  19
  -3  -5   0    7.94    2.18   9
  -3  -5   0    9.12    1.21  17
  -3  -5   0   10.32    1.36  26
  -3  -5   0    8.88    1.54  20
  -3  -5   0    7.18    4.27   4
  -3  -5   0   10.33    1.28  25
  -3  -5   0    9.64    4.29   3
  -3  -5   0    9.82    1.94  13
  -3  -5   0    9.22    1.35  15
  -3  -5   0    6.03    4.73   2
  -3  -5   0   10.14    1.30  16
   3   5   0   10.15    0.61  61
   3   5   0    9.15    0.40  55
   3   5   0   11.67    1.75  24
   3   5   0    9.88    0.61  45
   3   5   0    7.90    1.30  15
   3   5   0    9.43    0.61  56
   3   5   0    9.80    0.86  30
   3   5   0    9.59    1.17  16
   3   5   0    9.06    0.43  48
   3   5   0   10.32    0.74  27
   3   5   0    8.49    0.83  38
   3   5   0    5.40    2.21   9
   3   5   0    9.83    0.68  33
   3   5   0    9.63    0.59  60
   3   5   0    9.53    0.70  31
   3   5   0    8.73    1.25  25
   3   5   0   11.07    1.31  25
   3   5   0   10.52    0.57  43
   3   5   0    9.83    0.64  65
   3   5   0    9.12    0.39  69
   3   5   0    8.35    1.25  26
   3   5   0    9.28    0.41  58
   3   5   0    9.85    0.64  53
   3   5   0   10.17    0.83  35
   3   5   0    8.79    0.84  37
   3   5   0    9.48    0.63  50
   3   5   0    6.71    2.47   9
   3   5   0    8.75    0.51  63
   3   5   0    9.13    0.49  44
   3   5   0    9.84    1.29  26
   3   5   0    9.30    0.59  70
   3   5   0    9.02    0.57  57
   3   5   0    8.61    0.59  46
   3   5   0    8.66    0.38  52
   3   5   0   15.30    3.86   7
   3   5   0   10.10    0.96  34
  -4  -5   0   56.88    3.37  16
  -4  -5   0   49.66    8.45   3
  -4  -5   0   58.97    5.01   9
  -4  -5   0   56.11    3.16  22
  -4  -5   0   52.84    9.53   2
  -4  -5   0   56.42    3.12  25
  -4  -5   0   55.01    2.99  22
  -4  -5   0   48.90    1.57  42
  -4  -5   0   55.09    3.38  15
  -4  -5   0   54.00    3.10  26
  -4  -5   0   39.09    8.28   4
  -4  -5   0   57.48    3.89  18
  -4  -5   0   56.93    5.28  12
  -4  -5   0   54.40    4.44  19
  -4  -5   0   53.00    4.24  13
  -4  -5   0   54.18    6.51  11
  -4  -5   0   51.37    5.03  13
  -4  -5   0   58.45    3.47  25
  -4  -5   0   54.90    3.75  20
  -4  -5   0   55.21    3.08  17
  -4  -5   0   45.26    3.04  26
  -4  -5   0   59.49    5.64   9
  -4  -5   0   39.30    6.78   5
  -4  -5   0   53.00    3.85  24
   4   5   0   56.39    1.85  67
   4   5   0   49.64    4.21   9
   4   5   0   54.69    2.36  37
   4   5   0   50.96    1.56  52
   4   5   0   57.05    2.44  38
   4   5   0   52.27    1.53  69
   4   5   0   52.24    1.85  45
   4   5   0   52.35    2.68  25
   4   5   0   53.85    1.74  63
   4   5   0   51.68    3.25  15
   4   5   0   52.21    2.17  39
   4   5   0   57.36    2.88  26
   4   5   0   52.15    2.29  35
   4   5   0   54.42    1.58  58
   4   5   0   53.96    1.85  57
   4   5   0   54.94    2.17  31
   4   5   0   55.05    1.95  56
   4   5   0   53.67    3.84  24
   4   5   0   54.55    2.12  27
   4   5   0   55.13    2.33  29
   4   5   0   54.71    1.88  70
   4   5   0   52.37    2.50  34
   4   5   0   42.34    4.15   9
   4   5   0   53.46    1.62  48
   4   5   0   54.07    1.93  53
   4   5   0   52.61    2.70  25
   4   5   0   56.50    2.14  40
   4   5   0   54.26    1.90  61
   4   5   0   54.77    1.80  43
   4   5   0   54.44    1.89  46
   4   5   0   56.82    3.06  26
   4   5   0   53.42    1.89  60
   4   5   0   55.09    2.37  30
   4   5   0   53.70    2.11  33
   4   5   0   52.60    3.13  16
   4   5   0   52.78    1.79  64
   4   5   0   51.92    1.63  55
   4   5   0   52.57    1.75  44
   4   5   0   54.50    1.93  50
  -5  -5   0  140.38    5.68  25
  -5  -5   0  121.00    7.40  19
  -5  -5   0  125.16    5.81  15
  -5  -5   0  115.78    3.57  42
  -5  -5   0  138.90    6.81  18
  -5  -5   0  142.36    5.38  22
  -5  -5   0  135.58    5.36  26
  -5  -5   0  130.12    5.88  16
  -5  -5   0  134.23    5.55  17
  -5  -5   0  134.99    5.58  22
  -5  -5   0  140.48    6.99  24
  -5  -5   0  139.89    5.42  25
   5   5   0  131.22    3.86  43
   5   5   0  132.95    3.97  46
   5   5   0  133.65    3.95  70
   5   5   0  133.99    4.34  40
   5   5   0  131.85    4.13  26
   5   5   0  133.64    4.05  65
   5   5   0  134.78    5.88  15
   5   5   0  127.67    4.62  38
   5   5   0  130.92    4.56  29
   5   5   0  130.04    4.23  26
   5   5   0  122.96    3.57  52
   5   5   0  126.64    4.27  33
   5   5   0  131.36    3.86  64
   5   5   0  128.08    3.84  44
   5   5   0  130.35    3.91  45
   5   5   0  130.47    3.66  48
   5   5   0  127.06    3.54  69
   5   5   0  133.80    4.06  56
   5   5   0  132.30    4.01  60
   5   5   0  132.16    4.56  35
   5   5   0  134.44    4.58  37
   5   5   0  127.39    4.53  30
   5   5   0  132.35    3.77  63
   5   5   0  128.59    3.90  67
   5   5   0  127.36    4.77  34
   5   5   0  130.13    3.92  57
   5   5   0  129.87    3.71  55
   5   5   0  131.63    4.39  39
   5   5   0  133.40    4.04  53
   5   5   0  129.24    3.58  58
   5   5   0  128.44    3.98  61
   5   5   0  134.45    4.41  31
   5   5   0  135.22    4.26  27
   5   5   0  133.34    4.03  50
  -6  -5   0   90.28    3.64  26
  -6  -5   0   81.41    2.54  42
  -6  -5   0   91.70    3.59  26
  -6  -5   0   94.66    3.87  25
  -6  -5   0   91.59    4.79  17
  -6  -5   0   83.71    5.49  24
  -6  -5   0   89.91    4.80  16
  -6  -5   0   85.71    4.33  22
  -6  -5   0   91.11    5.57  18
  -6  -5   0   90.79    4.44  17
  -6  -5   0   89.74    4.74  15
  -6  -5   0   94.60    4.18  22
  -6  -5   0   91.56    3.82  25
   6   5   0   91.99    3.67  38
   6   5   0   94.88    3.08  50
   6   5   0   92.28    3.08  56
   6   5   0   91.35    3.45  31
   6   5   0   93.13    3.59  37
   6   5   0   94.83    2.95  67
   6   5   0   96.78    2.90  64
   6   5   0   95.56    3.09  60
   6   5   0   89.21    3.78  34
   6   5   0   93.08    3.04  61
   6   5   0   92.00    2.76  55
   6   5   0   92.95    3.44  40
   6   5   0   92.09    3.05  53
   6   5   0   88.35    2.56  58
   6   5   0   93.42    3.09  65
   6   5   0   82.68    3.13  27
   6   5   0   91.10    2.86  43
   6   5   0   92.93    2.99  46
   6   5   0   94.37    3.60  30
   6   5   0   88.94    2.65  48
   6   5   0   91.98    2.74  63
   6   5   0   92.70    2.92  45
   6   5   0   91.71    2.94  70
   6   5   0   86.62    2.55  52
   6   5   0   91.39    3.59  35
   6   5   0   89.31    3.38  39
   6   5   0   93.70    4.78  15
   6   5   0   91.26    3.36  33
   6   5   0   93.22    2.93  57
   6   5   0   89.85    3.58  29
   6   5   0   83.21    2.47  69
   6   5   0   91.61    2.87  44
  -7  -5   0  188.71    9.15  24
  -7  -5   0  182.73    7.30  17
  -7  -5   0  190.35    7.84  17
  -7  -5   0  200.24    9.18  18
  -7  -5   0  188.67    7.91  16
  -7  -5   0  178.20    7.11  22
  -7  -5   0  170.33    5.08  42
  -7  -5   0  194.29    6.92  22
  -7  -5   0  199.09   10.29  14
  -7  -5   0  186.46    7.80  15
  -7  -5   0  202.23    8.70  20
   7   5   0  187.23    5.50  70
   7   5   0  184.26    5.22  48
   7   5   0  191.72    6.12  33
   7   5   0  190.23    5.39  55
   7   5   0  188.11    6.40  29
   7   5   0  182.93    6.35  35
   7   5   0  190.87    5.48  43
   7   5   0  190.35    6.41  38
   7   5   0  190.44    5.69  50
   7   5   0  195.44    5.75  56
   7   5   0  187.51    6.08  39
   7   5   0  195.08    6.64  34
   7   5   0  176.87    5.07  58
   7   5   0  191.87    5.73  60
   7   5   0  191.77    5.67  61
   7   5   0  191.21    5.49  45
   7   5   0  193.62    5.57  67
   7   5   0  193.23    5.67  53
   7   5   0  196.75    6.38  37
   7   5   0  177.93    5.08  52
   7   5   0  194.29    6.27  40
   7   5   0  188.92    5.26  63
   7   5   0  196.65    5.83  27
   7   5   0  196.63    5.51  64
   7   5   0  186.56    5.50  57
   7   5   0  190.36    5.59  46
   7   5   0  194.90    6.27  31
   7   5   0  191.32    6.32  30
   7   5   0  188.69    5.71  65
   7   5   0  188.09    5.49  44
  -8  -5   0   31.62    2.90  16
  -8  -5   0   39.76    3.44  20
  -8  -5   0   38.78    3.96  24
  -8  -5   0   33.38    3.91  14
  -8  -5   0   38.32    3.84  18
  -8  -5   0   36.36    3.34  15
  -8  -5   0   41.29    3.14  17
  -8  -5   0   38.22    2.44  22
  -8  -5   0   35.08    4.12  17
   8   5   0   41.36    2.22  37
   8   5   0   38.99    1.70  67
   8   5   0   37.57    1.77  60
   8   5   0   40.38    1.63  64
   8   5   0   40.98    2.28  40
   8   5   0   39.34    1.37  63
   8   5   0   36.93    2.28  29
   8   5   0   40.63    2.19  31
   8   5   0   40.09    1.60  45
   8   5   0   40.53    1.73  46
   8   5   0   40.66    1.83  56
   8   5   0   39.83    1.65  57
   8   5   0   41.96    1.60  55
   8   5   0   40.76    1.83  50
   8   5   0   37.80    1.36  48
   8   5   0   41.25    1.78  53
   8   5   0   36.03    2.24  35
   8   5   0   38.63    1.83  65
   8   5   0   40.19    1.79  61
   8   5   0   41.16    1.82  27
   8   5   0   39.90    1.64  44
   8   5   0   39.61    2.22  38
   8   5   0   41.13    1.65  70
   8   5   0   39.54    2.20  30
   8   5   0   39.65    2.44  34
   8   5   0   38.13    2.06  33
   8   5   0   39.99    1.62  43
  -9  -5   0   39.55    3.65  20
  -9  -5   0   49.27    4.74  24
  -9  -5   0   44.53    4.79  14
  -9  -5   0   43.22    3.58  16
  -9  -5   0   45.33    4.40  18
   9   5   0   49.60    1.94  44
   9   5   0   50.34    2.48  33
   9   5   0   48.56    2.08  27
   9   5   0   48.40    1.90  57
   9   5   0   48.56    1.90  64
   9   5   0   47.20    2.68  35
   9   5   0   48.38    1.91  43
   9   5   0   50.39    2.57  31
   9   5   0   48.06    2.04  53
   9   5   0   45.16    2.46  37
   9   5   0   50.72    2.79  29
   9   5   0   46.37    2.49  38
   9   5   0   49.36    2.11  56
   9   5   0   50.53    1.92  55
   9   5   0   42.62    2.63  34
   9   5   0   49.10    2.03  67
   9   5   0   47.12    2.09  60
   9   5   0   47.74    1.85  70
   9   5   0   48.16    1.81  45
   9   5   0   47.39    1.58  63
   9   5   0   49.17    2.50  30
   9   5   0   48.30    2.10  61
   9   5   0   50.31    2.01  46
   9   5   0   49.79    2.72  40
   9   5   0   47.75    2.11  50
   9   5   0   47.57    2.13  65
 -10  -5   0    6.88    2.31  14
 -10  -5   0    4.60    2.68  24
 -10  -5   0    7.57    1.09  36
  10   5   0    9.64    1.30  29
  10   5   0    7.68    0.62  45
  10   5   0    8.29    0.75  57
  10   5   0    8.58    1.09  31
  10   5   0    9.07    0.78  43
  10   5   0    8.38    1.24  34
  10   5   0    8.06    0.76  55
  10   5   0    7.03    0.71  64
  10   5   0    6.83    0.98  37
  10   5   0    8.71    0.83  53
  10   5   0    8.71    0.94  61
  10   5   0    7.97    1.04  38
  10   5   0    6.83    0.83  60
  10   5   0    7.42    0.77  46
  10   5   0    8.16    0.90  50
  10   5   0    8.11    0.65  70
  10   5   0    8.78    0.79  44
  10   5   0    6.23    1.17  35
  10   5   0    7.77    0.85  56
  10   5   0    7.51    1.01  33
  10   5   0    8.35    0.96  65
  10   5   0    9.17    0.86  27
  10   5   0    9.64    1.08  30
  10   5   0    7.86    0.83  67
 -11  -5   0    0.33    0.45  36
  11   5   0   -0.16    0.54  31
  11   5   0    0.37    0.33  53
  11   5   0   -0.52    0.26  44
  11   5   0    0.70    0.53  37
  11   5   0    0.49    0.38  67
  11   5   0    0.53    0.45  65
  11   5   0    0.27    0.32  43
  11   5   0    0.23    0.36  46
  11   5   0    0.77    0.56  33
  11   5   0   -0.21    0.31  55
  11   5   0   -0.34    0.29  57
  11   5   0   -0.41    0.34  38
  11   5   0    0.27    0.40  50
  11   5   0    0.81    0.52  34
  11   5   0   -0.14    0.19  70
  11   5   0   -0.01    0.43  35
  11   5   0   -0.64    0.33  61
  11   5   0    0.59    0.54  30
  11   5   0    0.41    0.33  56
  11   5   0    0.20    0.56  29
  11   5   0    0.05    0.38  60
 -12  -5   0    7.23    1.05  36
  12   5   0   11.02    1.13  65
  12   5   0   10.81    0.89  44
  12   5   0   10.30    1.18  38
  12   5   0   10.84    1.52  29
  12   5   0   10.02    1.02  60
  12   5   0   11.96    1.33  33
  12   5   0   10.13    1.05  50
  12   5   0   10.78    1.07  61
  12   5   0    9.69    1.39  35
  12   5   0    9.89    1.17  30
  12   5   0   10.60    0.99  56
  12   5   0   11.76    0.93  43
  12   5   0    6.56    1.07  31
  12   5   0    9.81    0.83  57
  12   5   0    8.06    0.80  53
  12   5   0    9.43    1.36  34
  12   5   0   10.49    0.92  46
  12   5   0   10.47    1.03  67
  12   5   0   10.59    0.98  55
  13   5   0    3.94    0.67  55
  13   5   0    3.66    0.56  53
  13   5   0    4.28    0.64  44
  13   5   0    4.05    1.01  34
  13   5   0    3.32    0.73  61
  13   5   0    3.16    1.01  29
  13   5   0    3.48    0.68  50
  13   5   0    4.01    0.76  65
  13   5   0    3.98    0.70  67
  13   5   0    3.18    0.94  31
  13   5   0    4.75    0.63  57
  13   5   0    3.36    0.62  56
  13   5   0    4.15    0.62  46
  13   5   0    4.48    0.78  60
  14   5   0    2.12    0.62  60
  14   5   0    3.06    0.67  67
  14   5   0    2.87    0.58  46
  14   5   0    3.56    0.69  61
  14   5   0    3.54    0.98  44
  14   5   0    3.81    0.71  50
  14   5   0    3.18    0.68  65
  14   5   0    3.27    0.63  56
  17  -6   0    6.98    0.90  59
  17  -6   0    7.14    0.85  49
  17  -6   0    7.14    0.98  55
  17  -6   0    5.52    0.70  64
  17  -6   0    8.11    0.98  68
  16  -6   0    1.68    0.48  49
  16  -6   0    0.97    0.52  68
  16  -6   0    2.09    0.45  67
  16  -6   0    1.47    0.42  43
  16  -6   0    1.69    0.75  32
  16  -6   0    1.13    0.90  29
  16  -6   0    1.95    0.96  40
  16  -6   0    1.46    1.11  35
  16  -6   0    2.31    0.46  64
  16  -6   0    1.10    0.51  59
  16  -6   0    2.28    0.62  55
  15  -6   0    9.64    1.07  55
  15  -6   0    9.74    0.79  43
  15  -6   0   10.73    0.86  64
  15  -6   0    9.15    1.02  68
  15  -6   0    9.26    1.59  40
  15  -6   0   12.05    1.33  35
  15  -6   0    9.11    1.26  29
  15  -6   0    9.88    0.86  62
  15  -6   0    9.93    1.07  59
  15  -6   0    8.67    0.79  67
  15  -6   0    9.52    0.92  66
  15  -6   0    9.47    1.26  32
  15  -6   0   10.45    0.94  49
  14  -6   0   33.17    1.72  49
  14  -6   0   32.25    1.59  62
  14  -6   0   30.64    2.12  32
  14  -6   0   27.04    2.47  40
  14  -6   0   32.48    1.80  55
  14  -6   0   31.45    1.80  68
  14  -6   0   30.61    1.50  67
  14  -6   0   31.26    2.09  29
  14  -6   0   29.30    1.42  43
  14  -6   0   31.17    1.54  64
  14  -6   0   33.58    1.77  44
  14  -6   0   32.30    1.62  66
  14  -6   0   30.78    1.32  51
  14  -6   0   30.22    2.04  35
  14  -6   0   35.27    1.94  59
  13  -6   0    9.00    0.66  51
  13  -6   0    9.11    0.83  62
  13  -6   0    8.57    0.92  44
  13  -6   0    8.77    1.00  59
  13  -6   0    9.27    0.88  66
  13  -6   0    8.07    0.75  67
  13  -6   0    9.35    0.79  64
  13  -6   0    9.74    0.98  68
  13  -6   0    9.25    1.14  29
  13  -6   0   10.22    1.17  35
  13  -6   0    8.30    0.96  39
  13  -6   0    8.92    1.12  32
  13  -6   0    9.83    0.75  43
  13  -6   0    8.78    0.91  49
  13  -6   0    8.77    0.96  55
  13  -6   0    8.42    1.42  40
 -13   6   0    9.02    0.96  28
  12  -6   0   10.86    1.19  35
  12  -6   0   11.28    1.01  55
  12  -6   0   11.51    0.96  44
  12  -6   0   12.45    0.89  64
  12  -6   0   11.81    1.24  29
  12  -6   0   12.31    0.99  49
  12  -6   0   12.18    1.58  40
  12  -6   0   11.30    0.77  43
  12  -6   0   12.52    1.08  59
  12  -6   0   13.08    0.92  62
  12  -6   0   11.86    1.00  39
  12  -6   0   11.38    0.91  66
  12  -6   0   10.95    1.20  32
  12  -6   0   13.04    0.87  67
  12  -6   0   11.98    0.74  71
  12  -6   0   12.13    1.01  68
  12  -6   0   12.66    0.78  51
 -12   6   0    9.85    0.84  41
 -12   6   0    8.08    2.39  22
 -12   6   0    9.84    1.04  28
 -12   6   0    8.51    2.47  20
 -12   6   0    9.77    2.17  26
 -12   6   0   11.10    2.46  15
  11  -6   0   17.55    1.16  39
  11  -6   0   18.67    1.22  68
  11  -6   0   18.43    1.51  32
  11  -6   0   18.13    1.10  52
  11  -6   0   18.36    1.13  44
  11  -6   0   17.37    0.89  71
  11  -6   0   16.53    1.14  55
  11  -6   0   18.12    1.00  67
  11  -6   0   17.35    1.07  42
  11  -6   0   18.52    1.18  49
  11  -6   0   17.81    1.07  62
  11  -6   0   17.10    1.08  66
  11  -6   0   18.81    1.85  40
  11  -6   0   17.46    1.24  59
  11  -6   0   18.97    1.41  35
  11  -6   0   17.47    0.95  43
  11  -6   0   17.75    1.40  29
  11  -6   0   18.79    0.98  51
  11  -6   0   19.43    1.09  64
 -11   6   0   18.37    1.14  41
 -11   6   0   18.29    2.96  20
 -11   6   0   15.75    2.71  22
 -11   6   0   15.49    1.27  28
 -11   6   0   15.27    3.27  17
 -11   6   0   15.69    3.53  23
 -11   6   0   17.35    2.73  25
 -11   6   0   15.85    2.62  26
 -11   6   0   13.01    2.63  15
  10  -6   0    1.26    1.05  26
  10  -6   0    0.15    0.19  43
  10  -6   0    0.48    1.26  25
  10  -6   0    0.24    0.31  29
  10  -6   0    0.29    0.33  59
  10  -6   0    0.03    0.22  42
  10  -6   0    0.28    0.29  52
  10  -6   0    0.37    0.23  67
  10  -6   0    0.42    0.20  71
  10  -6   0    0.46    0.31  44
  10  -6   0    0.01    0.26  68
  10  -6   0   -0.04    0.21  39
  10  -6   0    0.47    0.28  62
  10  -6   0    0.88    0.40  49
  10  -6   0   -0.33    0.37  40
  10  -6   0    1.26    0.35  66
  10  -6   0   -0.00    0.31  35
  10  -6   0    0.16    0.31  32
  10  -6   0    0.24    0.29  55
  10  -6   0    0.51    0.25  51
  10  -6   0    0.04    0.24  64
 -10   6   0    0.58    1.12  25
 -10   6   0    0.77    1.11  26
 -10   6   0    0.74    0.90  15
 -10   6   0    0.23    0.27  41
 -10   6   0   -0.52    0.96  26
 -10   6   0   -0.83    1.09  25
 -10   6   0    2.52    1.52  23
 -10   6   0   -0.03    0.76  22
 -10   6   0    0.41    1.15  20
 -10   6   0   -1.12    1.12  17
 -10   6   0    0.23    0.29  28
   9  -6   0    4.51    0.55  39
   9  -6   0    3.89    0.46  51
   9  -6   0    5.56    0.57  62
   9  -6   0    4.74    0.56  44
   9  -6   0    4.36    0.66  59
   9  -6   0    5.22    0.90  32
   9  -6   0    4.17    0.58  49
   9  -6   0    3.06    1.27  25
   9  -6   0    2.50    1.20  26
   9  -6   0    4.23    0.45  43
   9  -6   0    3.51    0.36  71
   9  -6   0    3.39    0.62  29
   9  -6   0    4.07    0.53  52
   9  -6   0    3.11    0.57  35
   9  -6   0    4.16    0.92  40
   9  -6   0    4.13    0.54  66
   9  -6   0    4.00    0.61  42
   9  -6   0    3.70    0.54  55
   9  -6   0    5.81    1.12  14
   9  -6   0    3.83    0.58  68
   9  -6   0    3.61    0.49  64
   9  -6   0    3.64    0.42  67
  -9   6   0    2.40    0.98  20
  -9   6   0    4.88    1.56  23
  -9   6   0    3.01    1.23  22
  -9   6   0    0.88    1.14  25
  -9   6   0    1.66    1.25  26
  -9   6   0    4.70    0.77  28
  -9   6   0    3.94    1.44  15
  -9   6   0    2.56    1.08  26
  -9   6   0    4.40    1.48  25
  -9   6   0    4.71    0.61  41
  -9   6   0    3.38    0.25  70
  -9   6   0    2.46    1.30  17
   8  -6   0    8.44    1.03  40
   8  -6   0    8.07    0.51  67
   8  -6   0    8.09    1.08  22
   8  -6   0    7.94    0.49  71
   8  -6   0    9.45    0.77  59
   8  -6   0    8.22    0.56  43
   8  -6   0    7.80    0.60  51
   8  -6   0    8.00    1.17  22
   8  -6   0    8.35    0.69  49
   8  -6   0    7.99    1.73  26
   8  -6   0   10.32    0.81  35
   8  -6   0    9.81    1.28  14
   8  -6   0    8.38    0.64  44
   8  -6   0    7.45    0.72  29
   8  -6   0    8.11    0.63  66
   8  -6   0    7.71    0.63  42
   8  -6   0    9.31    0.68  55
   8  -6   0    7.79    0.64  62
   8  -6   0    5.96    1.50  20
   8  -6   0    8.97    0.67  52
   8  -6   0    8.56    0.70  68
   8  -6   0    8.36    0.63  64
   8  -6   0    8.07    0.67  39
   8  -6   0    9.47    0.93  32
  -8   6   0    8.19    1.77  22
  -8   6   0    8.14    1.48  22
  -8   6   0    7.30    1.79  26
  -8   6   0    7.24    1.81  23
  -8   6   0    8.28    2.26  17
  -8   6   0    7.51    0.76  41
  -8   6   0    5.60    1.67  20
  -8   6   0    8.09    1.95  26
  -8   6   0    7.94    1.93  25
  -8   6   0    7.95    1.80  24
  -8   6   0    8.91    0.91  28
  -8   6   0    7.87    0.42  70
  -8   6   0    6.41    1.74  25
  -8   6   0    5.69    1.59  15
   7  -6   0   16.23    1.30  40
   7  -6   0   18.17    2.21  20
   7  -6   0   14.18    2.58  25
   7  -6   0   16.01    0.76  36
   7  -6   0   16.50    0.86  55
   7  -6   0   16.29    1.70  22
   7  -6   0   16.56    0.85  66
   7  -6   0   16.24    0.90  68
   7  -6   0   16.51    0.94  59
   7  -6   0   16.50    0.87  52
   7  -6   0   17.44    1.18  32
   7  -6   0   18.93    0.80  43
   7  -6   0   16.08    2.24  25
   7  -6   0   16.32    2.20  26
   7  -6   0   11.51    1.65  22
   7  -6   0   15.08    2.51  26
   7  -6   0   15.19    2.52  17
   7  -6   0   15.75    0.81  64
   7  -6   0   16.91    0.90  49
   7  -6   0   16.82    0.95  39
   7  -6   0   16.85    1.57  14
   7  -6   0   18.33    0.87  44
   7  -6   0   16.87    0.89  62
   7  -6   0   16.20    0.89  42
  -7   6   0   17.43    2.44  26
  -7   6   0   14.16    1.10  28
  -7   6   0   16.69    2.75  21
  -7   6   0   15.02    0.57  53
  -7   6   0   16.07    2.37  17
  -7   6   0   17.27    1.07  41
  -7   6   0   16.96    2.19  16
  -7   6   0   16.44    2.30  20
  -7   6   0   17.05    2.41  23
  -7   6   0   14.41    2.07  24
  -7   6   0   15.10    1.91  22
  -7   6   0   15.02    2.13  22
  -7   6   0   15.25    2.21  25
  -7   6   0   17.65    2.34  26
  -7   6   0   14.78    2.21  15
  -7   6   0   15.92    2.46  25
  -7   6   0   16.30    0.67  70
   6  -6   0    1.24    0.39  32
   6  -6   0    1.82    0.34  59
   6  -6   0    1.49    0.28  44
   6  -6   0    1.59    0.29  66
   6  -6   0    1.33    0.27  36
   6  -6   0    2.11    0.34  49
   6  -6   0    0.27    2.00   9
   6  -6   0    2.44    1.23  25
   6  -6   0    1.14    0.40  40
   6  -6   0   -0.71    1.24  13
   6  -6   0    1.86    0.70  22
   6  -6   0    1.28    0.31  42
   6  -6   0    0.98    0.53  14
   6  -6   0   -0.11    0.66  26
   6  -6   0   -0.55    3.00   9
   6  -6   0    0.76    0.81  20
   6  -6   0    0.85    0.73  25
   6  -6   0    0.91    0.25  62
   6  -6   0    1.58    0.90  17
   6  -6   0   -0.26    3.09   6
   6  -6   0    1.40    0.30  52
   6  -6   0    0.21    2.35  13
   6  -6   0    1.18    0.28  64
   6  -6   0    1.14    0.26  55
   6  -6   0    1.22    0.40  18
   6  -6   0    2.53    0.97  26
   6  -6   0    2.70    4.14   7
   6  -6   0    2.05    0.83  22
   6  -6   0   -1.15    2.56  12
   6  -6   0   -0.05    1.13  10
  -6   6   0    0.86    4.27   3
  -6   6   0    1.06    0.21  70
  -6   6   0    3.46    5.40   1
  -6   6   0    2.86    1.21  21
  -6   6   0    0.63    0.83  17
  -6   6   0    0.54    0.56  16
  -6   6   0    1.83    0.96  20
  -6   6   0    1.20    3.31   7
  -6   6   0    2.42    0.93  25
  -6   6   0    1.28    0.81  24
  -6   6   0    0.61    0.48  18
  -6   6   0    3.23    2.16  13
  -6   6   0   -1.48    4.08   6
  -6   6   0    4.06    3.60   8
  -6   6   0    0.89    0.74  23
  -6   6   0    1.16    1.41  11
  -6   6   0    1.95    0.95  22
  -6   6   0   -0.23    2.45   9
  -6   6   0    1.49    0.41  41
  -6   6   0    1.07    0.16  53
  -6   6   0    7.98    2.71   9
  -6   6   0    1.30    0.64  22
  -6   6   0    0.72    0.34  28
  -6   6   0   -1.97    2.09  12
  -6   6   0    0.33    0.70  15
  -6   6   0    1.24    0.96  25
  -6   6   0   -0.12    2.10  13
  -6   6   0    0.83    0.80  26
  -6   6   0    1.01    0.17  45
   5  -6   0   32.53    2.91  26
   5  -6   0   22.42    5.56   2
   5  -6   0   33.85    5.95   9
   5  -6   0   30.67    2.78  25
   5  -6   0   29.66    1.16  49
   5  -6   0   33.20    6.27  12
   5  -6   0   28.39    1.18  42
   5  -6   0   33.16    3.34  11
   5  -6   0   30.73    2.67  22
   5  -6   0   18.80    7.38   8
   5  -6   0   26.11    3.99   5
   5  -6   0   30.12    1.16  52
   5  -6   0   29.90    1.52  40
   5  -6   0   29.64    1.24  36
   5  -6   0   28.60    2.80  20
   5  -6   0   29.74    1.20  59
   5  -6   0   34.41    3.56  10
   5  -6   0   32.69    5.03  13
   5  -6   0   30.71    4.55   9
   5  -6   0   30.28    1.17  68
   5  -6   0   29.95    1.13  66
   5  -6   0   31.58    2.40  14
   5  -6   0   30.67    1.50  32
   5  -6   0   24.94    5.64   7
   5  -6   0   31.22    1.19  62
   5  -6   0   25.96    2.82  26
   5  -6   0   29.94    1.10  55
   5  -6   0   31.77    3.19  17
   5  -6   0   26.66    2.91  25
   5  -6   0   28.27    1.82  18
   5  -6   0   32.21    1.73  19
  -5   6   0   29.46    2.99  25
  -5   6   0   29.03    2.56  22
  -5   6   0   30.08    2.94  25
  -5   6   0   31.78    2.85  23
  -5   6   0   30.04    4.35  13
  -5   6   0   21.41    5.74   3
  -5   6   0   34.71    5.12   9
  -5   6   0   29.78    3.67  11
  -5   6   0   30.33    1.54  28
  -5   6   0   29.33    6.44   6
  -5   6   0   31.21    2.99  26
  -5   6   0   24.22    5.11   7
  -5   6   0   31.97    5.16   9
  -5   6   0   29.48    2.92  17
  -5   6   0   29.84    1.04  45
  -5   6   0   29.35    1.00  53
  -5   6   0   33.73    2.11  18
  -5   6   0   30.64    1.07  70
  -5   6   0   29.02    2.74  16
  -5   6   0   32.32    2.75  22
  -5   6   0   20.20    6.01   8
  -5   6   0   26.51    5.70  12
  -5   6   0   34.63    3.12  20
  -5   6   0   32.34    2.93  15
  -5   6   0   28.34    2.61  24
  -5   6   0   28.67    4.25  13
  -5   6   0   30.79    1.46  41
  -5   6   0   31.71    1.15  34
  -5   6   0   30.47    2.92  26
   4  -6   0  256.87    9.60  24
   4  -6   0  249.18    6.97  36
   4  -6   0  249.54    8.35  19
   4  -6   0  254.29   12.57  13
   4  -6   0  248.09   10.25  25
   4  -6   0  239.37    8.15  18
   4  -6   0  266.38   13.89   9
   4  -6   0  212.53    7.07  40
   4  -6   0  257.17   14.66   9
   4  -6   0  261.65   15.68   2
   4  -6   0  251.08    9.77  25
   4  -6   0  246.61    9.61  22
   4  -6   0  228.79   14.79   6
   4  -6   0  234.68    6.72  49
   4  -6   0  249.55   15.30   7
   4  -6   0  231.01   10.81  11
   4  -6   0  248.64    6.80  42
   4  -6   0  258.38    9.37  14
   4  -6   0  242.84    6.72  68
   4  -6   0  260.59   10.04  26
   4  -6   0  228.84   11.38   5
   4  -6   0  251.92    9.12  22
   4  -6   0  254.81   10.36  26
   4  -6   0  247.06    6.76  62
   4  -6   0  258.07   12.36   4
   4  -6   0  250.27    6.78  59
   4  -6   0  254.44   11.34  10
   4  -6   0  261.22   15.31  12
   4  -6   0  255.06   10.02  20
   4  -6   0  266.97   18.74   8
   4  -6   0  246.40   10.15  17
   4  -6   0  242.89    6.62  55
   4  -6   0  256.64    6.70  66
   4  -6   0  253.24   11.43  13
  -4   6   0  236.85   15.79   6
  -4   6   0  248.82    6.93  34
  -4   6   0  247.18   11.65  13
  -4   6   0  254.54    7.34  28
  -4   6   0  256.73    9.44  23
  -4   6   0  255.78    7.24  41
  -4   6   0  240.13    9.99  25
  -4   6   0  239.41   14.52  12
  -4   6   0  243.45    6.63  53
  -4   6   0  242.61    6.50  50
  -4   6   0  247.41    9.65  24
  -4   6   0  250.40   10.02  25
  -4   6   0  248.34   10.12  26
  -4   6   0  235.65   18.03   1
  -4   6   0  253.32   10.05  26
  -4   6   0  249.01   14.64   7
  -4   6   0  249.03   12.10  13
  -4   6   0  244.13   13.79   9
  -4   6   0  254.02   14.08   9
  -4   6   0  272.48   10.19  20
  -4   6   0  260.34    9.59  22
  -4   6   0  249.81   11.72  11
  -4   6   0  252.32    9.60  16
  -4   6   0  237.22   15.91   3
  -4   6   0  207.80   15.55   8
  -4   6   0  248.78    9.31  22
  -4   6   0  244.17    6.68  45
  -4   6   0  259.61    8.59  18
  -4   6   0  238.41    6.47  46
  -4   6   0  250.83    6.69  70
  -4   6   0  248.58    9.76  15
  -4   6   0  237.42    9.86  17
   3  -6   0  356.56    9.56  55
   3  -6   0  359.93    9.68  68
   3  -6   0  373.05   12.73  14
   3  -6   0  372.77   15.26   5
   3  -6   0  363.79    9.78  42
   3  -6   0  358.29    9.99  40
   3  -6   0  375.70   13.49  26
   3  -6   0  370.14    9.74  59
   3  -6   0  345.10   19.58   2
   3  -6   0  369.61   11.52  18
   3  -6   0  368.37   12.68  24
   3  -6   0  371.19   14.72  13
   3  -6   0  374.81   12.91  25
   3  -6   0  374.68   12.27  22
   3  -6   0  367.65   16.59   4
   3  -6   0  368.29   13.08  17
   3  -6   0  360.25   16.79   9
   3  -6   0  373.38   18.13   9
   3  -6   0  366.84   14.98  10
   3  -6   0  394.59   19.17   7
   3  -6   0  370.20   15.76  13
   3  -6   0  357.93   19.35   6
   3  -6   0  370.43   21.74   8
   3  -6   0  391.23   12.12  19
   3  -6   0  368.71   18.02  12
   3  -6   0  358.21   12.72  22
   3  -6   0  360.18   15.00  11
   3  -6   0  371.18    9.65  66
   3  -6   0  378.37   13.59  25
   3  -6   0  362.27   13.04  20
   3  -6   0  355.99   10.03  36
   3  -6   0  360.88    9.73  62
   3  -6   0  367.02   13.00  26
  -3   6   0  363.73    9.57  46
  -3   6   0  350.44   17.65  12
  -3   6   0  366.17   12.86  17
  -3   6   0  339.10   20.66   1
  -3   6   0  377.87   13.32  25
  -3   6   0  354.81   20.55   8
  -3   6   0  360.45    9.89  30
  -3   6   0  364.95   13.09  26
  -3   6   0  364.42   12.34  22
  -3   6   0  357.77   13.04  20
  -3   6   0  336.08    9.57  50
  -3   6   0  362.68    9.70  53
  -3   6   0  384.30   17.84   9
  -3   6   0  372.23   13.30  26
  -3   6   0  402.78   20.64   3
  -3   6   0  356.41   10.30  28
  -3   6   0  361.36   18.02   7
  -3   6   0  370.76   12.88  24
  -3   6   0  384.39   17.75   9
  -3   6   0  349.01   10.22  41
  -3   6   0  364.51   12.60  16
  -3   6   0  372.12   14.92  13
  -3   6   0  374.71   11.99  18
  -3   6   0  375.15   15.89  11
  -3   6   0  376.65    9.77  45
  -3   6   0  366.66    9.74  70
  -3   6   0  373.17   13.12  25
  -3   6   0  371.78   12.55  22
  -3   6   0  377.52   12.11  23
  -3   6   0  348.07    9.56  65
  -3   6   0  368.44   10.10  34
  -3   6   0  338.58   19.38   6
  -3   6   0  358.95   12.72  15
   2  -6   0   90.67    6.95  13
   2  -6   0   88.65    8.90   6
   2  -6   0   90.50    7.28   5
   2  -6   0   93.02    6.66  10
   2  -6   0   94.26    5.35  26
   2  -6   0   87.09    6.04  13
   2  -6   0   91.74    4.92  24
   2  -6   0   94.19    2.70  59
   2  -6   0   93.56    2.67  62
   2  -6   0   92.95    4.94  17
   2  -6   0   99.19    5.54  25
   2  -6   0   93.98    7.43   9
   2  -6   0   96.69    5.23  20
   2  -6   0   92.57    2.59  66
   2  -6   0  101.16    8.46   9
   2  -6   0   95.68    5.13  26
   2  -6   0   90.50    2.72  42
   2  -6   0   93.78   10.16   8
   2  -6   0   93.68    9.94   2
   2  -6   0   90.33    2.62  68
   2  -6   0   94.56    8.04   4
   2  -6   0   93.12    3.07  36
   2  -6   0   94.04    5.06  14
   2  -6   0   94.47    4.93  22
   2  -6   0   93.71    5.00  25
   2  -6   0   91.79    4.56  22
   2  -6   0   94.02    4.74  19
   2  -6   0   99.35    4.40  18
   2  -6   0   91.85    7.84  12
   2  -6   0   91.52    6.79  11
   2  -6   0   93.16    2.77  40
   2  -6   0   82.70    8.17   7
  -2   6   0   94.76    4.90  17
  -2   6   0   94.52    4.96  15
  -2   6   0   99.04    5.20  25
  -2   6   0   94.52    2.96  30
  -2   6   0   85.64    6.14  13
  -2   6   0   88.38    2.63  50
  -2   6   0   93.52    3.14  34
  -2   6   0   93.35    2.60  61
  -2   6   0   93.20    2.66  57
  -2   6   0   91.13    4.65  22
  -2   6   0   97.29    8.59   7
  -2   6   0   85.89    7.38  12
  -2   6   0   91.46    2.74  70
  -2   6   0   96.20    5.29  26
  -2   6   0   93.67    9.88   1
  -2   6   0   92.20    2.77  45
  -2   6   0   90.60    5.12  20
  -2   6   0   88.05   10.08   8
  -2   6   0   95.60    4.17  23
  -2   6   0   91.97    3.17  41
  -2   6   0   94.26    2.64  46
  -2   6   0   94.83    5.08  24
  -2   6   0   73.36    8.40   3
  -2   6   0   92.93    2.64  65
  -2   6   0   91.32    3.24  38
  -2   6   0   86.22    4.50  22
  -2   6   0   96.28    3.03  37
  -2   6   0   94.99    2.75  53
  -2   6   0   94.60    7.34  11
  -2   6   0   89.02    9.06   6
  -2   6   0   91.62    5.09  26
  -2   6   0   90.78    3.20  28
  -2   6   0  100.11    4.72  18
  -2   6   0   97.01    8.08   9
  -2   6   0  104.53    8.01   9
  -2   6   0  101.21    5.39  25
   1  -6   0   73.04    4.37  19
   1  -6   0   78.94    4.12  22
   1  -6   0   81.46    4.65  20
   1  -6   0   82.27    6.95  12
   1  -6   0   72.61    6.31  11
   1  -6   0   79.23    4.86  25
   1  -6   0   65.33    7.70   6
   1  -6   0   77.56    4.04  18
   1  -6   0   81.31    4.59  26
   1  -6   0   76.32    4.44  24
   1  -6   0   79.89    7.43   9
   1  -6   0   71.96    6.71   5
   1  -6   0   73.60    2.18  68
   1  -6   0   80.97    2.75  36
   1  -6   0   86.26    7.04   9
   1  -6   0   73.55    4.66  26
   1  -6   0   79.29    4.51  25
   1  -6   0   78.21    2.30  42
   1  -6   0   74.62    2.22  62
   1  -6   0   74.41    4.22  17
   1  -6   0   73.88    2.20  40
   1  -6   0   82.44    5.78  13
   1  -6   0   73.80    7.81   4
   1  -6   0   74.90    9.27   2
   1  -6   0   84.15    4.51  22
   1  -6   0   76.99    7.86   7
   1  -6   0   77.36    8.85   8
   1  -6   0   77.53    6.32  13
  -1   6   0   78.71    4.61  24
  -1   6   0   73.52    7.50   7
  -1   6   0   79.15    2.31  50
  -1   6   0   75.75    8.61   3
  -1   6   0   75.77    3.21  23
  -1   6   0   81.22    2.73  37
  -1   6   0   75.67    4.29  15
  -1   6   0   79.42    5.65  13
  -1   6   0   78.86    2.40  53
  -1   6   0   73.15    2.29  46
  -1   6   0   82.36    2.69  30
  -1   6   0   77.08    4.06  22
  -1   6   0   79.06    4.56  26
  -1   6   0   80.39    2.31  57
  -1   6   0   77.82    4.24  16
  -1   6   0   78.54    6.71  12
  -1   6   0   78.21    5.68  13
  -1   6   0   69.06    9.17   8
  -1   6   0   78.24    2.85  34
  -1   6   0   79.65    4.69  25
  -1   6   0   79.21    2.40  70
  -1   6   0   79.50    2.87  38
  -1   6   0   83.13    8.66   1
  -1   6   0   74.70    7.26   9
  -1   6   0   75.43    4.60  26
  -1   6   0   82.78    2.86  28
  -1   6   0   79.74    4.12  22
  -1   6   0   79.06    2.31  65
  -1   6   0   76.72    2.41  45
  -1   6   0   82.57    4.60  25
  -1   6   0   80.38    2.26  61
  -1   6   0   74.57    6.69   9
  -1   6   0   70.29    8.46   6
  -1   6   0   80.91    4.29  17
   0  -6   0  193.02    8.28  19
   0  -6   0  195.04    8.11  20
   0  -6   0  196.55    7.50  17
   0  -6   0  192.06    7.88  15
   0  -6   0  180.86   10.71   9
   0  -6   0  184.10    8.20  25
   0  -6   0  194.06   10.94  12
   0  -6   0  180.77    4.98  62
   0  -6   0  194.23    8.33  26
   0  -6   0  185.31    5.10  42
   0  -6   0  197.97    7.45  22
   0  -6   0  176.01    4.96  68
   0  -6   0  192.88   10.19  13
   0  -6   0  204.12    9.62  13
   0  -6   0  192.11   11.89   9
   0  -6   0  180.16   11.58   7
   0  -6   0  183.46   11.18  11
   0  -6   0  187.10    7.75  25
   0  -6   0  208.65   13.54   6
   0  -6   0  162.63   14.28   2
   0  -6   0  174.16   10.73   5
   0  -6   0  195.82    8.08  24
   0  -6   0  190.96    7.53  18
   0  -6   0  190.17    7.35  16
   0  -6   0  169.56   12.52   4
   0  -6   0  186.48    7.84  26
   0  -6   0  192.68   13.24   8
   0  -6   0  183.91    7.64  22
   0   6   0  194.36    9.15  13
   0   6   0  190.97    5.13  61
   0   6   0  195.43    8.09  26
   0   6   0  186.44    5.69  37
   0   6   0  182.50    5.25  70
   0   6   0  187.86   11.42   9
   0   6   0  193.43    7.22  22
   0   6   0  175.75   10.33  12
   0   6   0  188.06    5.23  56
   0   6   0  189.80    7.73  25
   0   6   0  183.03   11.67   7
   0   6   0  184.06    7.94  25
   0   6   0  193.33    7.42  17
   0   6   0  188.94    9.14  13
   0   6   0  183.10    5.27  45
   0   6   0  185.01   14.18   3
   0   6   0  189.26    5.55  23
   0   6   0  198.33    5.83  38
   0   6   0  186.76    5.16  57
   0   6   0  181.93    5.62  30
   0   6   0  190.47    5.21  50
   0   6   0  189.76    5.20  65
   0   6   0  179.80    5.55  27
   0   6   0  188.03   10.84   9
   0   6   0  182.62    5.26  53
   0   6   0  180.98   12.11   6
   0   6   0  187.83    7.80  26
   0   6   0  189.03    8.12  24
   0   6   0  191.26    5.20  46
   0   6   0  187.49   13.18   1
   0   6   0  163.53   13.32   8
   0   6   0  195.44    7.78  15
   0   6   0  195.63    7.48  16
   0   6   0  183.45    5.82  34
   0   6   0  194.43    7.20  22
   0   6   0  185.88    5.70  28
  -1  -6   0  163.55    7.06  25
  -1  -6   0  168.74    8.02  19
  -1  -6   0  163.80    4.55  42
  -1  -6   0  172.84   10.12   9
  -1  -6   0  170.48    6.74  17
  -1  -6   0  175.36    7.30  26
  -1  -6   0  163.41    7.10  18
  -1  -6   0  155.04   10.63   5
  -1  -6   0  153.07   12.52   4
  -1  -6   0  175.47    6.87  16
  -1  -6   0  162.41   10.78  11
  -1  -6   0  156.88   14.26   2
  -1  -6   0  174.64    9.57  13
  -1  -6   0  176.47   12.82   6
  -1  -6   0  160.39    4.37  62
  -1  -6   0  172.70    8.74  13
  -1  -6   0  164.91    7.11  15
  -1  -6   0  162.34    9.67  12
  -1  -6   0  178.14    6.89  22
  -1  -6   0  164.99    7.60  25
  -1  -6   0  162.31   10.38   7
  -1  -6   0  170.86    7.13  22
  -1  -6   0  150.08   12.84   3
  -1  -6   0  174.70    7.65  26
  -1  -6   0  167.94    7.47  24
  -1  -6   0  172.06   11.16   9
  -1  -6   0  167.78    7.59  20
  -1  -6   0  165.51   10.51   8
   1   6   0  170.04    6.27  22
   1   6   0  168.16    6.72  16
   1   6   0  169.55    4.74  50
   1   6   0  162.92    9.89   9
   1   6   0  169.28    5.10  27
   1   6   0  170.28    7.16  15
   1   6   0  163.02    4.76  45
   1   6   0  165.84    7.28  26
   1   6   0  137.79   12.80   8
   1   6   0  171.74    4.66  61
   1   6   0  167.71    4.69  63
   1   6   0  149.41   10.89   6
   1   6   0  158.31    5.38  34
   1   6   0  174.16   10.51   9
   1   6   0  172.50    4.77  56
   1   6   0  168.62    6.26  22
   1   6   0  178.70    5.39  38
   1   6   0  164.38    7.08  26
   1   6   0  160.66    5.19  30
   1   6   0  161.74    7.85  13
   1   6   0  170.20    8.07  13
   1   6   0  173.31    4.72  67
   1   6   0  162.65    4.75  70
   1   6   0  163.30    4.79  53
   1   6   0  162.02    6.94  25
   1   6   0  165.68    5.23  37
   1   6   0  176.97    5.49  21
   1   6   0  168.83    4.69  33
   1   6   0  165.58    4.49  44
   1   6   0  163.05   10.93   7
   1   6   0  168.08    4.72  46
   1   6   0  165.09    4.67  57
   1   6   0  170.66    4.75  65
   1   6   0  165.26    4.76  31
   1   6   0  163.97    7.24  25
   1   6   0  185.70   12.08   1
   1   6   0  166.03    7.57  24
  -2  -6   0   33.36    3.29  19
  -2  -6   0   33.72    1.13  42
  -2  -6   0   35.32    2.59  22
  -2  -6   0   30.04    6.51   4
  -2  -6   0   35.72    2.63  16
  -2  -6   0   37.95    2.83  26
  -2  -6   0   39.65    4.07  13
  -2  -6   0   32.15    4.46  12
  -2  -6   0   38.29    6.54   5
  -2  -6   0   35.79    2.74  25
  -2  -6   0   38.18    3.14  26
  -2  -6   0   32.05    2.71  22
  -2  -6   0   39.44    6.03   1
  -2  -6   0   35.80    6.78   6
  -2  -6   0   33.08    2.68  15
  -2  -6   0   34.83    2.53  17
  -2  -6   0   33.37    2.96  20
  -2  -6   0   35.78    2.95  18
  -2  -6   0   29.50    5.07  11
  -2  -6   0   34.32    3.05  24
  -2  -6   0   40.10    4.44   9
  -2  -6   0   29.21    6.73   3
  -2  -6   0   33.81    4.79  13
  -2  -6   0   38.80    3.19  25
   2   6   0   34.90    1.27  63
   2   6   0   35.37    1.34  46
   2   6   0   35.62    1.93  22
   2   6   0   35.26    1.37  50
   2   6   0   35.02    2.83  25
   2   6   0   34.91    2.79  15
   2   6   0   34.18    1.37  33
   2   6   0   32.45    2.77  26
   2   6   0   37.06    2.94  13
   2   6   0   33.73    1.76  38
   2   6   0   35.58    1.38  65
   2   6   0   34.39    1.73  37
   2   6   0   36.29    1.98  22
   2   6   0   34.00    1.86  34
   2   6   0   35.32    1.37  56
   2   6   0   35.66    1.75  30
   2   6   0   35.32    1.18  48
   2   6   0   34.22    1.30  57
   2   6   0   34.24    1.36  70
   2   6   0   35.11    1.40  53
   2   6   0   32.93    1.14  44
   2   6   0   32.05    2.42  16
   2   6   0   32.86    2.68  26
   2   6   0   34.30    1.30  67
   2   6   0   35.75    1.31  61
   2   6   0   34.50    1.60  27
   2   6   0   34.56    1.43  31
   2   6   0   34.05    1.36  45
   2   6   0   33.72    1.03  52
   2   6   0   31.30    2.85  13
   2   6   0   38.27    1.38  60
   2   6   0   31.10    2.59  25
   2   6   0   28.46    4.94   9
   2   6   0   38.81    3.31  24
   2   6   0   37.57    6.36   7
  -3  -6   0   13.34    5.34   3
  -3  -6   0   20.84    2.91  19
  -3  -6   0   20.44    2.07  26
  -3  -6   0   19.76    2.05  22
  -3  -6   0   16.08    3.90  11
  -3  -6   0   20.15    2.44  24
  -3  -6   0   18.60    7.43   2
  -3  -6   0   20.23    2.03  16
  -3  -6   0   17.67    3.41   9
  -3  -6   0   21.47    4.22  12
  -3  -6   0   19.09    3.68  13
  -3  -6   0   21.46    2.30  25
  -3  -6   0   17.91    0.73  42
  -3  -6   0   29.05    3.61  13
  -3  -6   0   20.79    1.99  22
  -3  -6   0   20.54    6.20   4
  -3  -6   0   21.35    1.89  17
  -3  -6   0   21.08    2.37  20
  -3  -6   0   20.82    2.08  25
  -3  -6   0   16.98    2.17  26
  -3  -6   0   17.13    2.02  15
  -3  -6   0   16.64    5.02   6
  -3  -6   0   20.19    4.43   9
  -3  -6   0   20.56    2.32  18
   3   6   0   21.26    0.85  44
   3   6   0   21.04    1.03  56
   3   6   0   21.37    2.05  26
   3   6   0   15.70    1.95  25
   3   6   0   20.75    0.97  61
   3   6   0   21.89    0.92  63
   3   6   0   18.47    1.27  29
   3   6   0   22.59    1.00  60
   3   6   0   23.18    1.06  50
   3   6   0   20.31    1.00  45
   3   6   0   20.86    1.00  46
   3   6   0   21.53    0.94  43
   3   6   0   16.61    3.51   9
   3   6   0   23.24    1.04  70
   3   6   0   19.52    0.68  52
   3   6   0   20.11    1.12  31
   3   6   0   28.00    4.66   9
   3   6   0   19.32    1.32  30
   3   6   0   21.65    1.22  27
   3   6   0   19.72    1.89  16
   3   6   0   20.35    1.39  38
   3   6   0   21.42    1.08  33
   3   6   0   22.46    1.53  34
   3   6   0   19.93    0.75  58
   3   6   0   21.37    0.95  67
   3   6   0   20.69    0.78  48
   3   6   0   16.52    1.96  26
   3   6   0   21.13    1.37  37
   3   6   0   21.27    1.05  53
   3   6   0   18.61    0.67  55
   3   6   0   20.94    2.05  25
   3   6   0   22.25    2.21  15
   3   6   0   20.82    2.51  24
   3   6   0   20.17    0.94  57
  -4  -6   0   51.27    3.49  15
  -4  -6   0   49.04    3.26  25
  -4  -6   0   48.19    3.26  16
  -4  -6   0   46.03    3.30  22
  -4  -6   0   52.05    3.10  17
  -4  -6   0   49.58    3.97  24
  -4  -6   0   49.40    3.47  26
  -4  -6   0   48.20    3.07  22
  -4  -6   0   52.96    3.33  26
  -4  -6   0   48.58    3.86  18
  -4  -6   0   47.13    3.74  20
  -4  -6   0   53.27    3.62  25
  -4  -6   0   43.66    1.48  42
   4   6   0   47.32    1.87  50
   4   6   0   47.70    2.92  25
   4   6   0   49.94    1.90  53
   4   6   0   49.27    1.77  57
   4   6   0   51.29    1.71  63
   4   6   0   47.75    2.27  35
   4   6   0   46.95    1.65  44
   4   6   0   48.80    2.10  27
   4   6   0   51.70    1.86  60
   4   6   0   50.47    3.45  15
   4   6   0   50.98    1.85  46
   4   6   0   46.99    2.29  30
   4   6   0   47.28    1.48  58
   4   6   0   50.74    2.57  34
   4   6   0   51.10    3.23  16
   4   6   0   48.40    2.31  29
   4   6   0   48.63    1.54  48
   4   6   0   46.22    3.83  24
   4   6   0   53.95    2.48  38
   4   6   0   49.93    1.82  61
   4   6   0   47.41    1.74  43
   4   6   0   49.92    1.99  33
   4   6   0   50.76    1.79  67
   4   6   0   49.55    3.01  26
   4   6   0   46.65    1.42  52
   4   6   0   49.53    1.91  56
   4   6   0   52.61    2.39  37
   4   6   0   48.74    1.83  70
   4   6   0   47.00    1.49  55
   4   6   0   52.03    2.11  31
   4   6   0   48.09    1.87  65
   4   6   0   48.73    1.45  69
   4   6   0   50.14    1.83  45
   4   6   0   45.03    2.82  25
  -5  -6   0   38.86    3.60  24
  -5  -6   0   39.06    2.98  16
  -5  -6   0   37.06    2.81  26
  -5  -6   0   38.17    2.73  25
  -5  -6   0   33.11    2.93  15
  -5  -6   0   34.51    1.20  42
  -5  -6   0   37.49    3.44  20
  -5  -6   0   35.79    2.62  17
  -5  -6   0   41.50    2.85  22
  -5  -6   0   38.88    2.96  25
  -5  -6   0   38.49    2.73  26
  -5  -6   0   32.33    2.91  22
  -5  -6   0   36.77    3.49  18
   5   6   0   39.67    1.42  63
   5   6   0   39.58    2.09  29
   5   6   0   40.03    2.16  38
   5   6   0   40.73    2.13  37
   5   6   0   37.34    1.28  55
   5   6   0   37.03    1.47  43
   5   6   0   35.74    1.14  69
   5   6   0   39.70    1.54  57
   5   6   0   34.58    1.80  31
   5   6   0   37.84    2.96  15
   5   6   0   38.61    1.65  53
   5   6   0   37.27    2.05  30
   5   6   0   37.61    1.57  70
   5   6   0   38.36    1.63  50
   5   6   0   36.47    1.51  67
   5   6   0   38.28    1.59  46
   5   6   0   39.30    1.62  60
   5   6   0   34.11    2.08  26
   5   6   0   37.08    2.04  26
   5   6   0   39.26    2.29  34
   5   6   0   35.24    1.19  58
   5   6   0   39.16    1.67  56
   5   6   0   38.69    1.43  44
   5   6   0   37.10    1.54  45
   5   6   0   37.66    1.79  27
   5   6   0   37.81    2.02  35
   5   6   0   38.10    1.27  48
   5   6   0   38.62    1.77  33
   5   6   0   38.55    1.58  61
   5   6   0   39.05    1.66  65
  -6  -6   0    1.70    0.69  26
  -6  -6   0    2.02    1.00  16
  -6  -6   0    0.75    1.09  18
  -6  -6   0    1.05    0.88  24
  -6  -6   0    0.93    0.79  17
  -6  -6   0    1.15    0.68  25
  -6  -6   0    0.83    0.98  15
  -6  -6   0    0.96    0.74  25
  -6  -6   0    2.27    0.26  42
  -6  -6   0    2.57    0.92  22
  -6  -6   0    1.51    0.88  17
  -6  -6   0    4.53    1.50  20
  -6  -6   0    2.60    1.26  22
   6   6   0    1.66    0.59  29
   6   6   0    2.11    0.60  31
   6   6   0    1.58    0.41  57
   6   6   0    2.18    0.50  56
   6   6   0    2.22    0.48  53
   6   6   0    1.29    0.54  37
   6   6   0    1.86    0.43  46
   6   6   0    1.91    0.40  45
   6   6   0    2.28    0.49  27
   6   6   0    1.79    0.50  65
   6   6   0    2.79    0.70  38
   6   6   0    2.17    0.28  48
   6   6   0    1.84    0.32  63
   6   6   0    1.83    0.46  61
   6   6   0    1.69    0.39  43
   6   6   0    1.11    0.57  34
   6   6   0    2.29    0.50  60
   6   6   0    2.77    0.47  67
   6   6   0    1.54    0.46  33
   6   6   0    2.14    0.48  50
   6   6   0    1.97    0.37  44
   6   6   0    1.82    0.31  55
   6   6   0    2.06    0.44  70
   6   6   0    2.02    0.56  35
   6   6   0    2.30    0.63  30
   6   6   0    2.04    0.25  58
   6   6   0    2.75    0.95  15
  -7  -6   0   14.87    2.75  18
  -7  -6   0   13.66    2.30  16
  -7  -6   0   17.48    1.96  17
  -7  -6   0   12.77    1.77  22
  -7  -6   0   10.50    1.95  15
  -7  -6   0   14.16    2.81  24
  -7  -6   0    9.61    2.56  14
  -7  -6   0    9.69    1.90  22
  -7  -6   0   14.55    1.99  17
   7   6   0   13.27    0.70  63
   7   6   0   13.48    0.82  44
   7   6   0   13.94    1.34  29
   7   6   0   13.95    0.87  43
   7   6   0   14.53    1.07  65
   7   6   0   14.13    1.01  61
   7   6   0   13.96    0.91  70
   7   6   0   13.67    1.29  37
   7   6   0   13.08    0.89  57
   7   6   0   14.36    1.06  50
   7   6   0   14.02    0.76  55
   7   6   0   13.67    1.01  53
   7   6   0   14.13    1.31  30
   7   6   0   14.81    1.26  31
   7   6   0   13.34    0.96  46
   7   6   0   11.58    0.97  56
   7   6   0   13.10    0.97  60
   7   6   0   13.48    1.12  33
   7   6   0   12.56    0.65  48
   7   6   0   14.45    1.33  35
   7   6   0   14.04    0.91  45
   7   6   0   14.41    0.93  67
   7   6   0   15.40    1.54  34
   7   6   0   13.60    1.02  27
   7   6   0   13.21    1.29  38
  -8  -6   0    1.94    1.24  20
  -8  -6   0    1.97    1.81  14
  -8  -6   0    1.81    1.09  16
  -8  -6   0    3.15    2.00  24
  -8  -6   0    3.72    1.16  22
  -8  -6   0    4.95    1.74  18
   8   6   0    4.45    0.61  45
   8   6   0    4.31    0.93  35
   8   6   0    3.13    0.83  37
   8   6   0    3.75    0.95  34
   8   6   0    4.16    0.78  33
   8   6   0    3.40    0.63  56
   8   6   0    3.28    0.61  61
   8   6   0    4.89    0.61  43
   8   6   0    3.09    0.58  46
   8   6   0    3.97    0.80  38
   8   6   0    3.63    0.60  57
   8   6   0    4.03    0.42  63
   8   6   0    3.95    0.64  53
   8   6   0    3.98    0.70  65
   8   6   0    4.34    0.75  50
   8   6   0    5.01    0.54  55
   8   6   0    3.50    0.81  31
   8   6   0    3.35    0.54  67
   8   6   0    3.61    0.81  30
   8   6   0    3.83    0.70  60
   8   6   0    3.78    0.55  44
   8   6   0    4.04    0.97  29
   8   6   0    4.12    0.59  70
   8   6   0    3.40    0.39  48
   8   6   0    3.92    0.64  27
  -9  -6   0   80.06    6.37  20
  -9  -6   0   85.06    3.75  36
  -9  -6   0   71.08    6.18  24
  -9  -6   0   74.09    6.52  14
   9   6   0   83.85    3.02  53
   9   6   0   83.59    3.48  31
   9   6   0   77.14    2.92  67
   9   6   0   79.14    3.00  61
   9   6   0   83.07    3.10  65
   9   6   0   81.26    3.31  33
   9   6   0   81.18    3.89  29
   9   6   0   81.92    2.94  46
   9   6   0   80.67    3.07  56
   9   6   0   82.17    2.77  44
   9   6   0   79.23    2.69  55
   9   6   0   82.49    2.83  57
   9   6   0   81.64    3.06  50
   9   6   0   74.37    3.55  38
   9   6   0   79.16    3.54  37
   9   6   0   79.19    2.77  70
   9   6   0   81.76    2.76  45
   9   6   0   80.21    3.60  30
   9   6   0   76.23    2.44  63
   9   6   0   79.17    2.82  43
   9   6   0   79.61    3.04  60
   9   6   0   79.22    3.86  34
   9   6   0   78.67    3.01  27
   9   6   0   77.17    3.74  35
 -10  -6   0    5.45    0.98  36
  10   6   0    5.74    0.69  43
  10   6   0    5.88    0.60  70
  10   6   0    4.23    0.59  45
  10   6   0    4.64    1.09  35
  10   6   0    5.92    0.84  56
  10   6   0    5.14    0.76  67
  10   6   0    6.09    0.71  57
  10   6   0    5.52    0.96  33
  10   6   0    4.79    0.98  30
  10   6   0    5.43    0.83  61
  10   6   0    4.97    0.81  65
  10   6   0    5.98    0.82  27
  10   6   0    6.43    0.97  31
  10   6   0    5.20    0.76  53
  10   6   0    5.52    0.80  46
  10   6   0    4.40    0.64  55
  10   6   0    4.44    1.09  29
  10   6   0    7.22    0.68  44
  10   6   0    5.41    0.82  50
  10   6   0    5.68    0.78  60
  10   6   0    7.50    1.06  38
  10   6   0    2.85    0.87  34
  10   6   0    5.57    1.21  37
 -11  -6   0   12.85    1.34  36
  11   6   0   12.20    0.91  57
  11   6   0   11.36    0.98  46
  11   6   0   10.56    0.75  70
  11   6   0    9.52    0.97  67
  11   6   0   10.72    1.45  34
  11   6   0   12.13    0.91  43
  11   6   0   12.33    0.89  44
  11   6   0   11.55    1.05  60
  11   6   0   12.95    1.26  38
  11   6   0   11.07    0.90  55
  11   6   0   10.19    1.01  56
  11   6   0    7.73    1.38  35
  11   6   0   10.90    1.13  65
  11   6   0    9.74    1.28  33
  11   6   0    8.45    1.24  30
  11   6   0   10.61    1.46  29
  11   6   0   10.28    1.30  31
  11   6   0   12.53    0.97  53
  11   6   0   11.96    1.12  50
  11   6   0   10.61    1.08  61
 -12  -6   0   11.52    1.41  36
  12   6   0   11.89    1.39  38
  12   6   0   14.54    1.16  67
  12   6   0   14.66    1.00  44
  12   6   0   17.16    1.85  29
  12   6   0   11.72    1.18  65
  12   6   0   13.42    1.00  53
  12   6   0   13.11    1.15  60
  12   6   0   13.46    1.10  55
  12   6   0   14.90    1.26  50
  12   6   0   13.78    1.25  61
  12   6   0   11.90    1.38  30
  12   6   0   12.66    1.55  31
  12   6   0   11.92    1.13  56
  12   6   0   13.88    1.08  46
  12   6   0   12.28    1.60  34
  12   6   0   16.35    1.03  57
  13   6   0    0.05    0.44  50
  13   6   0   -0.36    0.32  46
  13   6   0    0.06    0.36  61
  13   6   0    0.76    0.44  56
  13   6   0   -0.45    0.79  34
  13   6   0    0.04    0.36  53
  13   6   0   -0.22    0.44  60
  13   6   0   -0.48    0.30  67
  13   6   0   -0.24    0.41  65
  14   6   0    4.32    0.70  67
  14   6   0    3.14    0.65  50
  14   6   0    3.09    0.57  46
  14   6   0    2.66    0.78  60
  14   6   0    3.46    0.70  65
  14   6   0    3.30    0.68  61
  14   6   0    3.11    0.61  56
  17  -7   0    6.20    0.84  49
  17  -7   0    8.63    0.97  59
  17  -7   0    8.16    0.99  55
  17  -7   0    7.11    0.94  68
  17  -7   0    5.52    0.72  64
  16  -7   0    0.14    0.40  59
  16  -7   0    0.24    0.44  68
  16  -7   0   -0.52    0.50  32
  16  -7   0    0.31    0.37  67
  16  -7   0    0.01    0.36  55
  16  -7   0    0.60    0.74  40
  16  -7   0    0.20    0.38  49
  16  -7   0   -0.80    1.26  29
  16  -7   0    0.18    0.30  64
  16  -7   0    0.57    0.36  43
  15  -7   0    0.28    0.28  43
  15  -7   0    0.28    0.35  64
  15  -7   0    0.01    0.40  59
  15  -7   0    0.59    0.39  49
  15  -7   0    0.00    0.28  67
  15  -7   0   -0.60    0.56  29
  15  -7   0   -0.34    0.34  68
  15  -7   0    0.14    0.29  62
  15  -7   0   -0.36    0.30  66
  15  -7   0   -0.47    0.47  32
  15  -7   0    0.09    0.53  40
  15  -7   0   -0.64    0.58  35
  15  -7   0    0.43    0.43  55
  14  -7   0    5.07    0.82  55
  14  -7   0    5.67    0.81  49
  14  -7   0    6.46    0.74  64
  14  -7   0    6.06    1.03  35
  14  -7   0    6.32    0.67  67
  14  -7   0    7.51    0.94  68
  14  -7   0    5.76    0.73  62
  14  -7   0    5.23    0.78  66
  14  -7   0    6.04    1.05  32
  14  -7   0    5.45    0.63  43
  14  -7   0    6.77    1.38  40
  14  -7   0    4.78    0.96  29
  14  -7   0    6.27    0.90  59
  14  -7   0    4.83    0.55  51
  13  -7   0   20.21    1.25  62
  13  -7   0   20.62    1.35  55
  13  -7   0   19.56    1.03  51
  13  -7   0   20.70    1.47  59
  13  -7   0   18.42    1.11  67
  13  -7   0   17.93    1.15  64
  13  -7   0   19.60    1.38  68
  13  -7   0   17.99    1.62  32
  13  -7   0   19.94    1.09  43
  13  -7   0   20.30    1.32  44
  13  -7   0   18.13    1.55  29
  13  -7   0   18.34    1.31  49
  13  -7   0   19.03    1.34  39
  13  -7   0   20.52    1.59  35
  13  -7   0   20.19    1.25  66
  13  -7   0   17.92    1.97  40
 -13   7   0   18.56    1.37  28
  12  -7   0   12.07    0.91  64
  12  -7   0   10.75    1.23  32
  12  -7   0    9.82    0.75  43
  12  -7   0    9.84    0.70  71
  12  -7   0   10.80    0.97  39
  12  -7   0   10.80    1.00  68
  12  -7   0   12.03    1.09  59
  12  -7   0   11.64    0.92  62
  12  -7   0   10.93    0.79  51
  12  -7   0   11.65    1.01  49
  12  -7   0   10.44    0.90  66
  12  -7   0   10.01    1.48  40
  12  -7   0   10.46    0.94  44
  12  -7   0   10.95    1.14  35
  12  -7   0   11.66    0.99  55
  12  -7   0   11.38    0.82  67
  12  -7   0   10.66    1.19  29
 -12   7   0   10.26    1.11  28
 -12   7   0    8.73    0.85  41
 -12   7   0   11.22    2.74  20
 -12   7   0    9.61    2.60  22
 -12   7   0    7.64    2.58  15
  11  -7   0    4.08    0.81  29
  11  -7   0    4.91    0.65  62
  11  -7   0    4.41    0.85  35
  11  -7   0    3.11    0.54  66
  11  -7   0    5.01    0.66  64
  11  -7   0    4.80    0.47  71
  11  -7   0    4.86    0.64  39
  11  -7   0    4.62    0.54  43
  11  -7   0    4.16    0.70  49
  11  -7   0    4.69    0.68  42
  11  -7   0    4.21    0.67  68
  11  -7   0    5.38    0.69  44
  11  -7   0    4.91    0.83  59
  11  -7   0    6.02    1.18  40
  11  -7   0    3.74    0.84  32
  11  -7   0    5.17    0.73  55
  11  -7   0    4.22    0.55  67
  11  -7   0    5.18    0.59  51
 -11   7   0    4.49    0.71  41
 -11   7   0    1.63    1.55  22
 -11   7   0    2.31    2.03  20
 -11   7   0    4.05    0.79  28
 -11   7   0    5.75    1.74  15
 -11   7   0    1.99    1.48  26
 -11   7   0    4.96    2.41  17
  10  -7   0   67.40    3.08  32
  10  -7   0   66.38    2.43  44
  10  -7   0   70.70    2.56  39
  10  -7   0   69.74    2.59  68
  10  -7   0   62.02    4.99  25
  10  -7   0   63.65    2.42  62
  10  -7   0   69.00    2.36  51
  10  -7   0   66.57    2.26  43
  10  -7   0   59.31    3.35  14
  10  -7   0   58.11    3.27  40
  10  -7   0   66.82    2.81  29
  10  -7   0   67.08    2.47  55
  10  -7   0   67.55    2.52  42
  10  -7   0   65.55    2.41  66
  10  -7   0   65.91    2.65  59
  10  -7   0   67.12    2.42  64
  10  -7   0   68.35    2.55  49
  10  -7   0   66.40    2.14  71
  10  -7   0   58.91    4.79  26
  10  -7   0   68.07    2.81  35
  10  -7   0   67.97    2.24  67
 -10   7   0   69.84    5.07  22
 -10   7   0   67.51    5.49  25
 -10   7   0   65.98    2.67  41
 -10   7   0   67.47    2.92  28
 -10   7   0   68.54    5.21  15
 -10   7   0   68.05    5.88  23
 -10   7   0   64.24    5.25  20
 -10   7   0   62.60    5.59  26
 -10   7   0   64.34    5.80  17
 -10   7   0   65.03    5.35  26
 -10   7   0   66.19    5.30  25
   9  -7   0   47.59    3.09  14
   9  -7   0   44.62    2.44  22
   9  -7   0   51.01    1.93  55
   9  -7   0   48.13    2.44  32
   9  -7   0   50.88    1.87  51
   9  -7   0   50.37    2.17  29
   9  -7   0   47.21    2.53  22
   9  -7   0   48.86    1.93  62
   9  -7   0   51.31    2.01  49
   9  -7   0   48.58    1.76  43
   9  -7   0   49.67    1.67  71
   9  -7   0   52.24    2.18  35
   9  -7   0   49.17    1.70  67
   9  -7   0   50.32    2.72  40
   9  -7   0   48.14    1.98  68
   9  -7   0   48.37    4.17  26
   9  -7   0   50.29    1.91  66
   9  -7   0   49.16    1.90  44
   9  -7   0   46.54    2.05  59
   9  -7   0   49.54    2.00  39
   9  -7   0   47.23    1.95  42
   9  -7   0   49.49    1.90  64
  -9   7   0   49.78    4.52  26
  -9   7   0   54.96    4.92  23
  -9   7   0   38.93    4.27  25
  -9   7   0   46.67    2.33  28
  -9   7   0   50.00    4.47  20
  -9   7   0   55.33    4.38  22
  -9   7   0   52.45    4.50  15
  -9   7   0   51.94    2.21  41
  -9   7   0   51.51    4.91  17
  -9   7   0   46.52    1.51  70
  -9   7   0   50.28    4.46  25
  -9   7   0   55.09    4.70  26
   8  -7   0    0.37    0.25  44
   8  -7   0   -0.04    0.21  52
   8  -7   0    0.19    0.31  32
   8  -7   0    0.27    0.25  62
   8  -7   0   -0.11    0.21  29
   8  -7   0    0.40    0.11  57
   8  -7   0    1.28    0.69  14
   8  -7   0    0.48    0.29  35
   8  -7   0    0.30    0.25  64
   8  -7   0    0.09    0.61  22
   8  -7   0    0.33    0.25  66
   8  -7   0    0.26    0.27  59
   8  -7   0    1.57    0.42  49
   8  -7   0   -0.03    0.31  40
   8  -7   0    0.17    0.72  26
   8  -7   0    0.14    0.23  39
   8  -7   0    0.37    0.25  55
   8  -7   0    0.20    0.22  43
   8  -7   0   -0.28    0.81  22
   8  -7   0   -0.11    0.16  71
   8  -7   0    0.18    0.17  67
   8  -7   0    0.02    0.22  68
   8  -7   0    0.26    0.23  42
  -8   7   0    1.25    0.86  26
  -8   7   0    0.60    0.89  17
  -8   7   0    0.85    0.89  25
  -8   7   0    0.10    0.27  41
  -8   7   0    0.22    0.30  28
  -8   7   0    0.80    0.93  15
  -8   7   0    1.86    1.27  26
  -8   7   0   -0.35    1.05  25
  -8   7   0    0.64    0.19  70
  -8   7   0    1.77    1.09  23
  -8   7   0    0.70    0.97  20
  -8   7   0    1.59    1.08  22
   7  -7   0  162.41    7.41  22
   7  -7   0  173.05    5.75  40
   7  -7   0  172.78    4.89  55
   7  -7   0  169.25    4.88  36
   7  -7   0  171.63    5.00  68
   7  -7   0  166.42    4.81  43
   7  -7   0  177.30    5.11  59
   7  -7   0  175.64    5.56  32
   7  -7   0  170.40    5.05  42
   7  -7   0  169.69    5.15  39
   7  -7   0  174.89    4.93  64
   7  -7   0  168.23    8.40  26
   7  -7   0  172.54    4.98  62
   7  -7   0  176.49    4.93  66
   7  -7   0  161.18    8.14  25
   7  -7   0  177.68    5.00  49
   7  -7   0  181.53    7.32  22
   7  -7   0  163.61    8.24  20
   7  -7   0  169.43    6.69  14
  -7   7   0  166.29    8.15  24
  -7   7   0  174.47    8.81  26
  -7   7   0  162.43    8.56  20
  -7   7   0  170.37    8.03  22
  -7   7   0  169.47    4.70  70
  -7   7   0  169.88    5.58  28
  -7   7   0  170.53    8.64  26
  -7   7   0  170.26    8.54  23
  -7   7   0  172.72    8.98  17
  -7   7   0  170.67    8.56  25
  -7   7   0  168.15    8.80  25
  -7   7   0  163.09    4.60  45
  -7   7   0  171.90    5.41  41
  -7   7   0  157.25    4.57  53
  -7   7   0  160.92    8.18  15
   6  -7   0   10.45    1.63  22
   6  -7   0    8.98    1.82  26
   6  -7   0   18.42    5.48   9
   6  -7   0   13.03    1.05  40
   6  -7   0   13.27    1.66  14
   6  -7   0    7.43    5.79   7
   6  -7   0   11.81    1.00  32
   6  -7   0   12.45    0.74  62
   6  -7   0   13.17    0.72  64
   6  -7   0   13.98    0.80  36
   6  -7   0   12.95    0.78  42
   6  -7   0   12.70    0.75  68
   6  -7   0   14.04    2.26  17
   6  -7   0   12.95    0.71  66
   6  -7   0   14.50    3.92   9
   6  -7   0    6.64    3.54  13
   6  -7   0   13.68    2.22  20
   6  -7   0   14.39    1.30  18
   6  -7   0    9.40    7.83   8
   6  -7   0    9.31    2.55  10
   6  -7   0   11.76    2.66  13
   6  -7   0    5.96    4.89   6
   6  -7   0   17.00    2.92  11
   6  -7   0   12.17    2.02  26
   6  -7   0   13.12    2.54  25
   6  -7   0   12.13    0.66  55
   6  -7   0   13.69    2.14  25
   6  -7   0   12.77    1.98  22
  -6   7   0   10.47    4.43   9
  -6   7   0   12.77    2.05  15
  -6   7   0   14.88    2.18  17
  -6   7   0   12.33    2.50  20
  -6   7   0    9.68    6.18   1
  -6   7   0   10.23    2.21  25
  -6   7   0   11.03    1.89  22
  -6   7   0    6.04    2.68  13
  -6   7   0   11.53    1.92  22
  -6   7   0    1.77    5.31   3
  -6   7   0    7.71    3.96  12
  -6   7   0   12.86    5.94   6
  -6   7   0   12.34    1.91  16
  -6   7   0   12.51    2.51  21
  -6   7   0   12.25    0.56  53
  -6   7   0   13.03    2.09  26
  -6   7   0   13.47    1.01  41
  -6   7   0   13.85    2.15  25
  -6   7   0   12.62    0.59  45
  -6   7   0   12.21    0.61  34
  -6   7   0   13.93    2.32  26
  -6   7   0   12.02    0.62  70
  -6   7   0    9.07    3.89   9
  -6   7   0   14.83    2.21  24
  -6   7   0   11.20    1.94  23
  -6   7   0   11.81    1.04  28
   5  -7   0  771.24   25.64   5
   5  -7   0  713.56   19.04  59
   5  -7   0  722.36   31.64  12
   5  -7   0  727.45   25.88  13
   5  -7   0  738.16   23.42  26
   5  -7   0  708.64   26.55  13
   5  -7   0  755.85   22.36  14
   5  -7   0  712.57   28.75   9
   5  -7   0  740.13   20.80  18
   5  -7   0  733.26   18.98  68
   5  -7   0  727.86   31.67   7
   5  -7   0  667.65   19.44  40
   5  -7   0  708.46   18.82  55
   5  -7   0  741.96   30.79   9
   5  -7   0  713.55   23.84  26
   5  -7   0  658.90   30.58   2
   5  -7   0  696.25   24.34  11
   5  -7   0  748.97   25.09  10
   5  -7   0  741.24   18.92  66
   5  -7   0  717.69   19.20  36
   5  -7   0  729.28   22.98  24
   5  -7   0  749.37   36.75   8
   5  -7   0  726.94   19.00  62
   5  -7   0  721.56   20.60  19
   5  -7   0  702.08   23.79  17
   5  -7   0  728.05   23.17  25
   5  -7   0  745.43   22.19  22
   5  -7   0  748.73   23.56  20
   5  -7   0  700.64   18.98  49
   5  -7   0  704.19   22.64  22
   5  -7   0  713.15   19.05  42
   5  -7   0  717.77   23.93  25
   5  -7   0  714.73   19.55  32
  -5   7   0  726.45   23.56  20
  -5   7   0  736.89   23.62  26
  -5   7   0  734.45   26.62  13
  -5   7   0  757.58   23.28  15
  -5   7   0  722.64   19.57  41
  -5   7   0  719.67   18.88  70
  -5   7   0  736.44   23.57  17
  -5   7   0  748.06   25.83  11
  -5   7   0  680.12   30.44  12
  -5   7   0  690.05   19.66  28
  -5   7   0  702.93   22.39  22
  -5   7   0  725.32   23.73  25
  -5   7   0  750.95   22.81  23
  -5   7   0  726.52   18.88  45
  -5   7   0  711.71   22.91  16
  -5   7   0  718.05   30.83   7
  -5   7   0  719.39   36.88   1
  -5   7   0  739.09   29.85   9
  -5   7   0  612.19   32.84   8
  -5   7   0  729.90   23.81  26
  -5   7   0  709.40   19.08  34
  -5   7   0  725.07   26.16  13
  -5   7   0  737.34   21.26  18
  -5   7   0  739.30   23.57  25
  -5   7   0  730.89   22.72  22
  -5   7   0  767.14   33.98   3
  -5   7   0  693.89   18.80  53
  -5   7   0  679.57   18.61  50
  -5   7   0  719.40   33.18   6
  -5   7   0  700.75   22.80  24
  -5   7   0  756.86   30.34   9
   4  -7   0   57.06    7.90  12
   4  -7   0   66.20    5.85  13
   4  -7   0   64.71    2.42  36
   4  -7   0   75.13    7.20  13
   4  -7   0   69.40    4.16  22
   4  -7   0   72.35    5.12  25
   4  -7   0   68.51    4.74  26
   4  -7   0   69.92    2.10  66
   4  -7   0   57.21    8.68   6
   4  -7   0   70.25    2.46  40
   4  -7   0   70.91    2.19  62
   4  -7   0   69.52    5.91  10
   4  -7   0   74.26    4.85  20
   4  -7   0   63.47    4.42  22
   4  -7   0   70.37    4.93  26
   4  -7   0   70.18    2.15  68
   4  -7   0   67.54    2.21  59
   4  -7   0   74.37    4.47  14
   4  -7   0   73.07    4.88  17
   4  -7   0   51.62    8.38   7
   4  -7   0   69.65    4.59  25
   4  -7   0   75.66    4.61  24
   4  -7   0   65.75    1.99  55
   4  -7   0   67.35    8.33   9
   4  -7   0   69.77    2.24  42
   4  -7   0   68.27    3.74  19
   4  -7   0   66.13   10.17   8
   4  -7   0   67.07    3.52  18
   4  -7   0   64.09    5.74  11
   4  -7   0   70.47    7.26   5
   4  -7   0   70.22    7.13   9
   4  -7   0   65.68    9.10   2
  -4   7   0   67.39    4.53  24
  -4   7   0   65.02    2.10  53
  -4   7   0   71.10    4.15  23
  -4   7   0   70.10   10.43   1
  -4   7   0   74.49    7.59   9
  -4   7   0   69.97    4.45  22
  -4   7   0   66.96    9.84   3
  -4   7   0   67.03    4.80  25
  -4   7   0   73.57    2.79  28
  -4   7   0   71.21    2.69  41
  -4   7   0   71.86    4.86  26
  -4   7   0   66.10    1.92  65
  -4   7   0   67.98    4.76  20
  -4   7   0   68.03    2.42  34
  -4   7   0   77.29    6.56  13
  -4   7   0   66.61    9.06   6
  -4   7   0   76.91    6.80  11
  -4   7   0   71.60    5.01  26
  -4   7   0   68.88    4.32  22
  -4   7   0   71.58    4.52  16
  -4   7   0   60.31    7.47  12
  -4   7   0   57.94    6.16  13
  -4   7   0   67.33    1.94  46
  -4   7   0   63.29    4.51  25
  -4   7   0   71.17    4.58  15
  -4   7   0   67.63    1.96  50
  -4   7   0   71.08    2.18  45
  -4   7   0   69.64    7.95   9
  -4   7   0   73.93    3.97  18
  -4   7   0   64.74    4.50  17
  -4   7   0   68.86    8.43   7
  -4   7   0   68.90    2.16  70
   3  -7   0   96.26    8.09   5
   3  -7   0   94.99    2.69  66
   3  -7   0  106.80   11.49   2
   3  -7   0   90.39    2.55  55
   3  -7   0   97.73    5.03  22
   3  -7   0   95.70    9.18  12
   3  -7   0  102.70    9.87   9
   3  -7   0   95.19    2.78  62
   3  -7   0   83.60    2.90  40
   3  -7   0   93.16    2.85  42
   3  -7   0   95.79    3.19  36
   3  -7   0   85.41    9.84   7
   3  -7   0   94.38    4.47  18
   3  -7   0   94.96    2.80  59
   3  -7   0   90.30    9.98   6
   3  -7   0   97.31    5.00  19
   3  -7   0  101.95    8.54   9
   3  -7   0   95.47    7.21  11
   3  -7   0   91.34    8.77   4
   3  -7   0   96.54    5.33  24
   3  -7   0  104.47    7.09  13
   3  -7   0   96.96    5.42  22
   3  -7   0   95.30    5.63  26
   3  -7   0   84.51   11.25   8
   3  -7   0   98.46    5.92  26
   3  -7   0   87.88    7.83  13
   3  -7   0   89.77    2.72  68
   3  -7   0   91.98    5.53  20
   3  -7   0   91.31    7.12  10
   3  -7   0   95.62    5.48  25
   3  -7   0  102.49    5.70  17
   3  -7   0   94.53    5.86  25
   3  -7   0   89.67    5.27  14
  -3   7   0   76.96    9.05   7
  -3   7   0   98.54    5.71  26
  -3   7   0   94.00    5.10  22
  -3   7   0   93.65    5.47  24
  -3   7   0   84.65    8.21  12
  -3   7   0   92.77    2.80  53
  -3   7   0   96.22    8.91   9
  -3   7   0   79.45   10.29   6
  -3   7   0   92.51    4.79  18
  -3   7   0   93.98    2.65  46
  -3   7   0   97.39    7.27  13
  -3   7   0   98.53    8.67   9
  -3   7   0   88.30    5.48  20
  -3   7   0   96.89    5.56  25
  -3   7   0   94.95    4.63  23
  -3   7   0   97.17    2.86  45
  -3   7   0   93.36    5.69  25
  -3   7   0   98.90    5.47  15
  -3   7   0   91.63    2.66  50
  -3   7   0   95.16    2.84  70
  -3   7   0   94.79    7.15  13
  -3   7   0   93.78    5.24  16
  -3   7   0   95.40    3.23  34
  -3   7   0   85.70   10.47   3
  -3   7   0   99.30    3.45  38
  -3   7   0   92.52    5.00  22
  -3   7   0   94.30    2.65  65
  -3   7   0   93.46    3.40  28
  -3   7   0   94.68    3.34  41
  -3   7   0   85.15   10.89   1
  -3   7   0   84.53   10.66   8
  -3   7   0   91.20    5.27  17
  -3   7   0   98.29    3.04  30
   2  -7   0  252.93   14.75  12
   2  -7   0  251.88   13.50  11
   2  -7   0  260.87   10.42  24
   2  -7   0  272.13    7.72  36
   2  -7   0  256.27   15.92   7
   2  -7   0  268.28   10.51  22
   2  -7   0  253.63   13.35  13
   2  -7   0  252.32    7.05  68
   2  -7   0  261.22    7.12  62
   2  -7   0  269.31   11.19  26
   2  -7   0  266.76   10.71  14
   2  -7   0  257.06   17.01   6
   2  -7   0  262.94   15.94   4
   2  -7   0  262.39    7.17  40
   2  -7   0  267.79   11.21  25
   2  -7   0  264.51    7.21  42
   2  -7   0  265.78   10.66  26
   2  -7   0  280.35   13.90   5
   2  -7   0  265.35    9.91  22
   2  -7   0  265.14   12.42  13
   2  -7   0  273.68   19.02   8
   2  -7   0  283.32   16.17   9
   2  -7   0  276.10   14.66   9
   2  -7   0  261.83   10.49  25
   2  -7   0  264.92   10.41  17
   2  -7   0  271.19   10.83  20
   2  -7   0  261.08   13.13  10
   2  -7   0  261.17    7.16  59
   2  -7   0  232.67   18.05   2
   2  -7   0  270.92   10.29  19
   2  -7   0  263.17    9.50  18
  -2   7   0  268.76   10.98  25
  -2   7   0  264.91    7.13  50
  -2   7   0  263.57    7.89  28
  -2   7   0  242.69   14.42  12
  -2   7   0  267.83    8.93  23
  -2   7   0  267.80    7.56  30
  -2   7   0  277.75   10.44  17
  -2   7   0  266.39    7.28  70
  -2   7   0  264.10    7.08  61
  -2   7   0  257.53   17.12   6
  -2   7   0  257.07   10.58  24
  -2   7   0  266.74    7.81  34
  -2   7   0  235.85   16.84   3
  -2   7   0  278.46    7.66  37
  -2   7   0  270.23   10.77  26
  -2   7   0  275.71   15.56   9
  -2   7   0  268.06   10.63  25
  -2   7   0  265.85   10.22  16
  -2   7   0  267.86   18.69   8
  -2   7   0  261.50    7.25  53
  -2   7   0  274.76   12.86  13
  -2   7   0  270.20    7.12  46
  -2   7   0  258.31    7.11  65
  -2   7   0  264.45    7.29  45
  -2   7   0  272.79    7.85  41
  -2   7   0  265.94    7.16  57
  -2   7   0  274.07   11.07  26
  -2   7   0  280.21   10.20  22
  -2   7   0  271.25   10.03  22
  -2   7   0  269.92    7.93  38
  -2   7   0  275.06   10.54  15
  -2   7   0  270.50   14.89   9
  -2   7   0  259.83   17.75   1
  -2   7   0  253.09   12.38  13
  -2   7   0  265.79   16.06   7
   1  -7   0    6.33    2.75  11
   1  -7   0    8.54    1.81  20
   1  -7   0    5.67    2.64  10
   1  -7   0    9.78    2.33  13
   1  -7   0    9.81    3.15  13
   1  -7   0    8.23    1.48  18
   1  -7   0    6.95    1.50  25
   1  -7   0    9.21    3.90   6
   1  -7   0    8.94    0.80  36
   1  -7   0   10.50    1.50  22
   1  -7   0   10.06    1.76  24
   1  -7   0    5.59    3.48   5
   1  -7   0    9.20    3.79   9
   1  -7   0    8.65    0.43  62
   1  -7   0    9.04    0.42  68
   1  -7   0    5.21    3.89   8
   1  -7   0    5.70    1.37  17
   1  -7   0    6.01    3.77   4
   1  -7   0   10.86    4.54   7
   1  -7   0    9.66    1.85  19
   1  -7   0   12.25    1.83  26
   1  -7   0    9.78    1.98  26
   1  -7   0    5.39    2.28   9
   1  -7   0    5.26    3.09  12
   1  -7   0    7.57    1.75  25
   1  -7   0    9.33    0.54  42
   1  -7   0    9.10    1.79  22
  -1   7   0    8.51    1.74  24
  -1   7   0   10.44    0.64  53
  -1   7   0    9.77    0.88  28
  -1   7   0    8.90    0.96  23
  -1   7   0   10.34    0.83  27
  -1   7   0    9.21    1.66  26
  -1   7   0    9.45    0.55  65
  -1   7   0    9.48    0.50  61
  -1   7   0    5.84    4.12   1
  -1   7   0    9.75    1.52  16
  -1   7   0    4.58    5.37   8
  -1   7   0    4.55    4.18   3
  -1   7   0    8.53    3.99   9
  -1   7   0    7.97    4.48   6
  -1   7   0    7.15    1.71  25
  -1   7   0   10.10    1.58  22
  -1   7   0    9.33    0.63  45
  -1   7   0    9.83    0.56  46
  -1   7   0    8.13    1.88  15
  -1   7   0   11.66    1.79  25
  -1   7   0    8.58    1.63  22
  -1   7   0    8.86    0.79  37
  -1   7   0    8.51    2.63  13
  -1   7   0    9.27    1.92  26
  -1   7   0    4.56    2.47   9
  -1   7   0    9.66    0.90  34
  -1   7   0   13.67    4.73   7
  -1   7   0    9.35    0.61  70
  -1   7   0   10.18    0.56  57
  -1   7   0    5.99    2.24  13
  -1   7   0   10.02    0.57  50
  -1   7   0    9.01    0.88  38
  -1   7   0   11.43    0.82  30
   0  -7   0  118.41    5.77  18
   0  -7   0  120.59    6.18  26
   0  -7   0  122.85    6.67  25
   0  -7   0  107.02    9.66   7
   0  -7   0  111.05    3.11  62
   0  -7   0  111.56    6.34  26
   0  -7   0  112.00    5.90  22
   0  -7   0  115.62    6.24  20
   0  -7   0  111.58    5.92  25
   0  -7   0  103.85   10.77   8
   0  -7   0  112.66    7.50  13
   0  -7   0  113.87    6.40  19
   0  -7   0  112.27    9.41   5
   0  -7   0  116.06    9.89   9
   0  -7   0  116.93    5.60  22
   0  -7   0  118.35    5.68  17
   0  -7   0  117.76   11.98   3
   0  -7   0  106.53   10.98   4
   0  -7   0  114.37    3.27  42
   0  -7   0  110.66    9.07  11
   0  -7   0  107.10    8.40  13
   0  -7   0  114.86   11.08   6
   0  -7   0  117.84    3.96  36
   0  -7   0  109.01    8.65   9
   0  -7   0  103.81   12.60   2
   0  -7   0  114.04    8.87  12
   0  -7   0  108.34    3.09  68
   0  -7   0  121.75    5.69  16
   0  -7   0  116.40    6.26  24
   0   7   0  113.80    3.43  56
   0   7   0  113.18   12.43   8
   0   7   0  114.65   10.17   7
   0   7   0  113.77    5.28  22
   0   7   0  111.31    5.96  26
   0   7   0  111.89    5.54  16
   0   7   0  112.72    8.48  12
   0   7   0  114.92    3.86  30
   0   7   0  111.29    3.37  65
   0   7   0  116.85    3.90  37
   0   7   0  116.12    3.37  46
   0   7   0  114.40    6.24  26
   0   7   0  119.16    5.98  15
   0   7   0  120.15    3.31  61
   0   7   0  114.79    5.91  25
   0   7   0  116.07    9.47   9
   0   7   0  112.64    5.53  17
   0   7   0  122.70    4.72  21
   0   7   0  122.05    5.48  22
   0   7   0  115.30    3.84  27
   0   7   0  110.61    3.46  53
   0   7   0  101.20   10.10   6
   0   7   0  118.02    3.36  57
   0   7   0  106.33    8.71   9
   0   7   0  111.67    4.08  34
   0   7   0  113.63    3.46  70
   0   7   0  113.50    3.38  50
   0   7   0  120.64    7.35  13
   0   7   0  104.27   10.75   1
   0   7   0  108.58    7.25  13
   0   7   0  109.15    6.10  25
   0   7   0  119.07    6.33  24
   0   7   0  111.04    4.01  38
   0   7   0  113.52    3.47  45
  -1  -7   0    3.67    1.28  26
  -1  -7   0    1.08    4.06   4
  -1  -7   0    2.55    1.24  19
  -1  -7   0    3.20    1.11  15
  -1  -7   0   -0.77    3.87   5
  -1  -7   0    1.77    0.90  17
  -1  -7   0    2.59    0.91  16
  -1  -7   0    4.42    5.20   2
  -1  -7   0    4.80    2.26  13
  -1  -7   0    2.82    4.20   3
  -1  -7   0    6.30    2.99  12
  -1  -7   0    5.37    1.32  25
  -1  -7   0    6.65    3.76   7
  -1  -7   0    0.94    2.20   9
  -1  -7   0    4.56    1.24  18
  -1  -7   0    0.46    3.27   6
  -1  -7   0    5.16    1.57  25
  -1  -7   0    3.55    0.22  68
  -1  -7   0    3.33    3.10   8
  -1  -7   0    2.58    2.95  13
  -1  -7   0    3.12    1.19  24
  -1  -7   0    1.78    1.01  22
  -1  -7   0    2.96    1.15  26
  -1  -7   0    3.61    1.11  20
  -1  -7   0    3.89    0.34  42
  -1  -7   0    5.46    1.22  22
  -1  -7   0    1.65    3.13   9
  -1  -7   0    2.35    2.48  11
   1   7   0   -0.77    3.18   9
   1   7   0    3.52    0.68  38
   1   7   0    3.53    0.45  56
   1   7   0    2.85    0.38  31
   1   7   0    4.83    0.43  61
   1   7   0    2.87    2.30  13
   1   7   0    3.43    0.47  70
   1   7   0    4.17    0.28  44
   1   7   0    3.71    1.22  15
   1   7   0    3.96    0.62  37
   1   7   0    2.97    0.67  34
   1   7   0    3.18    4.39   6
   1   7   0    5.16    1.40  25
   1   7   0    3.88    4.70   7
   1   7   0    3.84    0.38  33
   1   7   0    4.38    0.69  27
   1   7   0    4.22    0.46  50
   1   7   0    4.04    0.46  65
   1   7   0    3.27    1.10  25
   1   7   0    3.22    0.65  30
   1   7   0    4.22    0.50  45
   1   7   0    3.85    0.45  46
   1   7   0    4.06    0.43  63
   1   7   0    3.85    1.22  26
   1   7   0    5.16    1.61  24
   1   7   0    3.92    0.64  21
   1   7   0    3.16    0.95  26
   1   7   0    4.06    0.97  22
   1   7   0   -1.12    1.94   9
   1   7   0    4.50    0.44  57
   1   7   0    3.33    0.88  22
   1   7   0    3.39    0.95  16
   1   7   0    7.37    4.02   1
   1   7   0    4.24    0.50  53
   1   7   0    5.79    1.85  13
  -2  -7   0    7.85    2.92   9
  -2  -7   0    8.52    1.85  26
  -2  -7   0    7.86    1.92  20
  -2  -7   0    6.55    2.32  13
  -2  -7   0   10.05    3.55  12
  -2  -7   0    7.30    1.45  16
  -2  -7   0    2.44    4.35   6
  -2  -7   0    7.52    1.69  24
  -2  -7   0    4.97    1.83  19
  -2  -7   0    9.57    4.26   9
  -2  -7   0    3.94    5.10   4
  -2  -7   0    8.08    0.47  42
  -2  -7   0    7.40    1.77  25
  -2  -7   0    6.62    4.96   3
  -2  -7   0    5.04    3.13  13
  -2  -7   0    9.11    1.61  17
  -2  -7   0    8.15    1.56  26
  -2  -7   0    8.01    1.67  18
  -2  -7   0    4.87    4.74   5
  -2  -7   0    9.22    1.78  22
  -2  -7   0    9.62    1.73  15
  -2  -7   0    5.99    5.35   2
  -2  -7   0   10.24    1.52  22
  -2  -7   0    6.73    1.50  25
  -2  -7   0   12.90    3.78  11
   2   7   0   10.00    1.93  26
   2   7   0    4.27    4.95   7
   2   7   0    9.41    1.06  22
   2   7   0    8.13    0.36  52
   2   7   0    8.94    0.68  31
   2   7   0   10.56    1.12  22
   2   7   0    8.56    0.62  33
   2   7   0    8.56    1.80  25
   2   7   0    6.11    3.44   9
   2   7   0    8.72    0.67  50
   2   7   0    8.39    0.58  63
   2   7   0    9.55    0.73  53
   2   7   0    7.45    1.92  13
   2   7   0    8.86    0.94  37
   2   7   0    8.80    0.61  61
   2   7   0    8.21    0.94  38
   2   7   0    9.45    0.85  27
   2   7   0    8.90    1.05  34
   2   7   0    6.74    4.38   9
   2   7   0    9.93    2.01  24
   2   7   0    8.63    0.60  67
   2   7   0    9.57    0.67  60
   2   7   0    8.71    0.47  44
   2   7   0    8.87    0.62  57
   2   7   0    8.56    1.83  13
   2   7   0    8.98    0.66  46
   2   7   0    7.44    0.65  45
   2   7   0    7.31    1.60  15
   2   7   0    8.81    0.49  48
   2   7   0    7.01    1.44  16
   2   7   0    7.54    0.64  70
   2   7   0   10.34    0.71  56
   2   7   0    9.41    0.70  65
  -3  -7   0   64.33    3.86  17
  -3  -7   0   66.87    4.39  22
  -3  -7   0   65.02    4.66  20
  -3  -7   0   72.02    4.76  18
  -3  -7   0   58.81    2.00  42
  -3  -7   0   70.47    4.08  22
  -3  -7   0   66.39    4.22  25
  -3  -7   0   74.46    4.87  25
  -3  -7   0   72.45    4.97  24
  -3  -7   0   69.19    4.10  16
  -3  -7   0   63.44    4.30  15
  -3  -7   0   67.57    4.74  26
  -3  -7   0   70.99    4.47  26
   3   7   0   66.24    2.36  45
   3   7   0   70.08    2.41  65
   3   7   0   67.37    2.34  60
   3   7   0   66.87    2.41  56
   3   7   0   69.45    4.32  26
   3   7   0   65.56    2.86  30
   3   7   0   67.51    2.38  50
   3   7   0   72.73    3.23  34
   3   7   0   68.79    2.29  61
   3   7   0   69.84    2.07  48
   3   7   0   66.24    3.92  16
   3   7   0   58.76    4.69  24
   3   7   0   64.71    1.89  52
   3   7   0   66.97    2.93  37
   3   7   0   68.00    2.71  27
   3   7   0   66.11    2.38  33
   3   7   0   69.33    2.35  46
   3   7   0   67.62    2.43  53
   3   7   0   66.85    2.26  57
   3   7   0   67.67    2.02  58
   3   7   0   69.50    3.05  38
   3   7   0   67.04    4.15  26
   3   7   0   68.72    2.25  63
   3   7   0   68.35    2.38  70
   3   7   0   66.96    2.51  31
   3   7   0   67.69    2.12  44
   3   7   0   70.24    2.32  67
   3   7   0   64.81    4.27  15
  -4  -7   0   40.89    3.25  25
  -4  -7   0   33.72    3.62  20
  -4  -7   0   41.71    3.08  22
  -4  -7   0   44.88    3.97  24
  -4  -7   0   36.28    1.30  42
  -4  -7   0   38.79    3.34  15
  -4  -7   0   40.50    3.10  16
  -4  -7   0   43.96    3.73  25
  -4  -7   0   36.44    3.44  22
  -4  -7   0   36.73    3.54  18
  -4  -7   0   43.31    3.56  26
  -4  -7   0   39.48    3.26  26
  -4  -7   0   42.43    3.03  17
   4   7   0   42.85    1.56  63
   4   7   0   32.26    2.86  26
   4   7   0   39.34    2.16  29
   4   7   0   43.98    1.79  56
   4   7   0   39.91    1.35  48
   4   7   0   38.52    1.57  57
   4   7   0   41.97    1.68  46
   4   7   0   40.32    1.96  27
   4   7   0   40.43    1.30  58
   4   7   0   41.29    1.87  31
   4   7   0   40.74    1.63  61
   4   7   0   39.43    1.44  44
   4   7   0   41.66    2.41  34
   4   7   0   41.61    2.18  30
   4   7   0   38.03    2.80  25
   4   7   0   36.10    3.13  15
   4   7   0   39.33    1.72  33
   4   7   0   40.21    1.71  65
   4   7   0   42.17    1.68  45
   4   7   0   39.15    2.96  16
   4   7   0   42.42    1.73  50
   4   7   0   40.57    1.25  69
   4   7   0   39.36    2.14  37
   4   7   0   38.86    2.22  38
   4   7   0   40.63    1.75  53
   4   7   0   42.10    1.63  67
   4   7   0   42.60    1.71  70
   4   7   0   42.01    1.69  60
  -5  -7   0   67.40    4.46  25
  -5  -7   0   61.50    4.10  26
  -5  -7   0   66.69    4.07  22
  -5  -7   0   65.30    3.81  17
  -5  -7   0   66.14    4.53  15
  -5  -7   0   71.38    5.21  18
  -5  -7   0   69.48    5.25  24
  -5  -7   0   69.32    4.19  25
  -5  -7   0   67.41    4.13  26
  -5  -7   0   59.79    1.97  42
  -5  -7   0   73.19    4.32  16
  -5  -7   0   60.83    4.43  22
   5   7   0   70.76    2.59  56
   5   7   0   62.76    1.99  55
   5   7   0   67.96    3.05  37
   5   7   0   66.93    2.39  67
   5   7   0   63.72    1.90  69
   5   7   0   66.45    1.98  58
   5   7   0   70.43    3.39  34
   5   7   0   68.43    2.44  46
   5   7   0   69.30    2.56  53
   5   7   0   67.48    2.24  63
   5   7   0   66.53    2.71  31
   5   7   0   69.16    3.12  29
   5   7   0   70.18    2.54  50
   5   7   0   64.98    2.05  48
   5   7   0   72.58    2.52  60
   5   7   0   68.07    3.20  38
   5   7   0   70.81    2.48  70
   5   7   0   69.94    2.44  61
   5   7   0   68.45    2.21  44
   5   7   0   61.78    3.25  26
   5   7   0   69.68    2.53  65
   5   7   0   54.90    3.16  26
   5   7   0   67.68    2.44  45
   5   7   0   63.39    2.51  33
   5   7   0   66.10    2.73  27
   5   7   0   69.01    4.43  15
   5   7   0   65.93    3.03  30
   5   7   0   65.45    2.34  57
  -6  -7   0   10.04    1.70  22
  -6  -7   0    8.74    1.61  25
  -6  -7   0   11.43    1.74  17
  -6  -7   0    7.91    1.77  16
  -6  -7   0   11.20    1.64  26
  -6  -7   0    7.93    1.64  17
  -6  -7   0   10.30    2.29  18
  -6  -7   0    5.91    1.68  15
  -6  -7   0   10.12    1.68  25
  -6  -7   0    8.58    1.46  26
  -6  -7   0   10.10    2.38  24
   6   7   0    9.46    0.65  63
   6   7   0    9.94    0.85  60
   6   7   0   11.59    1.05  31
   6   7   0   10.17    0.56  48
   6   7   0    9.71    0.90  53
   6   7   0   10.39    0.85  45
   6   7   0   10.53    0.87  61
   6   7   0   12.66    1.41  34
   6   7   0    9.19    1.14  30
   6   7   0   10.65    0.81  67
   6   7   0    9.39    1.15  29
   6   7   0   10.12    0.67  44
   6   7   0    9.52    0.85  70
   6   7   0    9.27    0.89  50
   6   7   0   10.18    0.80  57
   6   7   0   10.48    0.86  46
   6   7   0    9.81    0.50  58
   6   7   0    9.86    0.92  27
   6   7   0    7.85    1.59  15
   6   7   0   10.46    0.92  65
   6   7   0   10.48    0.91  33
   6   7   0   10.65    0.58  55
   6   7   0   10.17    1.20  37
   6   7   0   11.59    0.80  43
   6   7   0   11.08    0.95  56
   6   7   0   10.92    1.22  38
  -7  -7   0   -1.07    0.93  17
  -7  -7   0    0.45    1.02  22
  -7  -7   0    0.88    1.40  14
  -7  -7   0   -1.43    1.23  18
  -7  -7   0    0.97    1.10  16
  -7  -7   0    0.37    1.41  24
   7   7   0    0.10    0.18  63
   7   7   0   -0.17    0.16  48
   7   7   0    0.78    0.41  65
   7   7   0    1.18    0.63  29
   7   7   0    0.00    0.43  34
   7   7   0   -0.04    0.30  57
   7   7   0    0.20    0.28  70
   7   7   0    0.10    0.27  60
   7   7   0   -0.07    0.31  61
   7   7   0    0.48    0.32  67
   7   7   0    0.54    0.29  27
   7   7   0    0.51    0.39  31
   7   7   0   -1.08    0.85  15
   7   7   0    0.16    0.33  38
   7   7   0   -0.09    0.30  53
   7   7   0   -0.02    0.28  56
   7   7   0    0.38    0.37  46
   7   7   0   -0.11    0.23  44
   7   7   0    0.05    0.25  43
   7   7   0   -0.45    0.43  30
   7   7   0    0.10    0.44  37
   7   7   0   -0.00    0.21  55
   7   7   0   -0.09    0.30  50
   7   7   0   -0.05    0.28  45
   7   7   0    0.76    0.39  33
  -8  -7   0    8.46    1.20  36
  -8  -7   0    8.27    2.46  24
   8   7   0    9.08    0.91  27
   8   7   0   10.32    0.93  60
   8   7   0    8.98    0.66  55
   8   7   0    8.82    0.98  50
   8   7   0    9.64    0.73  44
   8   7   0    9.80    1.00  33
   8   7   0   10.14    0.63  63
   8   7   0    7.95    1.10  38
   8   7   0    9.59    0.91  46
   8   7   0    9.59    1.29  29
   8   7   0    8.94    0.93  53
   8   7   0    9.51    0.92  61
   8   7   0    8.79    0.81  45
   8   7   0    9.43    0.85  70
   8   7   0    9.66    0.97  56
   8   7   0    9.80    0.86  57
   8   7   0    9.66    0.88  67
   8   7   0    8.31    1.00  31
   8   7   0   10.58    1.04  65
   8   7   0    9.51    1.21  30
   8   7   0    9.13    1.17  37
   8   7   0    9.99    1.40  34
  -9  -7   0   24.59    1.91  36
   9   7   0   22.50    0.99  63
   9   7   0   21.67    1.24  45
   9   7   0   23.95    1.15  55
   9   7   0   23.46    1.27  70
   9   7   0   19.65    1.50  33
   9   7   0   22.15    1.48  56
   9   7   0   24.56    2.07  29
   9   7   0   24.89    1.89  37
   9   7   0   20.92    1.36  67
   9   7   0   23.41    1.18  44
   9   7   0   26.65    1.49  27
   9   7   0   22.70    1.44  60
   9   7   0   22.48    1.45  53
   9   7   0   24.79    1.86  30
   9   7   0   24.52    1.42  46
   9   7   0   24.98    1.70  31
   9   7   0   23.61    1.31  57
   9   7   0   25.02    1.56  65
   9   7   0   24.02    1.52  50
   9   7   0   23.03    1.86  38
   9   7   0   24.39    1.49  61
   9   7   0   24.31    2.09  34
 -10  -7   0   19.40    1.70  36
  10   7   0   20.81    1.44  50
  10   7   0   20.21    1.22  57
  10   7   0   20.09    1.63  31
  10   7   0   20.87    2.03  29
  10   7   0   23.16    1.83  30
  10   7   0   18.66    1.36  56
  10   7   0   19.74    1.72  37
  10   7   0   20.18    1.65  27
  10   7   0   19.44    1.43  65
  10   7   0   21.38    1.33  46
  10   7   0   19.37    1.06  44
  10   7   0   19.27    1.12  45
  10   7   0   21.49    1.73  38
  10   7   0   20.60    1.37  53
  10   7   0   20.80    1.36  60
  10   7   0   20.29    1.57  33
  10   7   0   19.76    1.38  61
  10   7   0   20.64    1.14  70
  10   7   0   19.61    1.93  34
  10   7   0   20.97    1.37  67
 -11  -7   0    0.94    0.69  36
  11   7   0    0.62    0.65  29
  11   7   0    0.06    0.47  50
  11   7   0    0.36    0.53  44
  11   7   0    0.26    0.39  67
  11   7   0   -0.22    0.52  34
  11   7   0    0.03    0.35  57
  11   7   0    0.77    0.53  61
  11   7   0    0.36    0.38  56
  11   7   0   -0.23    0.36  53
  11   7   0    0.33    0.57  30
  11   7   0    0.14    0.51  65
  11   7   0    0.60    0.42  46
  11   7   0   -0.11    0.27  70
  11   7   0   -0.04    0.45  38
  11   7   0   -0.21    0.39  60
 -12  -7   0    9.83    1.42  36
  12   7   0    7.90    1.41  34
  12   7   0    8.04    0.94  60
  12   7   0    9.28    1.09  65
  12   7   0   11.48    0.99  46
  12   7   0    8.33    1.30  38
  12   7   0    9.13    0.83  57
  12   7   0    9.74    1.08  50
  12   7   0    8.27    0.97  56
  12   7   0    9.14    0.99  67
  12   7   0   10.46    0.89  53
  12   7   0   10.39    1.09  61
  13   7   0    5.33    0.76  53
  13   7   0    4.95    0.83  60
  13   7   0    5.74    0.85  67
  13   7   0    6.10    0.88  61
  13   7   0    4.83    0.87  65
  13   7   0    4.25    0.66  46
  13   7   0    6.37    0.90  50
  13   7   0    5.62    0.81  56
  17  -8   0   13.87    1.23  55
  17  -8   0   13.85    1.10  49
  17  -8   0   13.19    0.98  64
  17  -8   0   14.71    1.27  59
  17  -8   0   13.67    1.21  68
  16  -8   0    0.13    0.70  40
  16  -8   0    0.58    0.50  59
  16  -8   0    0.57    0.34  62
  16  -8   0    0.09    0.36  49
  16  -8   0    0.08    0.33  43
  16  -8   0    0.36    0.41  68
  16  -8   0   -0.35    0.56  32
  16  -8   0    0.41    0.37  55
  16  -8   0    0.53    0.55  67
  16  -8   0    0.63    0.33  64
  15  -8   0   15.69    1.36  59
  15  -8   0   14.45    1.81  40
  15  -8   0   14.68    1.10  62
  15  -8   0   15.77    1.24  55
  15  -8   0   14.75    1.20  49
  15  -8   0   15.32    1.14  66
  15  -8   0   16.59    1.00  43
  15  -8   0   15.05    1.05  64
  15  -8   0   15.69    1.64  35
  15  -8   0   11.46    1.45  32
  15  -8   0   14.28    0.99  51
  15  -8   0   16.08    1.32  68
  15  -8   0   12.86    0.95  67
  15  -8   0   13.11    1.51  29
  14  -8   0    3.84    0.67  66
  14  -8   0    3.53    0.58  43
  14  -8   0    3.38    0.73  55
  14  -8   0    3.49    0.96  32
  14  -8   0    3.75    0.78  68
  14  -8   0    4.60    0.72  62
  14  -8   0    3.57    0.52  51
  14  -8   0    4.52    0.73  64
  14  -8   0    3.00    0.82  29
  14  -8   0    3.56    0.82  35
  14  -8   0    3.46    1.05  40
  14  -8   0    3.70    0.79  59
  14  -8   0    4.42    0.84  49
  14  -8   0    3.01    0.55  67
  13  -8   0    6.05    0.66  67
  13  -8   0    6.75    0.89  49
  13  -8   0    6.61    0.62  71
  13  -8   0    5.60    0.98  35
  13  -8   0    7.65    1.04  29
  13  -8   0    6.90    0.84  55
  13  -8   0    5.68    0.62  51
  13  -8   0    7.39    0.82  66
  13  -8   0    6.59    0.77  64
  13  -8   0    6.20    0.89  68
  13  -8   0    6.32    0.66  43
  13  -8   0    5.95    0.92  39
  13  -8   0    6.16    0.93  59
  13  -8   0    6.36    1.16  32
  13  -8   0    6.58    0.80  62
  13  -8   0    7.55    1.43  40
 -13   8   0    6.62    0.91  28
  12  -8   0   24.18    1.36  64
  12  -8   0   24.43    1.71  29
  12  -8   0   22.09    1.63  35
  12  -8   0   23.34    1.34  66
  12  -8   0   22.39    2.02  40
  12  -8   0   23.37    1.21  67
  12  -8   0   24.86    1.41  42
  12  -8   0   23.91    1.45  39
  12  -8   0   23.68    1.24  51
  12  -8   0   23.96    1.38  55
  12  -8   0   23.99    1.49  68
  12  -8   0   23.57    1.09  71
  12  -8   0   24.60    1.89  32
  12  -8   0   23.32    1.47  49
  12  -8   0   23.89    1.57  59
  12  -8   0   24.27    1.21  43
  12  -8   0   21.13    1.32  62
 -12   8   0   23.20    1.43  41
 -12   8   0   22.03    1.62  28
  11  -8   0   68.70    2.61  55
  11  -8   0   71.65    2.78  68
  11  -8   0   69.26    3.31  32
  11  -8   0   68.56    2.28  71
  11  -8   0   68.50    3.03  29
  11  -8   0   77.66    3.79  40
  11  -8   0   73.02    2.45  43
  11  -8   0   70.75    2.52  51
  11  -8   0   69.96    2.87  59
  11  -8   0   68.41    2.67  39
  11  -8   0   68.73    3.00  35
  11  -8   0   68.75    2.62  62
  11  -8   0   69.66    2.75  49
  11  -8   0   70.11    2.70  42
  11  -8   0   70.85    2.61  64
  11  -8   0   66.83    2.38  67
  11  -8   0   69.99    2.58  66
 -11   8   0   70.70    3.15  28
 -11   8   0   63.14    5.53  15
 -11   8   0   65.39    2.82  41
 -11   8   0   67.29    5.62  22
 -11   8   0   59.95    5.64  20
  10  -8   0    6.13    0.67  64
  10  -8   0    5.36    0.73  35
  10  -8   0    3.88    1.89  26
  10  -8   0    5.73    0.78  68
  10  -8   0    6.09    0.65  55
  10  -8   0    5.23    0.70  42
  10  -8   0    5.80    0.72  49
  10  -8   0    5.89    0.51  71
  10  -8   0    5.83    0.65  39
  10  -8   0    6.15    0.60  43
  10  -8   0    5.46    0.53  67
  10  -8   0    5.59    0.65  62
  10  -8   0    5.92    1.13  40
  10  -8   0    5.71    0.64  66
  10  -8   0    5.23    0.94  32
  10  -8   0    5.52    0.64  51
  10  -8   0    5.62    0.75  59
  10  -8   0    6.08    0.79  29
 -10   8   0    5.89    1.74  22
 -10   8   0    5.15    0.89  28
 -10   8   0    2.63    1.61  20
 -10   8   0    3.92    1.89  17
 -10   8   0    2.46    1.84  23
 -10   8   0    6.13    0.78  41
 -10   8   0    3.01    1.60  26
 -10   8   0    4.53    1.95  25
 -10   8   0    4.91    1.73  15
   9  -8   0   21.69    1.69  40
   9  -8   0   18.55    1.49  32
   9  -8   0   19.55    1.10  64
   9  -8   0   18.61    2.06  22
   9  -8   0   19.08    1.16  49
   9  -8   0   20.70    1.18  68
   9  -8   0   20.57    1.26  29
   9  -8   0   19.05    1.22  59
   9  -8   0   18.94    0.99  43
   9  -8   0   18.01    3.15  26
   9  -8   0   19.47    1.16  39
   9  -8   0   19.19    1.08  51
   9  -8   0   19.43    0.90  71
   9  -8   0   19.86    2.18  14
   9  -8   0   19.98    1.23  35
   9  -8   0   18.50    1.05  66
   9  -8   0   20.82    1.08  55
   9  -8   0   18.48    1.14  42
   9  -8   0   19.13    2.39  22
   9  -8   0   20.13    0.91  67
   9  -8   0   19.91    1.12  62
   9  -8   0   20.76    3.02  25
  -9   8   0   21.26    3.14  15
  -9   8   0   19.85    3.12  23
  -9   8   0   17.34    2.92  20
  -9   8   0   15.84    3.46  17
  -9   8   0   22.64    3.20  25
  -9   8   0   19.77    1.34  41
  -9   8   0   14.08    3.24  26
  -9   8   0   17.97    0.78  70
  -9   8   0   17.67    2.82  22
  -9   8   0   20.85    1.51  28
  -9   8   0   17.67    3.46  25
  -9   8   0   21.73    3.16  26
   8  -8   0  122.40    5.57  14
   8  -8   0  125.69    7.57  26
   8  -8   0  123.72    3.73  36
   8  -8   0  121.59    4.71  40
   8  -8   0  128.26    3.82  55
   8  -8   0  126.66    4.57  32
   8  -8   0  122.81    7.35  25
   8  -8   0  127.32    3.99  49
   8  -8   0  123.05    4.10  39
   8  -8   0  126.18    3.99  68
   8  -8   0  127.93    3.95  62
   8  -8   0  131.54    4.06  42
   8  -8   0  125.00    6.05  22
   8  -8   0  129.95    4.09  59
   8  -8   0  114.38    6.20  22
   8  -8   0  130.35    3.89  64
   8  -8   0  127.52    3.86  66
   8  -8   0  131.86    3.80  43
  -8   8   0  125.71    4.60  28
  -8   8   0  128.31    4.42  41
  -8   8   0  114.46    3.43  45
  -8   8   0  125.97    7.83  26
  -8   8   0  131.53    7.65  23
  -8   8   0  124.94    7.34  15
  -8   8   0  125.72    7.14  22
  -8   8   0  130.93    7.99  25
  -8   8   0  122.06    3.61  70
  -8   8   0  122.90    7.51  25
  -8   8   0  131.24    8.07  17
  -8   8   0  119.25    7.91  26
  -8   8   0  128.33    7.68  20
   7  -8   0   93.26    2.89  66
   7  -8   0   88.96    4.73  14
   7  -8   0   92.98    2.95  64
   7  -8   0   90.26    3.06  59
   7  -8   0   91.94    2.98  62
   7  -8   0   91.21    2.82  55
   7  -8   0   88.05    2.96  68
   7  -8   0   93.02    3.60  40
   7  -8   0   90.44    3.73  18
   7  -8   0   93.16    3.55  32
   7  -8   0   85.61    6.04  26
   7  -8   0   91.18    2.96  36
   7  -8   0   86.93    3.03  42
   7  -8   0   93.75    3.01  49
   7  -8   0   85.47    5.34  22
   7  -8   0   95.26    5.24  22
   7  -8   0   96.31    6.09  25
  -7   8   0   82.75    2.60  53
  -7   8   0   97.13    6.36  20
  -7   8   0   84.53    5.73  23
  -7   8   0   92.66    6.03  15
  -7   8   0   93.26    3.62  28
  -7   8   0   94.08    6.32  26
  -7   8   0   98.05    6.47  25
  -7   8   0   91.41    5.82  22
  -7   8   0  101.52    6.83  26
  -7   8   0   90.90    6.31  17
  -7   8   0   86.51    6.44  25
  -7   8   0   94.87    3.48  41
  -7   8   0   89.46    2.68  45
  -7   8   0   90.31    2.75  70
   6  -8   0   83.18    5.43  22
   6  -8   0   91.03    2.89  62
   6  -8   0   90.45    2.79  66
   6  -8   0   86.63    2.87  68
   6  -8   0   92.71    3.48  32
   6  -8   0   82.22    4.93  14
   6  -8   0   94.56    5.30  22
   6  -8   0   89.48    2.90  49
   6  -8   0   88.03    3.61  19
   6  -8   0   91.96    6.02  25
   6  -8   0   87.50    5.87  26
   6  -8   0   91.42    2.98  42
   6  -8   0   86.32    2.69  55
   6  -8   0   89.24    3.02  36
   6  -8   0  105.01    3.51  40
   6  -8   0   89.19    4.13  18
   6  -8   0   91.16    2.97  59
  -6   8   0   93.51    5.73  22
  -6   8   0   95.31    6.22  25
  -6   8   0   87.36    2.82  34
  -6   8   0   91.86    5.63  23
  -6   8   0   86.91    3.38  41
  -6   8   0   90.25    6.09  20
  -6   8   0   91.93    3.54  28
  -6   8   0   89.48    2.66  53
  -6   8   0   86.70    2.74  70
  -6   8   0   91.10    6.32  26
  -6   8   0   88.22    6.03  17
  -6   8   0   84.83    6.08  26
  -6   8   0   90.31    2.72  45
  -6   8   0   99.97    6.04  15
  -6   8   0   89.83    6.33  25
   5  -8   0   53.91    2.13  36
   5  -8   0   53.48    1.89  49
   5  -8   0   52.25    4.70  25
   5  -8   0   53.65    4.49  26
   5  -8   0   54.42    1.96  42
   5  -8   0   53.33    3.90  22
   5  -8   0   55.24    1.68  55
   5  -8   0   56.49    1.80  66
   5  -8   0   49.77    4.11  24
   5  -8   0   51.41    5.84  20
   5  -8   0   54.95    1.94  59
   5  -8   0   50.40    2.15  40
   5  -8   0   56.27    1.87  68
   5  -8   0   52.39    4.34  25
   5  -8   0   51.77    3.21  19
   5  -8   0   53.97    1.87  62
   5  -8   0   54.50    3.94  14
   5  -8   0   52.85    4.17  22
   5  -8   0   51.09    3.14  18
  -5   8   0   56.50    2.51  28
  -5   8   0   57.27    4.40  15
  -5   8   0   50.49    4.30  24
  -5   8   0   53.12    1.55  50
  -5   8   0   49.51    4.00  22
  -5   8   0   56.58    4.57  17
  -5   8   0   55.11    3.91  23
  -5   8   0   55.78    1.82  45
  -5   8   0   51.46    4.63  21
  -5   8   0   54.10    4.42  25
  -5   8   0   52.94    1.76  53
  -5   8   0   53.98    2.05  34
  -5   8   0   49.19    4.61  25
  -5   8   0   51.63    4.51  26
  -5   8   0   54.37    2.38  41
  -5   8   0   55.61    1.84  70
  -5   8   0   51.85    4.40  20
  -5   8   0   51.47    4.66  26
   4  -8   0   92.27    6.41  26
   4  -8   0  101.56    6.27  20
   4  -8   0   76.77   10.68   6
   4  -8   0  106.32    6.19  25
   4  -8   0   91.75    9.09   5
   4  -8   0  104.56    5.58  22
   4  -8   0  106.86    3.15  59
   4  -8   0  101.92    6.27  26
   4  -8   0  100.67    8.00  10
   4  -8   0  106.06    6.00  14
   4  -8   0  106.06   14.66   8
   4  -8   0  103.44    3.32  40
   4  -8   0  102.53    3.17  42
   4  -8   0  108.48    6.03  24
   4  -8   0   96.90    9.59   9
   4  -8   0   99.95    3.03  68
   4  -8   0  100.41    2.82  55
   4  -8   0  102.36   11.26   7
   4  -8   0  109.46   11.18   9
   4  -8   0   98.98    5.95  22
   4  -8   0   95.79    7.65  11
   4  -8   0   95.76    5.09  19
   4  -8   0   99.99    4.86  18
   4  -8   0   97.05    6.21  17
   4  -8   0  106.95    2.99  66
   4  -8   0   99.68   11.12  12
   4  -8   0  105.90    3.50  36
   4  -8   0   82.84   11.83   2
   4  -8   0   98.60    6.57  25
   4  -8   0   98.56    9.42  13
   4  -8   0  118.30    8.20  13
   4  -8   0  106.33    3.09  62
  -4   8   0  103.29    3.81  28
  -4   8   0  108.25    3.77  41
  -4   8   0  105.99    5.34  23
  -4   8   0  108.39   11.17   9
  -4   8   0  106.88    6.33  25
  -4   8   0  105.34    6.71  26
  -4   8   0  103.39    3.12  70
  -4   8   0  104.76    6.57  25
  -4   8   0  106.09    3.08  53
  -4   8   0  103.42    3.48  34
  -4   8   0  106.58    6.51  26
  -4   8   0  101.53    2.88  50
  -4   8   0   99.29    5.66  22
  -4   8   0   88.22   10.82   7
  -4   8   0   81.33   11.78   6
  -4   8   0   97.79    6.05  24
  -4   8   0   99.83    2.82  65
  -4   8   0  102.99    6.01  16
  -4   8   0   88.12   11.70   3
  -4   8   0  101.49    8.20  13
  -4   8   0   98.04    5.99  17
  -4   8   0  104.76    6.18  15
  -4   8   0  106.12   10.01   9
  -4   8   0  107.08    5.84  22
  -4   8   0  107.36    3.84  38
  -4   8   0  102.89    2.86  46
  -4   8   0  117.22    6.64  20
  -4   8   0   93.60    9.46  12
  -4   8   0   79.70   12.20   1
  -4   8   0  105.09    3.13  45
   3  -8   0  279.92    8.03  36
   3  -8   0  268.38   17.97   7
   3  -8   0  274.20    7.38  68
   3  -8   0  258.21    7.49  40
   3  -8   0  283.91   10.75  22
   3  -8   0  278.85   11.65  20
   3  -8   0  282.88   17.89   9
   3  -8   0  273.85   11.37  25
   3  -8   0  270.97   13.47  13
   3  -8   0  285.02   11.45  14
   3  -8   0  285.88   11.27  24
   3  -8   0  264.93   11.29  17
   3  -8   0  263.92   16.58   4
   3  -8   0  277.26    7.56  42
   3  -8   0  279.38   16.30   9
   3  -8   0  276.78    7.44  62
   3  -8   0  269.07   10.58  19
   3  -8   0  292.49   15.15   5
   3  -8   0  259.08   11.11  22
   3  -8   0  254.27   18.24   6
   3  -8   0  253.66   20.81   8
   3  -8   0  291.94   12.38  25
   3  -8   0  266.44   17.05  12
   3  -8   0  257.34   14.73  13
   3  -8   0  271.69    7.46  59
   3  -8   0  284.44   11.75  26
   3  -8   0  282.88   10.02  18
   3  -8   0  269.77   12.00  26
   3  -8   0  252.00   19.40   2
   3  -8   0  272.85   14.29  11
   3  -8   0  276.83   14.44  10
  -3   8   0  279.17    7.33  46
  -3   8   0  277.18   11.28  15
  -3   8   0  258.95   16.04   9
  -3   8   0  277.45   14.01  13
  -3   8   0  273.98    7.56  70
  -3   8   0  268.90   11.01  16
  -3   8   0  271.09    8.21  41
  -3   8   0  288.54   11.00  22
  -3   8   0  282.85    7.36  50
  -3   8   0  288.15    7.85  30
  -3   8   0  269.56   11.83  25
  -3   8   0  278.35    7.32  65
  -3   8   0  246.61   18.77   6
  -3   8   0  265.46   11.40  24
  -3   8   0  295.50   11.93  26
  -3   8   0  242.79   19.98   8
  -3   8   0  258.79   17.20   7
  -3   8   0  274.86   11.18  17
  -3   8   0  282.45   19.85   3
  -3   8   0  279.02    9.81  23
  -3   8   0  253.56   10.54  22
  -3   8   0  277.58   13.95  13
  -3   8   0  273.65   11.88  26
  -3   8   0  283.97   11.63  25
  -3   8   0  273.37    8.30  28
  -3   8   0  278.03   17.04   9
  -3   8   0  278.61    8.35  38
  -3   8   0  288.84    8.14  34
  -3   8   0  271.96    7.52  53
  -3   8   0  263.06   16.09  12
  -3   8   0  252.37   19.64   1
  -3   8   0  279.77    7.58  45
   2  -8   0    5.20    4.37   5
   2  -8   0    2.25    4.01   6
   2  -8   0    6.85    1.51  18
   2  -8   0    5.92    0.45  59
   2  -8   0   13.15    4.93   9
   2  -8   0    1.07    4.55   7
   2  -8   0    5.07    1.42  20
   2  -8   0    3.28    1.08  22
   2  -8   0    6.76    0.51  42
   2  -8   0    5.27    0.39  62
   2  -8   0    6.51    1.72  14
   2  -8   0    5.54    1.59  26
   2  -8   0    6.42    2.13  13
   2  -8   0    7.85    1.76  25
   2  -8   0    5.60    0.37  68
   2  -8   0    4.15    1.55  26
   2  -8   0    2.21    3.81  12
   2  -8   0    7.90    3.18  11
   2  -8   0    6.86    1.57  17
   2  -8   0    6.04    5.10   4
   2  -8   0    5.98    1.53  22
   2  -8   0    4.72    3.46  13
   2  -8   0    4.10    2.86   9
   2  -8   0    7.80    1.94  25
   2  -8   0    6.15    1.63  19
   2  -8   0    3.18    4.88   8
   2  -8   0    4.82    1.36  24
   2  -8   0    4.80    3.20  10
   2  -8   0    5.57    0.68  36
  -2   8   0    6.73    0.49  57
  -2   8   0    5.76    0.53  53
  -2   8   0    4.03    1.27  17
  -2   8   0    6.01    6.06   8
  -2   8   0    5.80    0.77  28
  -2   8   0    6.56    0.42  61
  -2   8   0    2.71    4.80   7
  -2   8   0    6.44    0.58  45
  -2   8   0    7.47    5.37   1
  -2   8   0    5.12    1.32  22
  -2   8   0    6.24    0.55  70
  -2   8   0    6.35    0.45  65
  -2   8   0    5.91    0.45  50
  -2   8   0    6.86    1.23  23
  -2   8   0    9.22    2.01  26
  -2   8   0    4.10    1.63  24
  -2   8   0    6.28    1.43  22
  -2   8   0   11.35    3.74  12
  -2   8   0    3.59    4.56   3
  -2   8   0    5.56    2.92  13
  -2   8   0    5.49    2.51  13
  -2   8   0    6.41    0.46  46
  -2   8   0    6.13    5.71   6
  -2   8   0    0.55    3.97   9
  -2   8   0    6.61    0.80  34
  -2   8   0    5.87    0.78  38
  -2   8   0    8.05    1.89  25
  -2   8   0    6.99    3.43   9
  -2   8   0    7.90    1.74  16
  -2   8   0    6.30    1.81  26
  -2   8   0    5.98    0.67  30
  -2   8   0    7.02    0.73  37
  -2   8   0    5.12    1.35  15
  -2   8   0    8.50    2.04  25
   1  -8   0  315.79   21.33   8
   1  -8   0  284.48   19.39   4
   1  -8   0  307.07   12.32  22
   1  -8   0  324.96   17.46   9
   1  -8   0  329.25   12.64  24
   1  -8   0  311.32   20.42   6
   1  -8   0  318.28   12.78  19
   1  -8   0  316.65   12.10  17
   1  -8   0  323.59   17.16   5
   1  -8   0  323.20   13.24  26
   1  -8   0  326.11   11.76  18
   1  -8   0  323.36   14.90  13
   1  -8   0  302.23   16.56  11
   1  -8   0  322.17   12.90  20
   1  -8   0  319.99   18.82   9
   1  -8   0  321.52    9.30  36
   1  -8   0  318.76    8.58  42
   1  -8   0  330.50   12.86  26
   1  -8   0  328.11   12.63  25
   1  -8   0  308.63   17.27  12
   1  -8   0  260.09   21.57   2
   1  -8   0  293.50    8.39  62
   1  -8   0  309.42   18.69   7
   1  -8   0  298.04    8.35  68
   1  -8   0  329.59   11.86  22
   1  -8   0  305.23   16.04  13
   1  -8   0  324.78   13.39  25
   1  -8   0  304.25    8.49  59
   1  -8   0  297.76   15.95  10
   1  -8   0  318.37   13.06  14
  -1   8   0  312.03   12.26  15
  -1   8   0  322.13   14.58  13
  -1   8   0  330.77    9.28  27
  -1   8   0  272.38   18.76   6
  -1   8   0  313.70    8.60  50
  -1   8   0  318.87    8.71  56
  -1   8   0  315.21   12.59  26
  -1   8   0  325.30    8.59  46
  -1   8   0  323.39    9.52  38
  -1   8   0  328.11    8.60  57
  -1   8   0  286.13   16.22  12
  -1   8   0  326.19    9.24  37
  -1   8   0  330.68   22.62   8
  -1   8   0  324.70   11.93  17
  -1   8   0  339.77   14.94  13
  -1   8   0  333.16    9.19  30
  -1   8   0  318.12    8.59  65
  -1   8   0  328.68    9.62  23
  -1   8   0  309.39   12.77  24
  -1   8   0  322.04    9.43  28
  -1   8   0  330.25    8.54  61
  -1   8   0  323.10   21.00   1
  -1   8   0  318.08    8.75  53
  -1   8   0  316.00   12.91  25
  -1   8   0  313.53   18.18   9
  -1   8   0  303.87   21.82   3
  -1   8   0  324.64   11.71  22
  -1   8   0  326.62    9.51  34
  -1   8   0  321.69   12.57  25
  -1   8   0  322.36    8.76  70
  -1   8   0  320.99   17.47   9
  -1   8   0  322.12   11.69  22
  -1   8   0  323.87    8.78  45
  -1   8   0  322.56   19.09   7
  -1   8   0  309.77   11.83  16
  -1   8   0  308.42   12.77  26
   0  -8   0  503.00   16.82  18
   0  -8   0  483.68   17.20  22
   0  -8   0  486.30   17.66  20
   0  -8   0  519.78   16.76  22
   0  -8   0  499.33   18.30  25
   0  -8   0  484.38   12.91  62
   0  -8   0  497.71   17.58  26
   0  -8   0  518.02   17.53  25
   0  -8   0  498.15   14.00  36
   0  -8   0  499.18   16.75  17
   0  -8   0  459.42   12.88  68
   0  -8   0  494.56   18.17  19
   0  -8   0  500.30   13.14  42
   0  -8   0  513.60   17.69  24
   0  -8   0  477.97   17.93  26
   0   8   0  497.82   13.34  56
   0   8   0  498.81   13.39  45
   0   8   0  477.41   13.20  57
   0   8   0  493.67   13.15  33
   0   8   0  487.06   17.57  25
   0   8   0  493.38   13.23  46
   0   8   0  505.27   13.31  63
   0   8   0  485.23   17.74  24
   0   8   0  496.30   13.37  70
   0   8   0  495.60   14.19  38
   0   8   0  508.45   13.99  37
   0   8   0  513.40   13.91  27
   0   8   0  496.94   13.28  50
   0   8   0  507.28   16.18  22
   0   8   0  481.04   13.23  65
   0   8   0  475.87   16.44  16
   0   8   0  494.72   17.49  26
   0   8   0  492.63   17.19  25
   0   8   0  481.29   13.38  53
   0   8   0  504.99   16.11  22
   0   8   0  502.76   13.16  61
   0   8   0  503.29   14.27  34
   0   8   0  504.13   14.90  21
   0   8   0  472.38   17.53  26
   0   8   0  526.34   13.95  30
   0   8   0  494.60   17.15  15
  -1  -8   0   19.83    2.27  17
  -1  -8   0   19.07    2.76  25
  -1  -8   0   15.23    2.62  20
  -1  -8   0   18.85    2.46  25
  -1  -8   0   21.19    2.18  16
  -1  -8   0   17.70    0.63  68
  -1  -8   0   21.13    2.31  22
  -1  -8   0   18.82    2.68  22
  -1  -8   0   18.63    1.38  36
  -1  -8   0   19.98    2.56  26
  -1  -8   0   20.40    2.43  18
  -1  -8   0   16.21    2.71  26
  -1  -8   0   17.56    0.83  42
  -1  -8   0   16.15    2.35  24
   1   8   0   20.17    0.76  44
   1   8   0   19.18    1.06  70
   1   8   0   21.33    1.12  53
   1   8   0   20.50    1.97  22
   1   8   0   19.93    1.00  46
   1   8   0   20.37    1.03  50
   1   8   0   20.55    1.51  38
   1   8   0   19.59    1.50  21
   1   8   0   19.76    1.38  30
   1   8   0   19.99    2.46  15
   1   8   0   21.21    1.60  34
   1   8   0   20.81    1.02  63
   1   8   0   20.05    1.08  45
   1   8   0   18.30    2.49  26
   1   8   0   21.05    1.04  65
   1   8   0   20.52    0.94  33
   1   8   0   20.78    2.51  25
   1   8   0   20.65    1.40  37
   1   8   0   20.30    1.03  31
   1   8   0   18.92    1.30  21
   1   8   0   21.20    2.31  16
   1   8   0   18.49    1.90  22
   1   8   0   21.64    1.35  27
   1   8   0   20.22    1.07  56
   1   8   0   21.74    0.97  61
   1   8   0   20.25    0.97  57
  -2  -8   0  306.00   12.22  18
  -2  -8   0  323.47   12.24  25
  -2  -8   0  310.14    9.36  36
  -2  -8   0  324.72   12.45  26
  -2  -8   0  315.02   11.59  22
  -2  -8   0  299.61   12.78  26
  -2  -8   0  318.89   11.53  16
  -2  -8   0  304.70    8.24  42
  -2  -8   0  310.00   12.74  24
  -2  -8   0  308.17   12.90  25
  -2  -8   0  308.51   11.33  17
  -2  -8   0  296.31   12.04  22
   2   8   0  299.47    8.04  52
   2   8   0  294.02    9.09  27
   2   8   0  303.90    8.66  31
   2   8   0  317.80    8.67  56
   2   8   0  316.25    9.72  22
   2   8   0  302.53   11.15  16
   2   8   0  301.08    8.62  45
   2   8   0  311.16    8.45  61
   2   8   0  313.07    8.29  48
   2   8   0  287.52   11.89  15
   2   8   0  304.27    8.56  50
   2   8   0  315.15    9.34  37
   2   8   0  314.76    8.49  63
   2   8   0  294.06    8.55  65
   2   8   0  313.26    8.53  46
   2   8   0  311.87    8.70  53
   2   8   0  309.07    8.22  44
   2   8   0  312.84    9.29  30
   2   8   0  299.11    9.53  22
   2   8   0  269.77    8.42  33
   2   8   0  307.96   12.08  26
   2   8   0  308.82    8.63  70
   2   8   0  302.49    8.58  60
   2   8   0  307.79    8.47  57
   2   8   0  303.88    9.65  34
   2   8   0  309.09    9.54  38
  -3  -8   0  111.30    3.45  42
  -3  -8   0  124.57    7.03  18
  -3  -8   0  122.22    7.19  24
  -3  -8   0  126.26    6.14  16
  -3  -8   0  122.40    6.60  26
  -3  -8   0  110.48    6.78  25
  -3  -8   0  123.30    6.19  22
  -3  -8   0  109.36    6.82  15
  -3  -8   0  111.97    5.78  17
  -3  -8   0  119.68    6.98  26
  -3  -8   0  121.58    6.60  25
  -3  -8   0  122.46    4.55  36
   3   8   0  120.92    3.49  48
   3   8   0  124.09    3.97  53
   3   8   0  124.97    4.76  38
   3   8   0  119.02    3.51  44
   3   8   0  120.86    3.88  45
   3   8   0  125.78    4.58  37
   3   8   0  118.80    3.71  63
   3   8   0  126.28    3.83  46
   3   8   0  119.32    5.85  16
   3   8   0  120.90    4.31  27
   3   8   0  112.78    6.25  26
   3   8   0  118.74    6.64  15
   3   8   0  120.03    4.87  34
   3   8   0  121.57    3.44  58
   3   8   0  125.43    3.82  67
   3   8   0  119.26    3.73  57
   3   8   0  123.66    3.87  60
   3   8   0  130.04    3.94  50
   3   8   0  125.42    3.76  61
   3   8   0  120.28    3.78  33
   3   8   0  123.81    4.53  30
   3   8   0  118.79    3.95  31
   3   8   0  117.96    6.17  25
   3   8   0  125.83    3.96  56
   3   8   0  116.62    3.38  69
   3   8   0  122.22    3.89  70
   3   8   0  127.16    3.91  65
  -4  -8   0    2.52    1.50  18
  -4  -8   0    1.08    1.09  25
  -4  -8   0    2.09    1.01  16
  -4  -8   0    4.12    1.34  25
  -4  -8   0    3.57    1.17  26
  -4  -8   0    2.33    0.32  42
  -4  -8   0    4.44    1.68  24
  -4  -8   0    3.19    0.81  36
  -4  -8   0    0.83    1.16  26
   4   8   0    1.90    0.68  38
   4   8   0    2.17    0.44  57
   4   8   0    2.47    0.23  69
   4   8   0    2.27    0.52  45
   4   8   0    2.72    0.54  46
   4   8   0    1.69    0.43  61
   4   8   0    3.40    0.61  31
   4   8   0    1.11    0.37  60
   4   8   0    1.74    0.68  34
   4   8   0    2.69    1.19  15
   4   8   0    2.10    0.53  56
   4   8   0    2.03    0.49  70
   4   8   0    2.95    0.65  27
   4   8   0    1.91    0.45  67
   4   8   0    1.85    1.05  16
   4   8   0    2.40    0.57  65
   4   8   0    1.58    0.44  53
   4   8   0    2.22    0.64  37
   4   8   0    3.05    1.37  25
   4   8   0    2.42    0.43  63
   4   8   0    1.88    0.61  30
   4   8   0    2.51    0.34  44
   4   8   0    2.40    1.06  26
   4   8   0    2.64    0.28  58
   4   8   0    2.35    0.47  33
   4   8   0    2.85    0.32  48
   4   8   0    2.17    0.53  50
  -5  -8   0   17.08    2.42  17
  -5  -8   0   22.82    3.16  18
  -5  -8   0   14.99    2.30  22
  -5  -8   0   18.24    0.78  42
  -5  -8   0   21.44    2.80  25
  -5  -8   0   16.86    2.23  16
  -5  -8   0   17.65    2.46  26
  -5  -8   0   17.34    2.67  25
  -5  -8   0   21.53    3.20  24
  -5  -8   0   20.52    1.66  36
   5   8   0   21.65    1.17  57
   5   8   0   21.48    1.68  37
   5   8   0   19.32    1.13  67
   5   8   0   21.29    1.29  50
   5   8   0   20.42    1.32  31
   5   8   0   16.05    2.18  25
   5   8   0   19.53    0.78  58
   5   8   0   19.64    0.85  48
   5   8   0   20.52    1.29  56
   5   8   0   21.42    1.43  27
   5   8   0   21.50    1.18  61
   5   8   0   22.04    1.79  38
   5   8   0   19.80    1.61  30
   5   8   0   20.38    1.24  70
   5   8   0   22.67    2.65  15
   5   8   0   19.53    1.81  34
   5   8   0   19.09    1.15  33
   5   8   0   23.46    1.37  53
   5   8   0   21.49    0.94  44
   5   8   0   20.66    1.22  60
   5   8   0   20.54    1.27  65
   5   8   0   21.77    1.07  63
   5   8   0   20.77    1.21  45
   5   8   0   21.23    1.21  46
  -6  -8   0    3.57    0.88  36
  -6  -8   0    2.27    1.22  22
  -6  -8   0    3.68    1.21  17
  -6  -8   0    1.90    1.13  25
  -6  -8   0    1.60    1.08  26
  -6  -8   0    1.79    1.04  16
  -6  -8   0    1.00    1.75  18
  -6  -8   0    2.44    1.54  24
   6   8   0    3.64    0.56  33
   6   8   0    3.90    0.49  63
   6   8   0    4.12    0.72  56
   6   8   0    3.16    0.57  57
   6   8   0    3.87    0.65  60
   6   8   0    3.15    0.70  31
   6   8   0    4.31    0.72  50
   6   8   0    2.67    0.74  30
   6   8   0    4.03    0.69  65
   6   8   0    3.66    0.66  53
   6   8   0    3.42    0.60  67
   6   8   0    5.30    1.52  15
   6   8   0    4.78    1.20  34
   6   8   0    5.02    0.70  27
   6   8   0    4.83    0.66  45
   6   8   0    4.14    0.66  61
   6   8   0    2.88    0.58  46
   6   8   0    4.93    0.69  70
   6   8   0    3.82    0.46  44
   6   8   0    2.97    0.34  48
   6   8   0    4.63    1.01  38
   6   8   0    4.95    1.08  37
  -7  -8   0    4.70    1.89  22
  -7  -8   0    1.46    0.63  36
  -7  -8   0    1.05    2.21  24
   7   8   0    0.40    0.35  60
   7   8   0    0.48    0.51  65
   7   8   0    1.08    0.48  61
   7   8   0    0.29    0.41  53
   7   8   0    0.74    0.39  27
   7   8   0    0.60    0.40  56
   7   8   0    1.16    0.81  34
   7   8   0    0.95    0.60  37
   7   8   0    0.72    0.45  33
   7   8   0    0.35    0.45  50
   7   8   0    0.61    0.53  31
   7   8   0    0.30    0.34  57
   7   8   0    0.85    0.41  45
   7   8   0    0.61    0.26  63
   7   8   0    1.05    0.52  38
   7   8   0   -0.96    1.33  15
   7   8   0    1.03    0.60  30
   7   8   0    0.58    0.41  46
   7   8   0    0.70    0.28  44
   7   8   0    0.94    0.38  67
   7   8   0    0.75    0.38  70
   8   8   0   -0.27    0.31  60
   8   8   0    0.21    0.52  37
   8   8   0    0.71    0.44  57
   8   8   0   -0.03    0.38  38
   8   8   0    0.13    0.31  67
   8   8   0   -0.01    0.42  61
   8   8   0   -0.21    0.30  27
   8   8   0   -0.20    0.44  65
   8   8   0    0.53    0.54  30
   8   8   0    0.17    0.61  34
   8   8   0    0.22    0.33  56
   8   8   0   -0.09    0.38  53
   8   8   0   -0.29    0.29  45
   8   8   0    0.14    0.53  33
   8   8   0    0.18    0.21  63
   8   8   0   -0.03    0.44  50
   8   8   0    2.24    0.62  31
   8   8   0    0.40    0.29  44
   8   8   0    0.41    0.43  46
   8   8   0    0.43    0.38  70
  -9  -8   0    8.31    1.27  36
   9   8   0   11.62    1.34  37
   9   8   0    9.10    0.85  45
   9   8   0    9.69    1.27  38
   9   8   0    8.62    0.86  57
   9   8   0    9.44    1.09  65
   9   8   0    6.96    1.48  34
   9   8   0   10.06    1.02  27
   9   8   0    8.99    0.84  70
   9   8   0    7.62    0.81  44
   9   8   0    7.69    1.94  31
   9   8   0   10.24    1.07  56
   9   8   0    9.56    1.07  50
   9   8   0    9.30    0.96  67
   9   8   0    9.72    0.98  60
   9   8   0   10.43    1.07  61
   9   8   0    9.55    1.03  53
   9   8   0   10.03    1.01  46
   9   8   0    8.36    1.37  30
 -10  -8   0    1.79    0.67  36
  10   8   0    1.53    0.66  38
  10   8   0    1.22    0.50  53
  10   8   0    1.52    0.76  34
  10   8   0    1.45    0.39  70
  10   8   0    1.03    0.47  60
  10   8   0    1.25    0.57  50
  10   8   0    1.23    0.46  57
  10   8   0    0.87    0.39  45
  10   8   0    0.97    0.50  67
  10   8   0    1.03    0.64  30
  10   8   0    1.41    0.53  46
  10   8   0    1.35    0.52  61
  10   8   0    1.17    0.57  65
  10   8   0    1.49    0.52  56
 -11  -8   0    0.45    0.70  36
  11   8   0    0.03    0.40  46
  11   8   0   -0.41    0.42  50
  11   8   0   -0.26    0.42  60
  11   8   0    0.48    0.33  70
  11   8   0   -0.15    0.35  56
  11   8   0    0.69    0.61  38
  11   8   0    0.40    0.40  53
  11   8   0   -0.42    0.37  57
  11   8   0   -0.06    0.38  67
  11   8   0   -0.78    0.55  30
  11   8   0    0.77    0.76  34
  11   8   0    0.14    0.40  61
  11   8   0   -0.26    0.48  65
  12   8   0    0.10    0.37  56
  12   8   0   -0.07    0.35  46
  12   8   0    0.65    0.46  61
  12   8   0    0.05    0.48  65
  12   8   0    0.07    0.34  53
  12   8   0    0.04    0.31  67
  12   8   0   -0.19    0.49  60
  12   8   0   -0.36    0.39  50
  16  -9   0    8.09    0.78  43
  16  -9   0    8.57    0.92  55
  16  -9   0    8.15    1.02  59
  16  -9   0    9.01    0.84  64
  16  -9   0    9.38    0.89  62
  16  -9   0    9.06    0.97  49
  16  -9   0   10.22    1.08  68
  15  -9   0    1.24    0.41  67
  15  -9   0    1.91    0.96  40
  15  -9   0    0.67    0.61  32
  15  -9   0    0.17    0.43  68
  15  -9   0    2.05    0.57  55
  15  -9   0    1.53    0.42  51
  15  -9   0    1.95    0.57  62
  15  -9   0    2.60    1.25  35
  15  -9   0    0.98    0.37  43
  15  -9   0    1.29    0.82  29
  15  -9   0    2.02    0.62  49
  15  -9   0    2.79    0.73  59
  15  -9   0    0.93    0.46  64
  14  -9   0   88.19    3.36  68
  14  -9   0   82.48    3.46  59
  14  -9   0   85.63    4.39  40
  14  -9   0   82.88    3.28  49
  14  -9   0   71.82    3.48  35
  14  -9   0   83.56    3.06  64
  14  -9   0   84.36    3.71  29
  14  -9   0   83.52    3.16  55
  14  -9   0   82.66    3.09  66
  14  -9   0   81.54    3.14  62
  14  -9   0   80.54    2.82  51
  14  -9   0   76.29    2.84  67
  14  -9   0   80.80    3.94  32
  14  -9   0   82.45    2.86  43
 -14   9   0   76.75    3.48  28
  13  -9   0   53.10    1.96  71
  13  -9   0   56.65    2.50  49
  13  -9   0   51.14    3.18  40
  13  -9   0   54.34    2.34  55
  13  -9   0   57.22    2.34  64
  13  -9   0   57.90    3.13  32
  13  -9   0   52.24    2.10  67
  13  -9   0   52.31    2.26  66
  13  -9   0   57.59    2.87  29
  13  -9   0   51.79    2.58  59
  13  -9   0   52.49    2.13  51
  13  -9   0   54.21    2.49  68
  13  -9   0   54.20    2.75  35
  13  -9   0   54.82    2.11  43
  13  -9   0   56.45    2.38  62
 -13   9   0   54.16    2.76  28
  12  -9   0   27.21    1.38  51
  12  -9   0   26.35    1.72  35
  12  -9   0   24.48    1.48  39
  12  -9   0   24.25    2.09  40
  12  -9   0   25.80    1.42  66
  12  -9   0   27.66    1.70  59
  12  -9   0   27.44    1.61  49
  12  -9   0   25.19    1.50  42
  12  -9   0   27.07    1.81  29
  12  -9   0   25.93    1.29  43
  12  -9   0   24.84    1.25  67
  12  -9   0   26.34    1.99  32
  12  -9   0   25.95    1.57  68
  12  -9   0   25.05    1.46  62
  12  -9   0   26.89    1.47  64
  12  -9   0   25.51    1.15  71
  12  -9   0   24.28    1.39  55
 -12   9   0   21.68    1.71  28
 -12   9   0   23.52    1.51  41
  11  -9   0    7.14    1.15  40
  11  -9   0    5.39    0.65  55
  11  -9   0    6.47    0.82  68
  11  -9   0    6.51    0.86  35
  11  -9   0    5.78    0.84  49
  11  -9   0    5.90    0.53  71
  11  -9   0    4.89    1.00  32
  11  -9   0    6.00    0.84  59
  11  -9   0    6.19    0.74  64
  11  -9   0    6.15    0.73  66
  11  -9   0    5.82    0.77  42
  11  -9   0    5.27    0.70  62
  11  -9   0    4.99    0.58  43
  11  -9   0    6.80    0.91  29
  11  -9   0    4.95    0.68  39
  11  -9   0    5.30    0.66  51
  11  -9   0    7.11    0.62  67
 -11   9   0    4.42    0.83  41
 -11   9   0    5.34    1.03  28
  10  -9   0    7.05    0.86  35
  10  -9   0    8.13    0.82  64
  10  -9   0    7.97    0.79  39
  10  -9   0    7.46    0.76  62
  10  -9   0    9.69    2.98  26
  10  -9   0    8.28    0.76  66
  10  -9   0    7.16    0.88  59
  10  -9   0    7.89    0.62  67
  10  -9   0    8.86    0.61  71
  10  -9   0    7.99    0.70  55
  10  -9   0    7.55    0.74  51
  10  -9   0    7.61    1.21  32
  10  -9   0    8.37    1.18  40
  10  -9   0    8.36    0.86  68
  10  -9   0    7.97    0.90  29
  10  -9   0    7.40    0.85  49
  10  -9   0    7.57    0.68  43
  10  -9   0    6.65    0.78  42
  10  -9   0    7.39    1.51  22
 -10   9   0    2.98    1.61  15
 -10   9   0    7.34    1.03  28
 -10   9   0    7.38    0.93  41
 -10   9   0    4.89    2.07  20
 -10   9   0    6.92    2.25  22
   9  -9   0  104.99    3.65  29
   9  -9   0   99.74    3.06  67
   9  -9   0   94.98    5.81  14
   9  -9   0   98.21    3.38  62
   9  -9   0   99.98    6.18  22
   9  -9   0   99.73    3.29  66
   9  -9   0  103.99    3.23  43
   9  -9   0   94.49    3.46  42
   9  -9   0  106.60    3.47  68
   9  -9   0  102.63    3.59  59
   9  -9   0  100.17    3.54  39
   9  -9   0   94.40    7.11  26
   9  -9   0  107.43    4.17  32
   9  -9   0  102.16    3.37  64
   9  -9   0  110.65    3.53  49
   9  -9   0   94.51    5.21  22
   9  -9   0   97.82    7.01  25
   9  -9   0   98.82    3.21  55
   9  -9   0  102.28    3.62  35
   9  -9   0  101.75    3.10  71
   9  -9   0  105.70    4.26  40
  -9   9   0  102.26    4.10  28
  -9   9   0   99.28    7.19  25
  -9   9   0   98.60    7.42  17
  -9   9   0   95.16    7.27  26
  -9   9   0   96.09    6.84  15
  -9   9   0  100.46    7.17  23
  -9   9   0   96.12    7.07  20
  -9   9   0   94.29    2.97  70
  -9   9   0   99.14    3.84  41
  -9   9   0   98.02    6.81  22
   8  -9   0    0.76    0.34  39
   8  -9   0   -0.09    1.00  22
   8  -9   0   -0.11    1.00  14
   8  -9   0    0.14    0.24  66
   8  -9   0    1.28    1.37  26
   8  -9   0    0.30    0.24  43
   8  -9   0    0.29    0.26  36
   8  -9   0    4.78    1.84  25
   8  -9   0    0.44    0.37  40
   8  -9   0    1.05    0.40  42
   8  -9   0    0.07    0.30  49
   8  -9   0    0.14    0.29  68
   8  -9   0    0.35    0.30  62
   8  -9   0    0.49    0.23  55
   8  -9   0    0.42    0.43  32
   8  -9   0    0.00    0.29  64
   8  -9   0    0.28    0.31  59
  -8   9   0    3.10    2.09  25
  -8   9   0    0.28    0.42  28
  -8   9   0    0.50    1.00  23
  -8   9   0    1.27    1.35  25
  -8   9   0    0.86    1.05  15
  -8   9   0    0.10    0.14  45
  -8   9   0    0.19    0.17  53
  -8   9   0    0.77    1.08  17
  -8   9   0    0.29    1.13  20
  -8   9   0    0.24    0.37  41
  -8   9   0    0.37    0.21  70
  -8   9   0    0.78    1.40  26
  -8   9   0    1.15    1.08  22
   7  -9   0  115.86    3.75  36
   7  -9   0  116.79    3.80  42
   7  -9   0  116.15    4.37  32
   7  -9   0  117.38    4.86  18
   7  -9   0  103.15    6.99  25
   7  -9   0  117.23    3.65  64
   7  -9   0  119.69    4.28  40
   7  -9   0  115.56    3.44  55
   7  -9   0  117.57    3.56  66
   7  -9   0  112.25    6.34  22
   7  -9   0  117.41    3.78  59
   7  -9   0  117.60    3.67  62
   7  -9   0  105.91    5.83  14
   7  -9   0  117.84    7.54  26
   7  -9   0  117.14    3.71  49
   7  -9   0  117.78    3.68  68
  -7   9   0  114.48    3.48  70
  -7   9   0  107.43    7.76  25
  -7   9   0  120.05    4.31  41
  -7   9   0  120.39    4.47  28
  -7   9   0  119.87    7.84  26
  -7   9   0  112.60    7.16  15
  -7   9   0  120.17    7.06  23
  -7   9   0  116.47    7.52  17
  -7   9   0  115.16    3.35  53
  -7   9   0  116.62    7.47  25
  -7   9   0  122.32    7.69  20
  -7   9   0  117.99    3.43  45
  -7   9   0  114.62    7.05  22
   6  -9   0  114.93    3.38  66
   6  -9   0  113.11    3.75  36
   6  -9   0  115.73    3.96  40
   6  -9   0  113.58    3.63  42
   6  -9   0  115.28    3.51  62
   6  -9   0  111.27    3.53  49
   6  -9   0  113.51    3.49  68
   6  -9   0  107.25    6.96  25
   6  -9   0  112.46    7.26  26
   6  -9   0  107.53    3.23  55
   6  -9   0  111.21    3.58  59
   6  -9   0  111.92    6.13  14
   6  -9   0  112.68    4.16  32
   6  -9   0  111.66    6.32  22
   6  -9   0  110.48    5.07  18
   6  -9   0  108.97    4.75  19
  -6   9   0  106.93    3.52  34
  -6   9   0  115.37    7.03  15
  -6   9   0  115.28    7.32  17
  -6   9   0  117.14    7.51  26
  -6   9   0  114.26    4.32  28
  -6   9   0  115.92    7.35  25
  -6   9   0  115.42    4.17  41
  -6   9   0  112.48    7.19  20
  -6   9   0  113.70    3.38  45
  -6   9   0  105.77    3.29  53
  -6   9   0  118.07    6.59  23
  -6   9   0  107.71    3.39  70
  -6   9   0  109.65    6.66  22
  -6   9   0  106.47    7.51  25
   5  -9   0    3.22    0.55  42
   5  -9   0    4.12    0.46  62
   5  -9   0    4.52    1.05  18
   5  -9   0    3.34    0.48  49
   5  -9   0    2.97    0.37  66
   5  -9   0    4.74    1.62  25
   5  -9   0    3.27    1.53  14
   5  -9   0    2.65    0.39  68
   5  -9   0    4.39    1.35  24
   5  -9   0    1.56    1.18  22
   5  -9   0    3.12    0.49  59
   5  -9   0    2.66    0.99  19
   5  -9   0    2.97    0.49  40
   5  -9   0    3.51    2.84  25
   5  -9   0    2.40    0.25  55
   5  -9   0    1.56    1.25  26
  -5   9   0    3.72    1.31  15
  -5   9   0    4.11    0.82  38
  -5   9   0    4.24    0.83  41
  -5   9   0    2.04    0.23  50
  -5   9   0    3.49    0.41  53
  -5   9   0    2.02    1.11  17
  -5   9   0    4.65    1.55  23
  -5   9   0    3.48    0.44  45
  -5   9   0    2.19    1.00  22
  -5   9   0    3.25    0.25  46
  -5   9   0    2.76    0.72  28
  -5   9   0    2.78    0.43  70
  -5   9   0    2.04    1.71  25
  -5   9   0    3.32    0.56  34
  -5   9   0   -0.04    1.39  25
  -5   9   0    0.78    0.94  20
  -5   9   0    1.70    1.42  26
   4  -9   0  235.93    6.54  59
   4  -9   0  228.37   10.74  25
   4  -9   0  234.24    6.64  42
   4  -9   0  236.62    6.48  62
   4  -9   0  214.61   10.28  14
   4  -9   0  242.45   11.18  26
   4  -9   0  234.08    7.04  36
   4  -9   0  224.70    9.48  19
   4  -9   0  223.81   11.39  25
   4  -9   0  230.10    9.06  18
   4  -9   0  229.76    6.60  40
   4  -9   0  231.64    9.98  22
   4  -9   0  230.49   10.40  24
   4  -9   0  236.51    6.43  68
  -4   9   0  224.33    6.21  65
  -4   9   0  246.56    6.62  70
  -4   9   0  231.62    6.27  46
  -4   9   0  243.15   11.16  25
  -4   9   0  236.20    7.48  38
  -4   9   0  232.96    9.30  23
  -4   9   0  238.01    7.48  28
  -4   9   0  231.18   10.80  21
  -4   9   0  230.94    6.52  53
  -4   9   0  233.12    7.33  41
  -4   9   0  223.41    6.27  50
  -4   9   0  226.74   11.12  26
  -4   9   0  240.17   10.29  22
  -4   9   0  231.23    7.08  34
  -4   9   0  236.97   11.45  25
  -4   9   0  243.76    6.60  45
  -4   9   0  232.93   10.63  17
  -4   9   0  225.84   10.56  15
   3  -9   0   81.38    5.50  24
   3  -9   0   74.49    6.05  26
   3  -9   0   75.95    5.05  19
   3  -9   0   80.13    3.08  36
   3  -9   0   75.99    6.08  25
   3  -9   0   87.45    5.97  26
   3  -9   0   72.38    2.34  40
   3  -9   0   76.13    2.41  68
   3  -9   0   81.23    5.60  25
   3  -9   0   77.91    4.59  18
   3  -9   0   78.00    6.90  17
   3  -9   0   82.65    2.65  42
   3  -9   0   79.95    2.48  62
   3  -9   0   78.41    5.05  22
   3  -9   0   81.29    2.54  59
  -3   9   0   78.36    5.19  22
  -3   9   0   85.88    3.40  28
  -3   9   0   85.23    3.23  34
  -3   9   0   81.64    2.46  50
  -3   9   0   81.38    2.69  70
  -3   9   0   77.72    4.21  23
  -3   9   0   77.64    5.80  26
  -3   9   0   80.83    2.42  46
  -3   9   0   80.93    3.37  38
  -3   9   0   83.11    2.65  53
  -3   9   0   82.71    2.95  30
  -3   9   0   85.73    2.71  45
  -3   9   0   79.01    5.35  21
  -3   9   0   77.11    5.32  17
  -3   9   0   73.72    5.79  25
  -3   9   0   80.24    2.40  65
  -3   9   0   84.48    5.62  15
  -3   9   0   77.54    5.67  25
   2  -9   0    1.52    0.98  25
   2  -9   0    1.26    0.68  22
   2  -9   0   -0.32    0.78  26
   2  -9   0    2.62    1.24  19
   2  -9   0    0.40    0.70  18
   2  -9   0    0.53    1.09  17
   2  -9   0    0.85    1.55  26
   2  -9   0    0.26    0.16  68
   2  -9   0    0.50    0.35  36
   2  -9   0    0.59    0.26  42
   2  -9   0    1.27    0.99  24
   2  -9   0   -0.69    1.24  25
   2  -9   0    0.76    0.24  59
   2  -9   0    0.57    0.18  62
  -2   9   0    0.48    0.78  16
  -2   9   0    0.66    0.41  34
  -2   9   0    0.18    0.32  37
  -2   9   0    0.14    0.24  70
  -2   9   0    1.87    1.06  21
  -2   9   0   -1.24    1.21  25
  -2   9   0    1.42    0.51  38
  -2   9   0   -0.62    0.52  23
  -2   9   0    0.11    0.19  50
  -2   9   0    1.85    0.98  15
  -2   9   0    0.44    0.30  45
  -2   9   0    1.04    0.59  17
  -2   9   0    0.67    0.38  27
  -2   9   0    0.44    0.76  22
  -2   9   0    0.61    0.36  28
  -2   9   0   -0.35    1.31  25
  -2   9   0    0.21    0.27  53
  -2   9   0    0.72    0.23  65
  -2   9   0    0.11    0.19  46
  -2   9   0    0.45    0.84  26
  -2   9   0    0.04    0.80  22
  -2   9   0    0.43    0.25  57
   1  -9   0   53.27    5.10  25
   1  -9   0   50.45    4.84  26
   1  -9   0   54.57    4.59  26
   1  -9   0   52.69    4.91  19
   1  -9   0   50.67    4.19  17
   1  -9   0   55.75    1.94  42
   1  -9   0   59.35    4.73  24
   1  -9   0   53.22    1.69  68
   1  -9   0   60.33    4.21  18
   1  -9   0   55.75    1.85  59
   1  -9   0   56.31    1.75  62
   1  -9   0   58.95    2.60  36
   1  -9   0   57.53    4.65  25
   1  -9   0   51.34    4.02  22
  -1   9   0   58.04    4.17  17
  -1   9   0   56.57    4.03  22
  -1   9   0   60.39    2.57  37
  -1   9   0   53.48    1.92  65
  -1   9   0   58.47    1.90  61
  -1   9   0   59.26    2.76  34
  -1   9   0   60.60    4.20  22
  -1   9   0   59.45    2.49  30
  -1   9   0   54.81    1.96  50
  -1   9   0   58.08    2.75  38
  -1   9   0   53.97    4.60  26
  -1   9   0   50.68    4.07  16
  -1   9   0   55.27    2.11  45
  -1   9   0   58.48    2.14  53
  -1   9   0   58.49    2.09  56
  -1   9   0   57.57    1.97  57
  -1   9   0   53.90    3.75  21
  -1   9   0   57.35    2.55  27
  -1   9   0   58.43    3.49  21
  -1   9   0   52.92    4.44  15
  -1   9   0   61.08    1.98  46
  -1   9   0   59.01    2.13  70
  -1   9   0   60.10    4.71  25
   0  -9   0  166.07    8.55  25
   0  -9   0  166.03    8.63  24
   0  -9   0  160.79    5.57  36
   0  -9   0  176.12    8.85  26
   0  -9   0  152.66    4.38  68
   0  -9   0  170.56    8.14  18
   0  -9   0  161.32    7.79  22
   0  -9   0  163.33    9.16  25
   0  -9   0  153.92    7.77  17
   0  -9   0  163.97    4.70  42
   0  -9   0  155.02    4.58  59
   0  -9   0  146.20    8.70  26
   0   9   0  162.19    8.29  25
   0   9   0  165.59    4.80  46
   0   9   0  166.29    7.34  22
   0   9   0  179.46    8.87  26
   0   9   0  170.13    4.84  65
   0   9   0  165.51    5.51  27
   0   9   0  162.61    6.60  21
   0   9   0  162.92    4.84  50
   0   9   0  168.46    4.81  57
   0   9   0  167.84    4.96  56
   0   9   0  151.38    6.01  21
   0   9   0  164.53    4.99  53
   0   9   0  160.60    4.49  44
   0   9   0  167.01    5.86  34
   0   9   0  168.22    4.74  61
   0   9   0  157.91    4.66  33
   0   9   0  170.22    5.55  37
   0   9   0  169.30    7.84  16
   0   9   0  150.96    8.11  15
   0   9   0  165.22    7.30  22
   0   9   0  174.36    5.51  30
   0   9   0  165.39    4.99  45
   0   9   0  166.24    4.88  31
   0   9   0  162.94    4.87  63
   0   9   0  172.79    5.01  70
   0   9   0  166.59    5.83  38
  -1  -9   0   61.48    4.91  24
  -1  -9   0   56.06    1.89  42
  -1  -9   0   58.34    5.12  26
  -1  -9   0   58.38    5.11  25
  -1  -9   0   57.18    4.21  22
  -1  -9   0   58.09    4.64  25
  -1  -9   0   54.46    4.59  26
  -1  -9   0   56.12    2.70  36
  -1  -9   0   57.26    4.41  18
  -1  -9   0   52.23    4.12  17
   1   9   0   53.58    3.41  22
   1   9   0   56.54    2.04  57
   1   9   0   60.08    2.22  56
   1   9   0   57.72    2.07  46
   1   9   0   61.84    4.72  25
   1   9   0   53.65    1.90  33
   1   9   0   57.47    2.64  30
   1   9   0   59.22    2.11  65
   1   9   0   54.72    3.48  22
   1   9   0   50.30    4.28  15
   1   9   0   56.18    2.59  27
   1   9   0   55.43    4.02  16
   1   9   0   59.06    2.22  60
   1   9   0   53.60    4.57  26
   1   9   0   55.30    2.90  34
   1   9   0   55.49    2.65  37
   1   9   0   55.55    2.09  50
   1   9   0   54.50    2.17  45
   1   9   0   58.10    2.86  38
   1   9   0   55.13    1.75  44
   1   9   0   55.08    2.21  53
   1   9   0   56.16    2.11  31
   1   9   0   59.17    2.10  63
   1   9   0   56.04    2.18  70
   1   9   0   59.24    2.01  61
  -2  -9   0    4.22    0.41  42
  -2  -9   0   -0.28    1.63  26
  -2  -9   0    3.02    1.41  26
  -2  -9   0    4.81    1.31  22
  -2  -9   0    4.49    0.87  36
  -2  -9   0    4.05    1.57  25
  -2  -9   0    1.95    0.96  16
  -2  -9   0    5.69    1.84  24
  -2  -9   0    5.04    1.60  17
  -2  -9   0    5.40    1.71  18
  -2  -9   0    2.89    1.29  25
   2   9   0    4.24    0.36  44
   2   9   0    3.57    0.53  60
   2   9   0    5.65    1.63  15
   2   9   0    3.77    0.27  52
   2   9   0    4.24    0.47  33
   2   9   0    4.59    0.67  53
   2   9   0    4.23    0.95  38
   2   9   0    5.10    0.59  63
   2   9   0    4.17    0.82  22
   2   9   0    4.43    0.64  56
   2   9   0    4.19    0.60  31
   2   9   0    5.50    0.68  45
   2   9   0    4.25    1.33  16
   2   9   0    2.92    0.65  27
   2   9   0    4.65    0.99  37
   2   9   0    4.69    0.42  48
   2   9   0    4.45    0.61  65
   2   9   0    4.73    0.96  34
   2   9   0    3.50    0.51  61
   2   9   0    4.05    0.58  46
   2   9   0    3.84    1.35  26
   2   9   0    5.10    0.96  30
   2   9   0    4.51    0.87  22
   2   9   0    4.73    0.64  50
   2   9   0    4.85    0.73  70
   2   9   0    4.64    0.56  57
  -3  -9   0   58.98    5.09  25
  -3  -9   0   64.30    4.52  22
  -3  -9   0   55.76    4.98  26
  -3  -9   0   57.71    5.24  24
  -3  -9   0   64.74    3.08  36
  -3  -9   0   65.38    5.22  18
  -3  -9   0   55.87    4.02  16
  -3  -9   0   64.44    5.05  26
  -3  -9   0   49.82    3.98  17
  -3  -9   0   60.79    1.98  42
  -3  -9   0   64.15    4.95  25
   3   9   0   55.25    4.46  26
   3   9   0   64.13    2.40  50
   3   9   0   63.13    2.40  60
   3   9   0   64.00    3.22  38
   3   9   0   65.40    2.51  56
   3   9   0   66.83    3.38  34
   3   9   0   54.69    5.07  16
   3   9   0   61.58    2.38  65
   3   9   0   64.30    2.30  57
   3   9   0   60.96    4.74  15
   3   9   0   62.27    2.42  45
   3   9   0   60.70    1.89  69
   3   9   0   62.71    3.02  37
   3   9   0   51.73    4.56  25
   3   9   0   62.39    2.26  61
   3   9   0   58.12    2.08  33
   3   9   0   65.88    2.47  70
   3   9   0   63.45    2.99  30
   3   9   0   61.44    1.93  58
   3   9   0   65.47    2.29  63
   3   9   0   59.25    1.96  44
   3   9   0   63.19    2.00  48
   3   9   0   64.10    2.49  53
   3   9   0   59.93    2.79  27
   3   9   0   59.57    2.38  31
   3   9   0   63.18    2.33  46
  -4  -9   0   33.90    4.13  24
  -4  -9   0   31.13    3.56  26
  -4  -9   0   25.44    3.09  22
  -4  -9   0   29.95    1.19  42
  -4  -9   0   34.07    3.87  18
  -4  -9   0   34.73    3.71  25
  -4  -9   0   33.44    2.19  36
  -4  -9   0   31.63    3.15  16
  -4  -9   0   34.65    4.00  25
   4   9   0   35.59    1.58  57
   4   9   0   36.49    1.78  53
   4   9   0   34.00    1.61  46
   4   9   0   31.63    3.38  15
   4   9   0   34.70    1.74  56
   4   9   0   33.52    1.56  61
   4   9   0   35.02    1.68  45
   4   9   0   32.08    1.91  27
   4   9   0   34.27    1.19  58
   4   9   0   34.71    2.17  30
   4   9   0   29.44    4.95  25
   4   9   0   35.79    1.52  63
   4   9   0   33.72    1.12  69
   4   9   0   33.99    1.68  70
   4   9   0   33.40    2.32  38
   4   9   0   33.80    1.68  50
   4   9   0   30.88    2.33  34
   4   9   0   34.20    1.60  67
   4   9   0   35.27    1.66  60
   4   9   0   33.25    1.40  33
   4   9   0   34.39    1.68  31
   4   9   0   32.39    3.53  26
   4   9   0   35.22    2.21  37
   4   9   0   33.78    1.67  65
   4   9   0   33.30    1.25  48
   4   9   0   32.74    1.26  44
  -5  -9   0   21.72    3.10  26
  -5  -9   0   30.08    2.89  16
  -5  -9   0   18.40    2.88  22
  -5  -9   0   26.87    3.96  24
  -5  -9   0   27.78    2.04  36
   5   9   0   27.75    1.98  30
   5   9   0   30.10    1.66  53
   5   9   0   27.29    1.45  67
   5   9   0   28.83    2.04  37
   5   9   0   26.68    1.41  57
   5   9   0   30.09    1.58  70
   5   9   0   29.09    1.58  65
   5   9   0   27.05    1.12  44
   5   9   0   29.29    1.78  27
   5   9   0   27.95    1.45  61
   5   9   0   29.23    1.35  63
   5   9   0   26.42    1.00  58
   5   9   0   28.14    1.10  48
   5   9   0   24.72    2.18  34
   5   9   0   26.30    1.38  33
   5   9   0   25.65    1.50  31
   5   9   0   28.76    2.16  38
   5   9   0   25.17    3.22  15
   5   9   0   26.55    1.45  46
   5   9   0   27.68    1.56  50
   5   9   0   29.31    1.53  60
   5   9   0   27.04    1.50  45
   5   9   0   29.22    1.63  56
  -6  -9   0    2.43    0.77  36
  -6  -9   0    5.41    1.86  22
  -6  -9   0    2.50    1.42  26
   6   9   0    1.13    0.72  34
   6   9   0    2.60    0.58  45
   6   9   0    2.90    0.49  63
   6   9   0    2.38    0.64  50
   6   9   0    3.13    0.67  65
   6   9   0    2.37    0.62  57
   6   9   0    2.70    0.63  46
   6   9   0    2.34    0.40  44
   6   9   0    2.01    0.77  38
   6   9   0    3.95    1.01  37
   6   9   0    2.05    0.90  30
   6   9   0    2.72    0.63  31
   6   9   0    2.90    0.60  61
   6   9   0    2.77    0.36  48
   6   9   0    2.94    0.67  56
   6   9   0    2.84    0.63  27
   6   9   0    2.20    0.53  67
   6   9   0    1.79    1.79  15
   6   9   0    1.59    0.51  70
   6   9   0    3.30    0.73  53
   6   9   0    3.14    0.63  60
  -7  -9   0   55.57    3.11  36
   7   9   0   54.41    2.30  70
   7   9   0   54.91    3.07  37
   7   9   0   51.90    2.47  56
   7   9   0   53.45    2.41  50
   7   9   0   49.41    1.92  63
   7   9   0   51.80    2.41  65
   7   9   0   53.91    2.24  57
   7   9   0   52.29    3.10  38
   7   9   0   53.49    2.33  61
   7   9   0   48.12    2.43  27
   7   9   0   53.25    2.28  45
   7   9   0   49.24    2.92  30
   7   9   0   49.57    2.31  60
   7   9   0   56.11    2.49  53
   7   9   0   55.72    2.34  46
   7   9   0   48.56    2.25  67
   7   9   0   56.54    3.43  34
  -8  -9   0   17.26    1.74  36
   8   9   0   17.68    1.37  53
   8   9   0   17.24    1.27  67
   8   9   0   17.64    1.39  56
   8   9   0   18.02    1.30  46
   8   9   0   16.74    1.20  45
   8   9   0   16.37    1.18  57
   8   9   0   16.44    1.35  27
   8   9   0   16.08    1.28  61
   8   9   0   17.83    1.26  70
   8   9   0   17.19    1.28  60
   8   9   0   17.59    0.91  63
   8   9   0   14.30    1.60  37
   8   9   0   17.87    1.39  65
   8   9   0   16.17    1.68  30
   8   9   0   16.49    1.70  38
   8   9   0   17.31    1.37  50
   8   9   0   12.55    1.75  34
  -9  -9   0    2.27    0.83  36
   9   9   0    3.07    0.67  57
   9   9   0    2.49    0.67  65
   9   9   0    2.35    0.68  56
   9   9   0    2.55    0.71  50
   9   9   0    3.22    1.07  34
   9   9   0    2.40    0.72  27
   9   9   0    3.14    0.61  70
   9   9   0    2.65    0.62  60
   9   9   0    3.13    0.73  46
   9   9   0    3.19    0.71  53
   9   9   0    2.25    0.89  30
   9   9   0    2.66    0.56  45
   9   9   0    3.46    0.92  38
   9   9   0    2.02    0.59  61
   9   9   0    2.69    0.66  67
 -10  -9   0    1.45    0.86  36
  10   9   0    2.35    0.62  53
  10   9   0    1.00    0.61  65
  10   9   0    0.72    0.75  34
  10   9   0    1.58    0.56  61
  10   9   0    2.70    0.67  57
  10   9   0    2.01    0.62  46
  10   9   0    2.31    0.62  56
  10   9   0    1.90    0.49  45
  10   9   0    1.85    0.45  70
  10   9   0    2.73    0.67  67
  10   9   0    1.56    0.70  38
  10   9   0    2.61    0.86  30
  10   9   0    1.30    0.56  50
  10   9   0    2.08    0.55  60
  11   9   0    0.62    0.43  46
  11   9   0    0.40    0.51  65
  11   9   0   -0.05    0.38  53
  11   9   0    0.52    0.44  50
  11   9   0    1.05    0.37  70
  11   9   0    0.80    0.47  61
  11   9   0    0.93    0.48  56
  11   9   0    0.51    0.48  60
  12   9   0    1.02    0.49  56
  12   9   0    1.07    0.51  46
  12   9   0    1.14    0.47  53
  12   9   0    1.14    0.58  65
  12   9   0    0.93    0.55  50
  12   9   0    1.60    0.59  61
  16 -10   0    0.28    0.32  64
  16 -10   0    0.24    0.33  62
  16 -10   0    0.35    0.43  68
  16 -10   0    0.16    0.34  43
  16 -10   0    0.07    0.40  59
  16 -10   0   -0.20    0.35  55
  16 -10   0    0.87    0.49  49
  15 -10   0    8.63    0.84  67
  15 -10   0    9.01    0.90  55
  15 -10   0    8.78    1.02  68
  15 -10   0    9.44    0.89  64
  15 -10   0    9.53    0.93  62
  15 -10   0    8.91    1.08  59
  15 -10   0   10.48    1.06  49
  15 -10   0    8.85    1.39  32
  15 -10   0    9.50    0.77  51
  15 -10   0    9.36    0.77  43
  15 -10   0    9.87    1.48  40
  14 -10   0    1.56    0.55  68
  14 -10   0    0.83    0.37  51
  14 -10   0    0.96    0.42  62
  14 -10   0    0.21    0.60  29
  14 -10   0    1.02    0.40  55
  14 -10   0    1.05    0.63  40
  14 -10   0    0.79    0.35  67
  14 -10   0    1.98    0.45  43
  14 -10   0    1.32    0.58  49
  14 -10   0    1.30    0.46  64
  14 -10   0    0.79    0.63  32
  14 -10   0    0.78    0.53  59
  14 -10   0    0.47    0.69  35
 -14  10   0    1.23    0.59  28
  13 -10   0   23.11    1.43  62
  13 -10   0   22.59    1.54  49
  13 -10   0   23.42    1.40  64
  13 -10   0   20.19    1.29  55
  13 -10   0   19.18    1.88  40
  13 -10   0   20.95    1.07  71
  13 -10   0   22.37    1.29  51
  13 -10   0   23.33    1.39  66
  13 -10   0   22.17    1.95  32
  13 -10   0   20.81    1.64  35
  13 -10   0   23.44    1.54  68
  13 -10   0   21.23    1.19  43
  13 -10   0   21.91    1.60  59
  13 -10   0   21.43    1.18  67
  13 -10   0   23.01    1.47  42
  13 -10   0   21.63    1.66  29
 -13  10   0   18.50    1.60  28
  12 -10   0   61.45    2.58  42
  12 -10   0   59.23    2.35  55
  12 -10   0   59.63    2.74  59
  12 -10   0   56.46    2.36  66
  12 -10   0   60.52    2.84  35
  12 -10   0   56.03    2.17  67
  12 -10   0   56.09    2.48  39
  12 -10   0   58.47    2.35  51
  12 -10   0   59.70    2.47  64
  12 -10   0   61.77    2.88  29
  12 -10   0   56.33    2.52  68
  12 -10   0   59.78    2.63  49
  12 -10   0   61.37    3.27  32
  12 -10   0   56.17    2.44  62
  12 -10   0   58.69    2.25  43
  12 -10   0   61.83    3.31  40
  12 -10   0   59.29    2.07  71
 -12  10   0   60.31    3.03  28
  11 -10   0    9.96    0.90  62
  11 -10   0    9.94    0.95  68
  11 -10   0    9.56    0.94  64
  11 -10   0    9.38    1.26  32
  11 -10   0    7.99    0.96  35
  11 -10   0    9.21    1.02  59
  11 -10   0    9.06    0.97  42
  11 -10   0    9.20    1.24  40
  11 -10   0    8.05    0.81  66
  11 -10   0    9.78    0.67  71
  11 -10   0    8.97    1.01  29
  11 -10   0   10.47    0.81  43
  11 -10   0   11.18    0.90  51
  11 -10   0    9.72    0.72  67
  11 -10   0    9.45    0.99  49
  11 -10   0   10.46    0.83  55
  11 -10   0    8.87    0.89  39
 -11  10   0    7.87    1.07  41
 -11  10   0   10.13    1.28  28
  10 -10   0  158.93    5.79  32
  10 -10   0  149.52    8.25  22
  10 -10   0  154.04    5.12  59
  10 -10   0  147.18    4.96  42
  10 -10   0  159.40    4.85  51
  10 -10   0  152.68    4.64  43
  10 -10   0  152.28    4.72  66
  10 -10   0  152.15    4.47  71
  10 -10   0  151.15    4.83  64
  10 -10   0  152.97    4.97  49
  10 -10   0  152.41    5.14  29
  10 -10   0  152.08    4.47  67
  10 -10   0  161.04    4.98  68
  10 -10   0  149.55    5.71  40
  10 -10   0  148.06    4.62  55
  10 -10   0  144.83    5.09  35
  10 -10   0  154.51    5.00  39
  10 -10   0  141.56    9.74  26
  10 -10   0  148.94    4.84  62
 -10  10   0  150.59    5.38  41
 -10  10   0  152.74    5.69  28
   9 -10   0  158.03    5.02  64
   9 -10   0  160.70    4.79  55
   9 -10   0  160.31    5.15  49
   9 -10   0  145.17    9.50  26
   9 -10   0  162.52    5.03  62
   9 -10   0  164.69    4.87  43
   9 -10   0  176.02    6.03  32
   9 -10   0  163.03    4.91  66
   9 -10   0  163.42    5.21  42
   9 -10   0  156.67    5.04  68
   9 -10   0  157.24    7.71  22
   9 -10   0  165.53    5.85  40
   9 -10   0  158.20    4.75  36
   9 -10   0  166.72    5.33  39
   9 -10   0  170.22    5.30  59
  -9  10   0  156.15    9.30  23
  -9  10   0  163.03    5.93  28
  -9  10   0  153.18    4.64  70
  -9  10   0  162.58    9.56  15
  -9  10   0  171.19   10.06  20
  -9  10   0  168.12    5.71  41
  -9  10   0  152.68   10.59  25
   8 -10   0    0.43    0.35  49
   8 -10   0   -0.05    0.27  68
   8 -10   0    5.12    2.07  25
   8 -10   0    0.63    1.25  22
   8 -10   0    0.02    0.41  32
   8 -10   0    0.30    0.34  40
   8 -10   0    0.39    0.34  42
   8 -10   0    0.26    0.31  64
   8 -10   0    0.14    0.31  59
   8 -10   0    0.46    1.48  26
   8 -10   0    0.38    0.69  18
   8 -10   0   -0.03    0.23  66
   8 -10   0    0.11    0.28  36
   8 -10   0   -0.15    0.25  43
   8 -10   0    0.78    0.36  62
   8 -10   0    0.25    0.38  39
   8 -10   0    0.20    0.19  55
  -8  10   0    0.33    0.48  28
  -8  10   0   -0.12    0.16  45
  -8  10   0   -0.26    1.50  15
  -8  10   0    0.64    1.28  20
  -8  10   0   -0.05    1.61  22
  -8  10   0    1.77    1.57  23
  -8  10   0   -1.49    0.79  17
  -8  10   0    0.10    0.36  41
  -8  10   0    0.33    0.23  70
   7 -10   0   38.81    1.64  64
   7 -10   0   36.03    3.65  22
   7 -10   0   36.08    4.48  26
   7 -10   0   36.86    1.92  40
   7 -10   0   39.88    1.53  66
   7 -10   0   37.79    1.37  55
   7 -10   0   38.88    2.19  32
   7 -10   0   39.83    1.74  59
   7 -10   0   38.35    1.62  68
   7 -10   0   38.99    1.77  36
   7 -10   0   36.18    1.60  62
   7 -10   0   38.78    2.68  18
   7 -10   0   37.89    1.74  42
   7 -10   0   37.78    4.35  25
  -7  10   0   35.83    4.19  22
  -7  10   0   39.79    2.31  28
  -7  10   0   44.20    4.92  25
  -7  10   0   40.72    4.70  26
  -7  10   0   37.87    3.95  23
  -7  10   0   36.04    1.36  53
  -7  10   0   31.12    4.18  20
  -7  10   0   47.38    4.56  15
  -7  10   0   28.04    4.93  25
  -7  10   0   33.43    4.03  17
  -7  10   0   37.29    1.50  70
  -7  10   0   38.77    2.17  41
  -7  10   0   38.77    2.25  38
  -7  10   0   33.47    1.35  34
  -7  10   0   38.12    1.46  45
   6 -10   0   11.26    1.16  32
   6 -10   0   11.03    1.79  19
   6 -10   0    9.35    2.04  22
   6 -10   0   10.36    0.80  49
   6 -10   0   13.92    1.77  18
   6 -10   0   10.96    0.85  42
   6 -10   0   10.72    0.83  59
   6 -10   0   10.55    2.72  26
   6 -10   0   11.83    0.79  62
   6 -10   0   11.07    0.69  66
   6 -10   0    7.35    2.12  25
   6 -10   0   10.86    0.90  40
   6 -10   0   10.02    0.92  36
   6 -10   0   12.26    0.77  68
   6 -10   0   10.16    0.53  55
  -6  10   0    9.93    2.98  25
  -6  10   0    9.99    2.57  17
  -6  10   0   10.90    0.74  45
  -6  10   0   11.58    2.60  15
  -6  10   0   10.76    0.82  34
  -6  10   0   12.13    0.78  70
  -6  10   0   11.57    1.22  38
  -6  10   0    8.50    2.12  23
  -6  10   0   13.75    2.76  22
  -6  10   0    8.30    2.54  26
  -6  10   0   11.51    1.17  41
  -6  10   0    7.58    2.12  25
  -6  10   0   11.45    1.22  28
  -6  10   0   11.74    0.69  53
   5 -10   0   10.14    1.80  19
   5 -10   0   10.14    0.95  36
   5 -10   0    9.95    0.79  42
   5 -10   0    9.25    1.70  18
   5 -10   0   11.11    0.72  62
   5 -10   0    9.33    0.73  59
   5 -10   0   11.81    2.56  25
   5 -10   0    9.56    0.65  68
   5 -10   0    6.85    1.95  26
   5 -10   0    9.75    2.21  24
   5 -10   0    9.20    0.70  40
   5 -10   0   10.47    2.07  22
   5 -10   0    9.84    0.76  49
  -5  10   0   10.87    2.38  22
  -5  10   0   11.00    2.54  17
  -5  10   0    5.73    3.66  25
  -5  10   0   11.82    1.21  38
  -5  10   0   11.17    0.71  53
  -5  10   0    8.72    2.41  15
  -5  10   0   11.16    1.18  28
  -5  10   0   10.78    0.93  34
  -5  10   0   10.28    0.49  46
  -5  10   0   10.57    0.74  45
  -5  10   0   10.52    0.75  70
  -5  10   0    7.30    1.95  26
  -5  10   0    9.16    0.46  50
  -5  10   0    6.03    1.61  23
  -5  10   0    8.61    2.52  25
   4 -10   0   52.76    1.83  62
   4 -10   0   51.49    1.98  42
   4 -10   0   52.38    4.52  24
   4 -10   0   50.84    2.34  36
   4 -10   0   53.78    3.85  18
   4 -10   0   48.30    6.34  25
   4 -10   0   51.77    1.77  68
   4 -10   0   50.24    4.85  25
   4 -10   0   54.31    4.28  19
   4 -10   0   50.20    4.80  26
   4 -10   0   46.38    1.65  40
   4 -10   0   51.28    1.89  59
   4 -10   0   53.69    4.39  22
  -4  10   0   56.36    5.15  25
  -4  10   0   51.22    1.67  50
  -4  10   0   51.98    1.96  45
  -4  10   0   47.84    4.51  17
  -4  10   0   53.53    1.93  53
  -4  10   0   51.69    1.66  46
  -4  10   0   51.51    2.38  34
  -4  10   0   50.89    2.65  38
  -4  10   0   50.76    3.73  23
  -4  10   0   49.20    4.29  22
  -4  10   0   48.31    1.58  65
  -4  10   0   48.08    4.49  15
  -4  10   0   54.47    5.08  26
  -4  10   0   50.71    1.96  70
  -4  10   0   54.21    2.70  28
   3 -10   0    4.14    1.81  19
   3 -10   0    6.11    0.83  36
   3 -10   0    3.47    1.98  25
   3 -10   0    8.12    2.30  26
   3 -10   0    7.13    0.63  42
   3 -10   0    7.95    1.78  22
   3 -10   0    7.60    1.98  25
   3 -10   0    6.77    1.88  24
   3 -10   0    6.20    0.49  62
   3 -10   0    6.65    0.57  59
   3 -10   0    6.75    0.47  68
   3 -10   0    5.15    1.45  18
  -3  10   0    8.28    2.01  22
  -3  10   0    7.36    1.02  28
  -3  10   0    9.10    0.88  30
  -3  10   0    7.04    0.90  34
  -3  10   0    9.79    1.67  23
  -3  10   0    6.17    0.50  50
  -3  10   0    3.43    1.70  21
  -3  10   0    6.67    0.67  70
  -3  10   0    6.31    0.47  65
  -3  10   0    7.37    0.70  45
  -3  10   0    6.90    0.51  46
  -3  10   0    6.15    0.64  53
  -3  10   0    9.47    2.52  17
  -3  10   0    6.05    1.83  26
  -3  10   0    5.06    0.96  38
  -3  10   0    6.06    1.83  15
  -3  10   0    7.20    2.13  25
  -3  10   0    8.48    1.00  27
   2 -10   0   51.81    1.72  62
   2 -10   0   54.16    4.39  22
   2 -10   0   53.18    4.74  25
   2 -10   0   53.33    1.81  59
   2 -10   0   48.60    1.63  68
   2 -10   0   50.96    4.04  18
   2 -10   0   51.85    1.92  42
   2 -10   0   51.05    4.92  26
   2 -10   0   51.45    4.56  24
   2 -10   0   48.95    5.22  25
   2 -10   0   53.90    2.54  36
  -2  10   0   54.49    2.55  27
  -2  10   0   53.22    2.64  34
  -2  10   0   50.13    4.07  22
  -2  10   0   49.93    4.27  17
  -2  10   0   50.05    4.16  21
  -2  10   0   52.16    4.59  15
  -2  10   0   54.38    2.08  70
  -2  10   0   49.66    1.81  50
  -2  10   0   53.25    2.37  30
  -2  10   0   45.19    4.54  26
  -2  10   0   56.98    4.87  25
  -2  10   0   52.57    1.82  46
  -2  10   0   51.90    2.06  45
  -2  10   0   54.05    2.03  56
  -2  10   0   55.12    2.75  38
  -2  10   0   52.05    2.03  53
  -2  10   0   50.86    1.79  65
   1 -10   0   84.59    2.53  62
   1 -10   0   79.09    5.51  22
   1 -10   0   84.55    6.19  25
   1 -10   0   89.14    3.60  36
   1 -10   0   88.01    2.82  42
   1 -10   0   84.88    6.33  26
   1 -10   0   84.85    2.67  59
   1 -10   0   74.29    8.73  26
   1 -10   0   80.90    2.45  68
   1 -10   0   83.32    6.95  25
   1 -10   0   87.52    5.60  18
   1 -10   0   91.34    6.28  24
  -1  10   0   90.04    3.05  70
  -1  10   0   89.53    2.86  57
  -1  10   0   82.85    2.77  65
  -1  10   0   81.41    5.02  21
  -1  10   0   91.16    2.81  46
  -1  10   0   87.91    2.99  56
  -1  10   0   93.62    3.49  30
  -1  10   0   87.37    3.02  53
  -1  10   0   87.72    2.96  63
  -1  10   0   82.69    4.40  21
  -1  10   0   82.62    5.25  22
  -1  10   0   86.27    2.82  50
  -1  10   0   87.53    2.68  33
  -1  10   0   78.21    5.87  15
  -1  10   0   90.15    3.81  34
  -1  10   0   88.99    6.29  25
  -1  10   0   85.33    3.77  38
  -1  10   0   89.49    3.05  45
  -1  10   0   95.75    3.61  37
  -1  10   0   88.63    2.75  61
  -1  10   0   82.46    6.28  26
  -1  10   0   88.36    3.54  27
   0 -10   0    0.40    0.20  59
   0 -10   0    2.23    1.73  25
   0 -10   0   -1.00    0.95  18
   0 -10   0    0.29    0.25  42
   0 -10   0    0.27    0.39  36
   0 -10   0    2.11    1.11  24
   0 -10   0    2.65    1.90  26
   0 -10   0   -0.43    1.09  26
   0 -10   0   -0.19    1.01  25
   0 -10   0    0.52    0.94  22
   0  10   0   -0.05    0.22  61
   0  10   0    0.12    0.34  45
   0  10   0    0.05    0.33  70
   0  10   0    0.51    1.46  26
   0  10   0    0.47    0.49  34
   0  10   0    0.24    0.20  33
   0  10   0   -0.28    0.53  21
   0  10   0    0.33    0.29  46
   0  10   0    0.34    0.30  56
   0  10   0    0.33    0.29  65
   0  10   0    0.38    0.68  21
   0  10   0   -1.08    0.80  15
   0  10   0    0.45    0.15  44
   0  10   0    0.29    0.28  57
   0  10   0    0.23    0.34  53
   0  10   0    0.34    0.46  37
   0  10   0    1.89    1.08  22
   0  10   0   -0.00    0.38  30
   0  10   0    0.41    0.22  31
   0  10   0   -1.14    1.25  25
   0  10   0    0.48    0.30  50
   0  10   0   -0.01    0.90  22
   0  10   0    0.57    0.41  38
   0  10   0    0.47    0.38  27
   0  10   0    0.50    0.38  63
  -1 -10   0   79.88    3.52  36
  -1 -10   0   82.05    6.11  26
  -1 -10   0   74.11    5.51  18
  -1 -10   0   77.82    2.41  59
  -1 -10   0   79.23    5.91  25
  -1 -10   0   71.21    6.23  25
  -1 -10   0   75.53    2.51  42
  -1 -10   0   79.05    5.42  22
  -1 -10   0   78.10    6.08  24
   1  10   0   78.33    2.87  70
   1  10   0   77.37    2.74  65
   1  10   0   80.18    2.89  60
   1  10   0   78.07    3.37  27
   1  10   0   80.82    2.78  63
   1  10   0   80.09    2.72  46
   1  10   0   79.68    2.77  50
   1  10   0   83.61    3.51  37
   1  10   0   77.89    2.69  57
   1  10   0   77.05    5.81  25
   1  10   0   80.83    3.43  30
   1  10   0   79.56    3.79  34
   1  10   0   77.47    2.91  53
   1  10   0   80.63    3.73  38
   1  10   0   70.04    4.19  22
   1  10   0   74.59    4.25  22
   1  10   0   78.73    2.36  44
   1  10   0   72.49    2.22  52
   1  10   0   82.91    2.67  61
   1  10   0   79.69    2.89  45
   1  10   0   80.34    2.90  56
   1  10   0   75.42    5.60  15
   1  10   0   78.87    2.75  31
   1  10   0   82.23    6.07  26
  -2 -10   0    2.79    1.47  24
  -2 -10   0    1.93    1.86  26
  -2 -10   0    1.08    1.94  25
  -2 -10   0    0.97    1.37  26
  -2 -10   0    2.35    0.72  36
  -2 -10   0    1.31    1.45  25
  -2 -10   0    2.82    0.41  42
  -2 -10   0    1.67    1.24  18
  -2 -10   0    2.12    1.71  17
   2  10   0    2.40    0.57  56
   2  10   0    2.31    0.57  70
   2  10   0    2.37    1.32  15
   2  10   0    2.58    0.50  46
   2  10   0    0.65    0.53  30
   2  10   0    1.92    0.77  38
   2  10   0    1.94    0.48  63
   2  10   0    2.91    0.52  61
   2  10   0    1.44    0.41  57
   2  10   0    2.21    0.50  65
   2  10   0    2.43    0.32  44
   2  10   0    2.78    0.59  50
   2  10   0    1.27    0.45  45
   2  10   0    2.95    2.01  25
   2  10   0    2.44    0.83  37
   2  10   0    2.33    0.91  34
   2  10   0    1.97    0.47  60
   2  10   0    2.89    0.65  53
   2  10   0    1.81    0.56  27
   2  10   0    2.16    0.35  48
   2  10   0    1.53    1.31  26
   2  10   0    3.08    0.49  31
  -3 -10   0    4.57    1.66  18
  -3 -10   0    3.19    1.92  24
  -3 -10   0    3.77    0.88  36
  -3 -10   0    4.95    2.03  25
  -3 -10   0    4.64    1.97  26
  -3 -10   0    3.73    1.83  22
  -3 -10   0    4.21    0.42  42
   3  10   0    4.43    0.42  44
   3  10   0    2.84    0.93  34
   3  10   0    3.69    0.33  69
   3  10   0    3.82    0.65  31
   3  10   0    4.27    1.09  37
   3  10   0    3.89    0.69  70
   3  10   0    3.47    0.37  58
   3  10   0    5.11    1.86  26
   3  10   0    3.48    0.75  27
   3  10   0    4.95    1.91  15
   3  10   0    3.60    0.61  63
   3  10   0    4.71    0.97  30
   3  10   0    4.04    0.69  57
   3  10   0    3.70    0.59  61
   3  10   0    4.08    0.67  46
   3  10   0    3.91    0.95  38
   3  10   0    3.74    0.63  60
   3  10   0    3.26    0.62  65
   3  10   0    3.45    0.40  48
   3  10   0    3.71    0.67  45
   3  10   0    3.29    0.63  50
   3  10   0    4.70    0.79  53
   3  10   0    4.69    0.82  56
  -4 -10   0    0.78    0.23  42
  -4 -10   0    0.28    2.03  24
  -4 -10   0    1.59    1.52  22
  -4 -10   0    0.53    0.51  36
  -4 -10   0    0.04    1.37  26
   4  10   0    0.04    0.44  50
   4  10   0    0.68    0.64  30
   4  10   0    0.78    0.39  60
   4  10   0    0.87    0.47  70
   4  10   0    1.04    0.45  46
   4  10   0    1.15    0.72  34
   4  10   0    1.20    0.39  63
   4  10   0    0.71    0.44  56
   4  10   0    0.37    0.45  53
   4  10   0    0.67    0.40  61
   4  10   0    1.76    0.69  37
   4  10   0    0.47    0.40  27
   4  10   0    1.41    0.50  57
   4  10   0    1.34    0.51  65
   4  10   0    0.66    0.43  45
   4  10   0   -1.96    1.20  15
   4  10   0    1.07    0.22  58
   4  10   0    0.80    0.26  48
   4  10   0    1.02    0.65  38
  -5 -10   0   29.19    2.22  36
  -5 -10   0   20.69    3.34  22
   5  10   0   28.83    1.71  56
   5  10   0   28.25    1.63  65
   5  10   0   27.43    2.13  37
   5  10   0   27.59    1.37  63
   5  10   0   25.75    1.54  60
   5  10   0   28.45    2.13  30
   5  10   0   29.56    1.52  57
   5  10   0   28.00    2.38  34
   5  10   0   25.78    1.81  27
   5  10   0   28.85    1.55  61
   5  10   0   29.07    1.66  70
   5  10   0   27.39    1.12  48
   5  10   0   29.69    1.73  53
   5  10   0   25.80    2.19  38
   5  10   0   29.86    1.59  46
   5  10   0   29.76    1.65  45
   5  10   0   27.64    1.64  50
   5  10   0   24.33    3.74  15
  -6 -10   0    2.30    0.84  36
   6  10   0    1.59    0.62  53
   6  10   0    2.87    0.66  70
   6  10   0    1.59    0.61  50
   6  10   0    2.49    0.63  46
   6  10   0    0.84    0.71  30
   6  10   0    2.33    0.67  56
   6  10   0    1.89    0.57  27
   6  10   0    1.13    0.55  61
   6  10   0    2.17    0.80  38
   6  10   0    1.57    0.37  63
   6  10   0    3.40    0.96  34
   6  10   0    2.50    0.61  45
   6  10   0    1.51    0.76  37
   6  10   0    1.27    0.49  57
   6  10   0    2.78    0.67  60
   6  10   0    1.93    0.64  65
  -7 -10   0    5.93    1.35  36
   7  10   0    7.43    0.94  27
   7  10   0    5.19    1.42  34
   7  10   0    6.41    0.91  46
   7  10   0    6.54    1.03  65
   7  10   0    6.66    0.90  57
   7  10   0    5.71    0.91  61
   7  10   0    6.21    0.62  63
   7  10   0    6.43    0.89  70
   7  10   0    5.58    0.98  56
   7  10   0    6.54    1.27  30
   7  10   0    6.99    1.24  37
   7  10   0    6.12    0.89  45
   7  10   0    5.38    1.19  38
   7  10   0    6.10    0.85  60
   7  10   0    7.50    1.02  50
   7  10   0    6.25    1.01  53
  -8 -10   0    2.43    0.98  36
   8  10   0    2.37    0.64  27
   8  10   0    2.29    0.41  63
   8  10   0    1.92    0.66  50
   8  10   0    1.31    0.77  30
   8  10   0    1.65    0.61  56
   8  10   0    1.61    0.62  53
   8  10   0    3.08    0.87  38
   8  10   0    1.72    0.57  60
   8  10   0    2.61    0.66  57
   8  10   0    2.32    0.61  70
   8  10   0    2.05    0.93  34
   8  10   0    1.56    0.64  65
   8  10   0    2.24    0.54  45
   8  10   0    2.37    0.69  46
   8  10   0    1.75    0.60  61
  -9 -10   0    6.11    1.30  36
   9  10   0    5.74    0.95  65
   9  10   0    5.55    0.91  53
   9  10   0    5.91    1.23  30
   9  10   0    7.20    1.00  50
   9  10   0    6.35    1.00  56
   9  10   0    4.96    0.88  61
   9  10   0    6.29    0.84  70
   9  10   0    6.98    0.84  45
   9  10   0    5.82    0.89  46
   9  10   0    6.61    0.85  57
   9  10   0    5.92    1.30  34
   9  10   0    6.25    1.24  38
   9  10   0    7.36    0.91  60
  10  10   0    1.12    0.57  61
  10  10   0    0.86    0.44  57
  10  10   0    0.42    0.47  50
  10  10   0    0.64    0.39  45
  10  10   0    0.33    0.47  56
  10  10   0    0.66    0.46  46
  10  10   0    0.28    0.55  65
  10  10   0    0.85    0.47  60
  10  10   0    0.58    0.49  53
  10  10   0    0.57    0.36  70
  11  10   0    0.25    0.58  60
  11  10   0    0.30    0.45  46
  11  10   0    0.10    0.45  50
  11  10   0    0.44    0.49  65
  11  10   0   -0.32    0.39  53
  11  10   0   -0.37    0.33  56
  11  10   0    0.99    0.46  61
  11  10   0    0.15    0.74  70
  16 -11   0    2.37    0.56  55
  16 -11   0    3.01    0.69  68
  16 -11   0    3.13    0.56  64
  16 -11   0    2.41    0.66  49
  16 -11   0    2.71    0.67  59
  16 -11   0    3.02    0.52  43
  15 -11   0    1.11    0.49  68
  15 -11   0    0.58    0.45  49
  15 -11   0    0.50    0.32  43
  15 -11   0   -0.01    0.35  62
  15 -11   0   -0.25    0.30  55
  15 -11   0    0.88    0.41  64
  15 -11   0    0.85    0.48  59
  15 -11   0   -0.28    0.29  51
  14 -11   0    1.56    0.55  59
  14 -11   0    1.04    0.49  68
  14 -11   0    1.78    0.40  51
  14 -11   0    0.51    0.72  29
  14 -11   0    0.72    0.64  32
  14 -11   0    1.15    0.41  43
  14 -11   0    0.24    0.38  64
  14 -11   0    1.20    0.46  62
  14 -11   0    1.03    0.51  49
  14 -11   0    1.12    0.38  67
  14 -11   0    1.74    0.71  40
  14 -11   0    1.83    1.05  35
  14 -11   0    1.09    0.40  55
 -14  11   0    0.33    0.58  28
 -14  11   0    0.05    0.62  27
  13 -11   0    7.69    0.83  51
  13 -11   0    6.92    1.23  40
  13 -11   0    7.75    0.77  43
  13 -11   0    8.85    0.96  62
  13 -11   0    7.69    1.30  32
  13 -11   0    7.19    0.74  67
  13 -11   0    8.51    1.00  42
  13 -11   0    8.37    0.81  55
  13 -11   0    8.54    0.93  64
  13 -11   0    8.92    1.07  59
  13 -11   0    7.69    1.02  49
  13 -11   0    6.63    1.07  29
  13 -11   0    7.72    0.69  71
  13 -11   0    9.51    1.01  68
  13 -11   0    6.15    1.05  35
 -13  11   0    7.09    1.07  38
 -13  11   0    6.31    1.14  28
  12 -11   0    8.29    0.92  64
  12 -11   0    6.58    1.00  29
  12 -11   0    5.72    0.80  51
  12 -11   0    7.22    0.74  43
  12 -11   0    6.91    0.89  68
  12 -11   0    5.85    0.94  49
  12 -11   0    6.07    0.70  55
  12 -11   0    5.31    0.82  39
  12 -11   0    5.49    0.99  35
  12 -11   0    6.92    0.93  62
  12 -11   0    6.32    0.65  67
  12 -11   0    5.10    1.01  40
  12 -11   0    7.24    0.93  42
  12 -11   0    7.10    1.01  59
  12 -11   0    5.81    0.58  71
  12 -11   0    7.02    1.20  32
 -12  11   0    5.05    1.01  38
 -12  11   0    7.76    1.14  28
  11 -11   0   10.43    0.94  39
  11 -11   0    9.50    1.05  59
  11 -11   0    9.55    1.04  49
  11 -11   0    9.40    0.99  42
  11 -11   0    9.42    0.84  66
  11 -11   0    9.70    0.68  71
  11 -11   0    9.39    0.70  67
  11 -11   0    9.68    0.78  55
  11 -11   0    9.33    1.28  32
  11 -11   0    8.52    0.93  68
  11 -11   0    9.87    0.93  62
  11 -11   0    9.08    0.80  43
  11 -11   0    9.61    1.20  40
  11 -11   0    8.92    0.99  29
  11 -11   0    9.26    1.01  35
  11 -11   0    9.95    0.92  51
  11 -11   0    9.76    0.99  64
 -11  11   0    8.19    1.17  28
 -11  11   0    7.99    1.13  38
  10 -11   0   27.91    1.59  49
  10 -11   0   22.86    2.00  32
  10 -11   0   25.05    1.32  43
  10 -11   0   23.70    1.41  62
  10 -11   0   25.84    1.17  67
  10 -11   0   24.77    1.33  66
  10 -11   0   25.65    1.19  71
  10 -11   0   24.74    1.52  39
  10 -11   0   25.77    1.56  42
  10 -11   0   23.30    1.19  55
  10 -11   0   24.33    1.55  35
  10 -11   0   25.91    1.48  68
  10 -11   0   26.97    1.62  29
  10 -11   0   21.52    1.72  40
  10 -11   0   25.96    1.45  51
  10 -11   0   24.60    1.45  64
  10 -11   0   26.23    1.62  59
 -10  11   0   24.24    1.94  28
 -10  11   0   25.23    1.88  38
   9 -11   0   -2.75    1.70  22
   9 -11   0    0.41    0.37  62
   9 -11   0    0.60    0.47  49
   9 -11   0    0.69    0.36  66
   9 -11   0    0.61    0.46  42
   9 -11   0    0.96    0.49  59
   9 -11   0    3.05    2.26  26
   9 -11   0    0.94    0.37  36
   9 -11   0    0.77    0.51  39
   9 -11   0    0.77    0.43  68
   9 -11   0    0.57    0.39  43
   9 -11   0    1.29    0.57  40
   9 -11   0    1.36    0.50  64
   9 -11   0    0.36    0.24  55
   9 -11   0    0.43    0.50  32
  -9  11   0    1.19    0.29  70
  -9  11   0   -0.48    0.41  38
  -9  11   0    0.93    0.61  28
   8 -11   0   42.48    1.94  59
   8 -11   0   42.94    1.84  64
   8 -11   0   39.23    2.04  40
   8 -11   0   44.82    1.92  49
   8 -11   0   32.60    4.08  22
   8 -11   0   42.77    2.47  32
   8 -11   0   40.53    1.79  36
   8 -11   0   39.52    1.93  42
   8 -11   0   41.48    2.06  39
   8 -11   0   34.31    2.87  18
   8 -11   0   37.42    1.46  55
   8 -11   0   42.21    1.81  62
   8 -11   0   40.23    1.68  43
   8 -11   0   34.47    5.68  25
   8 -11   0   43.01    1.79  68
   8 -11   0   38.48    5.39  26
  -8  11   0   34.62    5.03  25
  -8  11   0   41.95    2.53  28
  -8  11   0   38.96    1.49  45
[truncated: 8,862,598 more chars]
