# Supplementary material for: Crystal structures and Hirshfeld surface analyses of bis­(4,5-di­hydro­furan-2-yl)di­methyl­silane and (4,5-di­hydro­furan-2-yl)(meth­yl)di­phenyl­silane
Source: Acta Crystallogr E Crystallogr Commun. 2022 Jan 1;78(Pt 1):23–8. doi: 10.1107/S2056989021012548 (PMC8739194; doi:10.1107/S2056989021012548)
Supplement: Supplementary file 2 [file e-78-00023-1sup2.hkl]

data_1                                                                          
_shelx_title ' mo_b2365_0m_a.res in P-1'                                        
_shelx_refln_list_code          4                                               
_shelx_F_calc_maximum       82.52                                               
_exptl_crystal_F_000       212.00                                               
_reflns_d_resolution_high  0.4593                                               
                                                                                
loop_                                                                           
 _space_group_symop_operation_xyz                                               
 'x, y, z'                                                                      
 '-x, -y, -z'                                                                   
                                                                                
_cell_length_a     8.2422                                                       
_cell_length_b     8.3075                                                       
_cell_length_c     8.2940                                                       
_cell_angle_alpha  94.149                                                       
_cell_angle_beta  103.012                                                       
_cell_angle_gamma 104.909                                                       
                                                                                
_shelx_F_squared_multiplier     1.000                                           
                                                                                
loop_                                                                           
 _refln_index_h                                                                 
 _refln_index_k                                                                 
 _refln_index_l                                                                 
 _refln_F_squared_calc                                                          
 _refln_F_squared_meas                                                          
 _refln_F_squared_sigma                                                         
 _refln_observed_status                                                         
   1   0   0        804.09        874.45        11.00 o                         
   2   0   0       6054.77       5747.76        94.35 o                         
   3   0   0       1535.79       1705.41        15.39 o                         
   4   0   0         62.08         59.24         0.29 o                         
   5   0   0        139.64        182.88         0.90 o                         
   6   0   0          0.21          1.95         0.14 o                         
   7   0   0          5.36          6.22         0.06 o                         
   8   0   0        102.22        110.74         0.51 o                         
   9   0   0          3.80          4.56         0.07 o                         
  10   0   0         42.99         42.57         0.25 o                         
  11   0   0          5.77          6.23         0.11 o                         
  12   0   0          0.15          0.29         0.05 o                         
  13   0   0         11.22         11.18         0.17 o                         
  14   0   0         15.22         14.96         0.22 o                         
  15   0   0          1.33          1.44         0.08 o                         
  16   0   0          4.58          3.85         0.19 o                         
 -17   1   0          4.34          3.91         0.37 o                         
 -16   1   0          8.67          8.93         0.29 o                         
 -15   1   0          0.09          0.11         0.07 o                         
 -14   1   0         24.85         24.90         0.28 o                         
 -13   1   0          6.57          6.52         0.13 o                         
 -12   1   0          9.51          9.56         0.15 o                         
 -11   1   0          6.70          7.24         0.11 o                         
 -10   1   0         45.85         45.79         0.27 o                         
  -9   1   0         80.68         79.96         0.40 o                         
  -8   1   0         95.00         89.28         0.43 o                         
  -7   1   0         12.02          9.82         0.08 o                         
  -6   1   0        466.11        485.38         2.37 o                         
  -5   1   0          1.01          1.13         0.03 o                         
  -4   1   0         83.10        102.47         0.40 o                         
  -3   1   0        145.93        174.21         0.60 o                         
  -2   1   0        482.48        496.59         2.28 o                         
  -1   1   0         46.37         49.90         0.29 o                         
   0   1   0          9.94          8.77         0.10 o                         
   1   1   0        445.49        469.67         2.37 o                         
   2   1   0       3405.59       3499.11        37.70 o                         
   3   1   0         34.77         43.41         0.25 o                         
   4   1   0       1568.69       1718.65        12.12 o                         
   5   1   0        596.52        588.11         2.84 o                         
   6   1   0          2.16          2.68         0.07 o                         
   7   1   0        290.57        299.27         1.19 o                         
   8   1   0         74.99         77.28         0.37 o                         
   9   1   0          0.01          0.15         0.03 o                         
  10   1   0          0.05          0.11         0.03 o                         
  11   1   0          0.78          1.00         0.05 o                         
  12   1   0          4.49          4.82         0.10 o                         
  13   1   0          4.78          4.65         0.11 o                         
  14   1   0          0.49          0.45         0.07 o                         
  15   1   0          0.51          0.48         0.07 o                         
  16   1   0          0.19          0.37         0.14 o                         
 -17   2   0          1.52          1.73         0.26 o                         
 -16   2   0          0.50          0.41         0.09 o                         
 -15   2   0          0.17          0.12         0.06 o                         
 -14   2   0          6.67          6.18         0.15 o                         
 -13   2   0          0.36          0.37         0.05 o                         
 -12   2   0        103.50        101.96         0.72 o                         
 -11   2   0          1.28          1.07         0.06 o                         
 -10   2   0         79.23         77.67         0.43 o                         
  -9   2   0         58.07         49.65         0.28 o                         
  -8   2   0         15.27         13.83         0.13 o                         
  -7   2   0         24.34         16.40         0.11 o                         
  -6   2   0         16.38         27.03         0.14 o                         
  -5   2   0         18.45         26.08         0.18 o                         
  -4   2   0        966.62       1048.71         4.37 o                         
  -3   2   0        320.38        359.87         1.41 o                         
  -2   2   0        124.05        134.80         0.53 o                         
  -1   2   0          0.28          0.27         0.03 o                         
   0   2   0        770.44        793.49         5.18 o                         
   1   2   0        849.24        970.66         5.84 o                         
   2   2   0         49.89         41.62         0.18 o                         
   3   2   0        803.48        808.04         3.73 o                         
   4   2   0        115.84        125.78         0.53 o                         
   5   2   0        244.87        256.51         1.05 o                         
   6   2   0        219.18        238.41         0.94 o                         
   7   2   0          0.00          0.23         0.02 o                         
   8   2   0         57.47         61.45         0.32 o                         
   9   2   0         24.82         23.26         0.16 o                         
  10   2   0          1.51          1.31         0.05 o                         
  11   2   0          5.60          5.65         0.09 o                         
  12   2   0          5.17          5.09         0.10 o                         
  13   2   0         14.51         14.58         0.20 o                         
  14   2   0          1.76          1.79         0.09 o                         
  15   2   0          1.73          1.55         0.14 o                         
  16   2   0          1.94          1.66         0.16 o                         
 -17   3   0          0.19          0.07         0.12 o                         
 -16   3   0          0.31          0.38         0.08 o                         
 -15   3   0          5.81          5.65         0.17 o                         
 -14   3   0          6.96          7.30         0.17 o                         
 -13   3   0          9.09          8.97         0.15 o                         
 -12   3   0         12.23         11.78         0.16 o                         
 -11   3   0          0.15          0.25         0.05 o                         
 -10   3   0         87.46         89.51         0.49 o                         
  -9   3   0          3.70          4.00         0.07 o                         
  -8   3   0         17.91         21.70         0.16 o                         
  -7   3   0         18.24         21.60         0.14 o                         
  -6   3   0         60.78         67.44         0.32 o                         
  -5   3   0         50.85         48.58         0.24 o                         
  -4   3   0         93.28         89.21         0.39 o                         
  -3   3   0          3.55          5.26         0.06 o                         
  -2   3   0          7.08          9.25         0.09 o                         
  -1   3   0        138.72        146.63         0.61 o                         
   0   3   0          6.98          8.17         0.08 o                         
   1   3   0       1214.53       1321.11         6.20 o                         
   2   3   0        300.56        342.41         1.38 o                         
   3   3   0         39.45         29.25         0.14 o                         
   4   3   0        430.56        432.89         1.51 o                         
   5   3   0        483.84        494.28         1.86 o                         
   6   3   0          0.90          2.69         0.09 o                         
   7   3   0        197.08        195.46         0.83 o                         
   8   3   0        138.37        141.14         0.66 o                         
   9   3   0         12.59         12.38         0.12 o                         
  10   3   0         84.30         83.64         0.46 o                         
  11   3   0         34.02         33.67         0.25 o                         
  12   3   0         16.83         17.38         0.19 o                         
  13   3   0          1.88          1.88         0.08 o                         
  14   3   0          0.06          0.00         0.07 o                         
  15   3   0          0.79          0.75         0.11 o                         
 -17   4   0          0.86          0.95         0.15 o                         
 -16   4   0          3.32          3.58         0.16 o                         
 -15   4   0          1.48          1.73         0.11 o                         
 -14   4   0          0.30          0.35         0.06 o                         
 -13   4   0          9.55          9.58         0.16 o                         
 -12   4   0         74.10         74.26         0.64 o                         
 -11   4   0          5.20          4.98         0.10 o                         
 -10   4   0         50.30         50.85         0.34 o                         
  -9   4   0        139.45        134.64         0.70 o                         
  -8   4   0        123.41        125.92         0.61 o                         
  -7   4   0         35.56         35.78         0.22 o                         
  -6   4   0        215.31        225.30         0.91 o                         
  -5   4   0         25.22         21.12         0.15 o                         
  -4   4   0          0.25          0.25         0.05 o                         
  -3   4   0         36.14         44.54         0.25 o                         
  -2   4   0          0.05          0.26         0.05 o                         
  -1   4   0        676.14        700.70         3.04 o                         
   0   4   0          3.47          4.47         0.08 o                         
   1   4   0        386.74        403.06         1.57 o                         
   2   4   0        167.68        174.16         0.67 o                         
   3   4   0         20.09         18.42         0.12 o                         
   4   4   0        183.58        180.88         0.69 o                         
   5   4   0        205.37        200.49         0.79 o                         
   6   4   0         20.15         21.04         0.14 o                         
   7   4   0          3.30          4.22         0.06 o                         
   8   4   0         93.44         90.89         0.45 o                         
   9   4   0        114.53        114.17         0.59 o                         
  10   4   0          0.46          0.42         0.06 o                         
  11   4   0          1.82          1.92         0.07 o                         
  12   4   0         26.70         26.63         0.28 o                         
  13   4   0         16.18         16.07         0.24 o                         
  14   4   0          4.00          3.75         0.15 o                         
  15   4   0          4.08          3.56         0.18 o                         
 -17   5   0          0.23          0.15         0.11 o                         
 -16   5   0         11.21         10.90         0.25 o                         
 -15   5   0          0.42          0.55         0.07 o                         
 -14   5   0          3.28          3.24         0.12 o                         
 -13   5   0          4.92          4.80         0.13 o                         
 -12   5   0          0.40          0.46         0.05 o                         
 -11   5   0          0.98          1.19         0.06 o                         
 -10   5   0         31.52         32.74         0.26 o                         
  -9   5   0         11.94         12.42         0.13 o                         
  -8   5   0        320.45        324.38         1.50 o                         
  -7   5   0        188.32        186.34         0.80 o                         
  -6   5   0        196.27        178.78         0.79 o                         
  -5   5   0        761.17        740.24         2.83 o                         
  -4   5   0        104.90        110.97         0.53 o                         
  -3   5   0          7.50         10.72         0.14 o                         
  -2   5   0        294.61        281.68         1.10 o                         
  -1   5   0        168.94        161.85         0.71 o                         
   0   5   0         54.04         57.20         0.31 o                         
   1   5   0         12.60         15.09         0.14 o                         
   2   5   0         22.90         38.58         0.21 o                         
   3   5   0          5.73          5.94         0.09 o                         
   4   5   0         31.59         33.93         0.19 o                         
   5   5   0         87.39         82.80         0.40 o                         
   6   5   0         56.46         57.49         0.31 o                         
   7   5   0        122.15        119.65         0.60 o                         
   8   5   0         23.94         25.03         0.21 o                         
   9   5   0         30.47         30.47         0.26 o                         
  10   5   0          5.08          5.12         0.11 o                         
  11   5   0          0.02          0.06         0.05 o                         
  12   5   0          6.16          6.41         0.15 o                         
  13   5   0          2.31          2.49         0.12 o                         
  14   5   0          2.30          2.01         0.15 o                         
 -17   6   0          4.34          4.35         0.24 o                         
 -16   6   0          1.05          1.10         0.11 o                         
 -15   6   0          6.30          6.21         0.17 o                         
 -14   6   0         19.93         19.93         0.28 o                         
 -13   6   0          5.89          5.72         0.14 o                         
 -12   6   0          7.39          7.44         0.14 o                         
 -11   6   0         11.46         11.27         0.15 o                         
 -10   6   0          0.02          0.17         0.05 o                         
  -9   6   0          2.40          2.49         0.09 o                         
  -8   6   0          4.96          5.23         0.08 o                         
  -7   6   0          9.86         10.39         0.11 o                         
  -6   6   0          0.45          0.78         0.08 o                         
  -5   6   0         21.86         19.09         0.18 o                         
  -4   6   0        166.12        156.68         0.72 o                         
  -3   6   0        257.61        231.05         0.98 o                         
  -2   6   0         58.57         58.84         0.31 o                         
  -1   6   0         56.37         49.36         0.29 o                         
   0   6   0        127.72        118.72         0.57 o                         
   1   6   0         93.61        105.81         0.50 o                         
   2   6   0         26.82         21.97         0.16 o                         
   3   6   0         12.70         13.00         0.14 o                         
   4   6   0         33.21         30.91         0.20 o                         
   5   6   0         23.09         23.79         0.17 o                         
   6   6   0          1.19          1.26         0.05 o                         
   7   6   0          8.54          8.62         0.12 o                         
   8   6   0          2.76          2.45         0.08 o                         
   9   6   0         49.98         50.65         0.38 o                         
  10   6   0          3.56          3.52         0.10 o                         
  11   6   0          7.15          7.09         0.16 o                         
  12   6   0          8.65          8.67         0.21 o                         
  13   6   0          0.01         -0.06         0.08 o                         
  14   6   0          2.42          2.12         0.16 o                         
 -17   7   0          4.31          4.46         0.32 o                         
 -16   7   0          0.04          0.10         0.08 o                         
 -15   7   0          0.06         -0.01         0.06 o                         
 -14   7   0          3.60          3.68         0.13 o                         
 -13   7   0         11.73         12.25         0.20 o                         
 -12   7   0          6.67          6.80         0.14 o                         
 -11   7   0          2.82          2.89         0.10 o                         
 -10   7   0         43.32         42.12         0.33 o                         
  -9   7   0         31.17         31.10         0.25 o                         
  -8   7   0          0.01          0.20         0.04 o                         
  -7   7   0        113.01        107.63         0.65 o                         
  -6   7   0          7.03          7.95         0.17 o                         
  -5   7   0        472.83        455.98         1.82 o                         
  -4   7   0         46.55         43.48         0.28 o                         
  -3   7   0         56.55         59.44         0.34 o                         
  -2   7   0        172.66        167.97         0.76 o                         
  -1   7   0          6.45          5.95         0.13 o                         
   0   7   0         81.27         72.28         0.41 o                         
   1   7   0          3.62          2.42         0.09 o                         
   2   7   0          4.71          5.47         0.11 o                         
   3   7   0         43.00         42.64         0.28 o                         
   4   7   0         23.73         25.59         0.20 o                         
   5   7   0         41.55         42.22         0.28 o                         
   6   7   0          6.78          6.44         0.10 o                         
   7   7   0          0.01          0.06         0.05 o                         
   8   7   0          5.66          5.97         0.12 o                         
   9   7   0         14.84         14.83         0.19 o                         
  10   7   0         12.89         12.80         0.20 o                         
  11   7   0          0.09          0.11         0.07 o                         
  12   7   0          5.77          6.01         0.19 o                         
  13   7   0          3.40          3.40         0.18 o                         
 -17   8   0          8.41          8.72         0.32 o                         
 -16   8   0          0.23          0.20         0.08 o                         
 -15   8   0          9.85          9.38         0.20 o                         
 -14   8   0          2.08          2.36         0.12 o                         
 -13   8   0          4.05          4.10         0.13 o                         
 -12   8   0         15.04         14.88         0.21 o                         
 -11   8   0         43.14         43.94         0.39 o                         
 -10   8   0          3.24          3.57         0.10 o                         
  -9   8   0         12.08         12.31         0.15 o                         
  -8   8   0         83.98         79.56         0.55 o                         
  -7   8   0         58.00         57.48         0.42 o                         
  -6   8   0         58.65         56.91         0.41 o                         
  -5   8   0         35.97         34.18         0.27 o                         
  -4   8   0         66.41         65.24         0.45 o                         
  -3   8   0        180.61        174.13         0.85 o                         
  -2   8   0          3.30          3.86         0.11 o                         
  -1   8   0        198.07        201.50         0.91 o                         
   0   8   0        330.67        313.40         1.48 o                         
   1   8   0         14.17         12.56         0.13 o                         
   2   8   0        201.95        193.76         0.98 o                         
   3   8   0         81.75         76.78         0.45 o                         
   4   8   0          1.26          1.52         0.06 o                         
   5   8   0         13.67         12.87         0.17 o                         
   6   8   0          2.42          2.36         0.10 o                         
   7   8   0          0.44          0.46         0.06 o                         
   8   8   0          0.00          0.12         0.05 o                         
   9   8   0          5.80          5.90         0.15 o                         
  10   8   0          0.70          0.80         0.08 o                         
  11   8   0          0.06          0.01         0.07 o                         
  12   8   0          0.03          0.02         0.09 o                         
 -16   9   0          5.43          5.63         0.22 o                         
 -15   9   0          0.85          0.91         0.11 o                         
 -14   9   0         51.98         51.56         0.53 o                         
 -13   9   0         33.81         34.33         0.38 o                         
 -12   9   0         16.21         16.18         0.22 o                         
 -11   9   0          3.39          3.70         0.11 o                         
 -10   9   0          5.12          4.91         0.11 o                         
  -9   9   0         61.88         63.81         0.46 o                         
  -8   9   0          0.08          0.24         0.06 o                         
  -7   9   0         73.45         73.69         0.53 o                         
  -6   9   0         70.39         70.71         0.51 o                         
  -5   9   0          1.78          1.89         0.10 o                         
  -4   9   0        156.18        147.36         0.89 o                         
  -3   9   0         52.17         50.86         0.38 o                         
  -2   9   0          0.49          0.30         0.06 o                         
  -1   9   0         35.39         35.94         0.28 o                         
   0   9   0        104.61        103.83         0.59 o                         
   1   9   0         35.72         35.80         0.28 o                         
   2   9   0          2.42          2.70         0.07 o                         
   3   9   0         40.10         39.19         0.33 o                         
   4   9   0         22.14         21.30         0.19 o                         
   5   9   0         17.51         17.49         0.21 o                         
   6   9   0          1.54          1.68         0.08 o                         
   7   9   0         32.51         33.19         0.37 o                         
   8   9   0         10.61         10.73         0.20 o                         
   9   9   0          1.50          1.73         0.11 o                         
  10   9   0          1.14          1.21         0.10 o                         
  11   9   0          0.26          0.38         0.10 o                         
  12   9   0          0.87          0.72         0.14 o                         
 -16  10   0          0.04          0.14         0.09 o                         
 -15  10   0          6.10          5.88         0.18 o                         
 -14  10   0          0.71          0.67         0.08 o                         
 -13  10   0         13.69         13.79         0.22 o                         
 -12  10   0         36.12         37.17         0.38 o                         
 -11  10   0          5.82          6.05         0.13 o                         
 -10  10   0         93.13         96.21         0.71 o                         
  -9  10   0        103.50        102.51         0.77 o                         
  -8  10   0          0.04          0.12         0.06 o                         
  -7  10   0         23.17         23.87         0.28 o                         
  -6  10   0          6.75          7.00         0.13 o                         
  -5  10   0          6.17          6.36         0.14 o                         
  -4  10   0         33.74         32.31         0.29 o                         
  -3  10   0          4.62          4.28         0.13 o                         
  -2  10   0         34.68         32.92         0.30 o                         
  -1  10   0         54.38         55.06         0.39 o                         
   0  10   0          0.14          0.19         0.05 o                         
   1  10   0         48.48         49.62         0.36 o                         
   2  10   0          1.21          1.44         0.07 o                         
   3  10   0          2.25          2.45         0.08 o                         
   4  10   0          0.41          0.51         0.06 o                         
   5  10   0         17.78         17.76         0.25 o                         
   6  10   0          1.17          1.26         0.09 o                         
   7  10   0          3.90          4.02         0.15 o                         
   8  10   0          1.24          1.33         0.10 o                         
   9  10   0          3.97          3.99         0.16 o                         
  10  10   0          0.41          0.40         0.09 o                         
  11  10   0          0.11          0.10         0.10 o                         
 -16  11   0          1.73          1.78         0.15 o                         
 -15  11   0          0.15          0.21         0.11 o                         
 -14  11   0          0.49          0.66         0.08 o                         
 -13  11   0          5.19          4.98         0.14 o                         
 -12  11   0          3.74          4.09         0.13 o                         
 -11  11   0          5.83          5.96         0.13 o                         
 -10  11   0         15.37         15.86         0.21 o                         
  -9  11   0          0.23          0.43         0.09 o                         
  -8  11   0         25.76         25.66         0.35 o                         
  -7  11   0         36.92         34.88         0.41 o                         
  -6  11   0          0.72          0.58         0.09 o                         
  -5  11   0         67.07         66.22         0.54 o                         
  -4  11   0         62.00         58.19         0.46 o                         
  -3  11   0          9.07          8.07         0.13 o                         
  -2  11   0          2.51          2.54         0.10 o                         
  -1  11   0         44.27         43.11         0.35 o                         
   0  11   0         16.19         15.44         0.18 o                         
   1  11   0         17.55         17.80         0.20 o                         
   2  11   0          4.23          4.67         0.13 o                         
   3  11   0         51.92         52.67         0.43 o                         
   4  11   0         20.23         20.84         0.27 o                         
   5  11   0          1.11          1.22         0.10 o                         
   6  11   0          0.41          0.54         0.08 o                         
   7  11   0          3.30          3.49         0.15 o                         
   8  11   0          1.08          0.93         0.10 o                         
   9  11   0          0.31          0.24         0.10 o                         
  10  11   0          1.60          1.69         0.13 o                         
 -15  12   0          1.87          2.03         0.14 o                         
 -14  12   0          4.32          3.86         0.15 o                         
 -13  12   0         34.34         33.35         0.59 o                         
 -12  12   0         11.06         11.27         0.20 o                         
 -11  12   0          8.52          8.16         0.16 o                         
 -10  12   0         12.30         12.13         0.19 o                         
  -9  12   0         13.83         14.47         0.25 o                         
  -8  12   0         18.53         18.96         0.27 o                         
  -7  12   0          5.06          5.53         0.15 o                         
  -6  12   0         42.09         41.67         0.68 o                         
  -5  12   0         28.34         28.19         0.32 o                         
  -4  12   0          4.07          4.05         0.15 o                         
  -3  12   0         99.48         96.82         0.72 o                         
  -2  12   0          3.68          3.31         0.16 o                         
  -1  12   0         15.11         15.66         0.23 o                         
   0  12   0          4.00          4.08         0.12 o                         
   1  12   0         38.76         38.80         0.39 o                         
   2  12   0         11.15         10.99         0.17 o                         
   3  12   0         16.09         16.07         0.23 o                         
   4  12   0         31.68         32.27         0.38 o                         
   5  12   0         14.54         14.84         0.26 o                         
   6  12   0          1.43          1.42         0.11 o                         
   7  12   0          7.96          8.15         0.21 o                         
   8  12   0          1.33          1.26         0.13 o                         
   9  12   0          1.09          1.10         0.13 o                         
 -15  13   0          2.18          2.40         0.16 o                         
 -14  13   0          0.00          0.03         0.08 o                         
 -13  13   0         11.40         11.40         0.28 o                         
 -12  13   0          6.39          6.12         0.15 o                         
 -11  13   0          0.97          1.02         0.08 o                         
 -10  13   0          1.10          1.18         0.08 o                         
  -9  13   0         45.81         46.73         0.54 o                         
  -8  13   0         22.84         23.16         0.33 o                         
  -7  13   0          0.08          0.05         0.06 o                         
  -6  13   0          6.13          6.45         0.19 o                         
  -5  13   0         51.92         52.38         0.57 o                         
  -4  13   0         24.12         23.02         0.39 o                         
  -3  13   0          0.09          0.28         0.06 o                         
  -2  13   0         16.32         16.65         0.25 o                         
  -1  13   0         61.67         61.07         0.61 o                         
   0  13   0          0.01          0.13         0.06 o                         
   1  13   0         44.62         44.38         0.43 o                         
   2  13   0          1.06          1.05         0.07 o                         
   3  13   0          5.21          5.45         0.17 o                         
   4  13   0          0.62          0.47         0.09 o                         
   5  13   0          0.00         -0.05         0.07 o                         
   6  13   0          1.56          1.57         0.11 o                         
   7  13   0          1.42          1.49         0.14 o                         
   8  13   0          3.46          3.08         0.18 o                         
 -14  14   0          1.59          1.86         0.14 o                         
 -13  14   0          0.03         -0.06         0.08 o                         
 -12  14   0          0.85          0.84         0.08 o                         
 -11  14   0          3.95          3.91         0.13 o                         
 -10  14   0          4.12          3.80         0.12 o                         
  -9  14   0          1.41          1.33         0.10 o                         
  -8  14   0          9.99          9.73         0.20 o                         
  -7  14   0         12.11         12.48         0.21 o                         
  -6  14   0         12.02         12.38         0.22 o                         
  -5  14   0         27.24         26.12         0.35 o                         
  -4  14   0          2.24          2.34         0.13 o                         
  -3  14   0          0.40          0.36         0.07 o                         
  -2  14   0         12.43         12.06         0.21 o                         
  -1  14   0          2.95          2.86         0.13 o                         
   0  14   0         38.43         39.15         0.45 o                         
   1  14   0         16.00         15.83         0.23 o                         
   2  14   0          5.98          6.13         0.17 o                         
   3  14   0         18.11         17.77         0.31 o                         
   4  14   0          1.19          1.38         0.11 o                         
   5  14   0          0.72          0.82         0.10 o                         
   6  14   0          0.36          0.44         0.09 o                         
 -13  15   0          3.65          3.57         0.18 o                         
 -12  15   0          2.39          2.29         0.14 o                         
 -11  15   0          0.12          0.18         0.06 o                         
 -10  15   0          0.17          0.16         0.06 o                         
  -9  15   0          7.80          7.44         0.18 o                         
  -8  15   0          9.59          9.30         0.20 o                         
  -7  15   0          0.02          0.10         0.07 o                         
  -6  15   0          4.80          4.97         0.17 o                         
  -5  15   0         14.97         15.21         0.29 o                         
  -4  15   0          0.08          0.03         0.08 o                         
  -3  15   0         12.62         12.17         0.26 o                         
  -2  15   0          0.44          0.42         0.08 o                         
  -1  15   0          3.13          3.37         0.13 o                         
   0  15   0          0.02         -0.01         0.06 o                         
   1  15   0          0.18          0.44         0.08 o                         
   2  15   0          6.76          6.85         0.19 o                         
   3  15   0          3.05          3.09         0.16 o                         
   4  15   0          7.79          7.74         0.24 o                         
   5  15   0         11.88         11.72         0.31 o                         
 -12  16   0          3.46          3.30         0.19 o                         
 -11  16   0          5.70          5.49         0.23 o                         
 -10  16   0          0.54          0.48         0.09 o                         
  -9  16   0         14.74         14.37         0.35 o                         
  -8  16   0          4.55          4.49         0.20 o                         
  -7  16   0          0.25          0.26         0.13 o                         
  -6  16   0          0.09          0.10         0.07 o                         
  -5  16   0          9.57          8.40         0.23 o                         
  -4  16   0         18.13         18.34         0.35 o                         
  -3  16   0          0.61          0.60         0.10 o                         
  -2  16   0          5.90          5.94         0.17 o                         
  -1  16   0          4.79          4.67         0.16 o                         
   0  16   0          2.68          2.86         0.13 o                         
   1  16   0          0.11          0.06         0.08 o                         
   2  16   0          2.04          2.28         0.19 o                         
   3  16   0          2.05          2.00         0.14 o                         
 -10  17   0          1.54          1.88         0.14 o                         
  -9  17   0          0.44          0.44         0.11 o                         
  -8  17   0          0.56          0.68         0.11 o                         
  -7  17   0          5.40          5.01         0.22 o                         
  -6  17   0          1.82          1.83         0.15 o                         
  -5  17   0          6.58          6.60         0.23 o                         
  -4  17   0         11.19         11.26         0.27 o                         
  -3  17   0          0.10          0.01         0.07 o                         
  -2  17   0          0.67          0.64         0.09 o                         
  -1  17   0          2.59          2.81         0.15 o                         
   0  17   0          5.25          5.30         0.23 o                         
  -5  18   0          0.12         -0.06         0.08 o                         
  -4  18   0          0.02         -0.15         0.25 o                         
   4 -18   1          6.97          6.76         0.21 o                         
   5 -18   1          4.21          3.90         0.18 o                         
   6 -18   1          0.01          0.15         0.08 o                         
  -1 -17   1          0.23          0.08         0.10 o                         
   0 -17   1          1.05          1.43         0.13 o                         
   1 -17   1          0.25          0.29         0.08 o                         
   2 -17   1          0.29          0.18         0.08 o                         
   3 -17   1          0.21          0.16         0.08 o                         
   4 -17   1          0.67          0.54         0.09 o                         
   5 -17   1          4.94          4.16         0.20 o                         
   6 -17   1          2.57          2.56         0.17 o                         
   7 -17   1          0.40          0.13         0.09 o                         
   8 -17   1          3.92          3.75         0.22 o                         
   9 -17   1          3.21          3.64         0.19 o                         
  10 -17   1          1.29          1.30         0.12 o                         
  -3 -16   1          2.08          1.87         0.17 o                         
  -2 -16   1          0.14          0.19         0.08 o                         
  -1 -16   1          1.21          0.98         0.10 o                         
   0 -16   1          7.16          6.86         0.17 o                         
   1 -16   1          6.04          5.54         0.18 o                         
   2 -16   1          0.00          0.09         0.06 o                         
   3 -16   1          5.88          5.71         0.19 o                         
   4 -16   1          4.39          4.48         0.19 o                         
   5 -16   1          0.27          0.23         0.08 o                         
   6 -16   1          1.05          0.86         0.11 o                         
   7 -16   1          0.83          0.67         0.09 o                         
   8 -16   1          0.09          0.00         0.08 o                         
   9 -16   1          0.24          0.18         0.09 o                         
  10 -16   1          0.23          0.25         0.09 o                         
  11 -16   1          3.67          3.68         0.17 o                         
  -5 -15   1          1.50          1.51         0.14 o                         
  -4 -15   1          2.03          2.14         0.16 o                         
  -3 -15   1          1.59          1.76         0.13 o                         
  -2 -15   1          0.30          0.47         0.08 o                         
  -1 -15   1          1.87          1.91         0.09 o                         
   0 -15   1          0.94          1.09         0.08 o                         
   1 -15   1         25.12         24.87         0.33 o                         
   2 -15   1          7.80          7.75         0.20 o                         
   3 -15   1          2.43          2.58         0.21 o                         
   4 -15   1         14.28         13.43         0.28 o                         
   5 -15   1         17.78         16.91         0.30 o                         
   6 -15   1          4.70          4.99         0.18 o                         
   7 -15   1          0.00          0.06         0.07 o                         
   8 -15   1         21.12         21.34         0.34 o                         
   9 -15   1         32.70         32.65         0.60 o                         
  10 -15   1          1.57          1.32         0.10 o                         
  11 -15   1          8.70          8.49         0.21 o                         
  12 -15   1          0.41          0.49         0.09 o                         
  13 -15   1          0.75          0.83         0.12 o                         
  -7 -14   1          3.53          3.73         0.20 o                         
  -6 -14   1          0.03         -0.01         0.08 o                         
  -5 -14   1          8.80          9.05         0.23 o                         
  -4 -14   1          9.17          9.66         0.24 o                         
  -3 -14   1          2.63          2.40         0.14 o                         
  -2 -14   1          2.61          2.57         0.12 o                         
  -1 -14   1         22.95         22.44         0.27 o                         
   0 -14   1          4.88          5.36         0.15 o                         
   1 -14   1          1.21          1.37         0.09 o                         
   2 -14   1         15.72         15.78         0.30 o                         
   3 -14   1         19.62         19.03         0.30 o                         
   4 -14   1          6.59          6.56         0.19 o                         
   5 -14   1         25.95         26.53         0.41 o                         
   6 -14   1          9.21          8.34         0.20 o                         
   7 -14   1          1.06          0.98         0.09 o                         
   8 -14   1         20.70         20.13         0.27 o                         
   9 -14   1         18.27         18.22         0.34 o                         
  10 -14   1          1.32          1.15         0.08 o                         
  11 -14   1          1.17          1.24         0.09 o                         
  12 -14   1          6.00          5.75         0.15 o                         
  13 -14   1         15.57         15.92         0.33 o                         
  14 -14   1          1.36          1.51         0.15 o                         
  -8 -13   1          1.55          1.65         0.14 o                         
  -7 -13   1          0.36          0.32         0.09 o                         
  -6 -13   1          0.66          0.53         0.09 o                         
  -5 -13   1          0.45          0.47         0.09 o                         
  -4 -13   1          1.21          1.20         0.10 o                         
  -3 -13   1         38.44         40.09         0.41 o                         
  -2 -13   1          1.81          2.17         0.10 o                         
  -1 -13   1         30.08         30.96         0.36 o                         
   0 -13   1         30.96         31.98         0.38 o                         
   1 -13   1          8.69          8.37         0.18 o                         
   2 -13   1          4.29          4.55         0.12 o                         
   3 -13   1          4.31          4.45         0.13 o                         
   4 -13   1          8.59          7.85         0.18 o                         
   5 -13   1         29.03         27.86         0.41 o                         
   6 -13   1          5.55          5.29         0.16 o                         
   7 -13   1         23.71         22.66         0.31 o                         
   8 -13   1          0.10          0.16         0.06 o                         
   9 -13   1          0.41          0.39         0.08 o                         
  10 -13   1          2.11          2.04         0.10 o                         
  11 -13   1          2.80          2.96         0.12 o                         
  12 -13   1          0.61          0.66         0.08 o                         
  13 -13   1          3.01          2.90         0.13 o                         
  14 -13   1          2.65          2.85         0.17 o                         
  -9 -12   1          3.03          2.88         0.17 o                         
  -8 -12   1          0.20          0.14         0.08 o                         
  -7 -12   1          0.23          0.35         0.08 o                         
  -6 -12   1          0.73          0.58         0.09 o                         
  -5 -12   1          0.62          0.54         0.08 o                         
  -4 -12   1          0.00         -0.02         0.05 o                         
  -3 -12   1          1.37          1.44         0.08 o                         
  -2 -12   1          1.76          1.89         0.09 o                         
  -1 -12   1         17.99         18.14         0.23 o                         
   0 -12   1          3.12          3.44         0.11 o                         
   1 -12   1         16.78         16.62         0.27 o                         
   2 -12   1         45.88         45.67         0.45 o                         
   3 -12   1         17.01         17.55         0.26 o                         
   4 -12   1         73.57         72.03         0.59 o                         
   5 -12   1        106.09        108.24         0.87 o                         
   6 -12   1          0.00          0.08         0.07 o                         
   7 -12   1          7.49          7.84         0.19 o                         
   8 -12   1          4.93          4.90         0.14 o                         
   9 -12   1         13.74         13.32         0.22 o                         
  10 -12   1         12.74         12.93         0.20 o                         
  11 -12   1          0.31          0.45         0.06 o                         
  12 -12   1          7.82          7.50         0.17 o                         
  13 -12   1         11.29         11.23         0.25 o                         
  14 -12   1          1.49          1.41         0.11 o                         
  15 -12   1          2.75          2.69         0.18 o                         
 -10 -11   1          2.22          2.33         0.15 o                         
  -9 -11   1          0.25          0.22         0.09 o                         
  -8 -11   1          0.00          0.03         0.07 o                         
  -7 -11   1         15.48         15.92         0.27 o                         
  -6 -11   1          0.86          0.94         0.09 o                         
  -5 -11   1         23.33         23.71         0.29 o                         
  -4 -11   1         22.47         22.61         0.25 o                         
  -3 -11   1          5.67          5.79         0.13 o                         
  -2 -11   1          7.00          6.97         0.13 o                         
  -1 -11   1          5.85          5.76         0.11 o                         
   0 -11   1          2.83          2.67         0.11 o                         
   1 -11   1         41.30         41.24         0.44 o                         
   2 -11   1          1.40          1.30         0.10 o                         
   3 -11   1         53.47         53.42         0.42 o                         
   4 -11   1         50.41         48.08         0.41 o                         
   5 -11   1          0.01         -0.02         0.08 o                         
   6 -11   1         73.76         75.32         0.58 o                         
   7 -11   1         74.42         75.35         0.62 o                         
   8 -11   1          3.17          3.59         0.11 o                         
   9 -11   1        109.17        111.29         1.00 o                         
  10 -11   1         35.66         35.86         0.37 o                         
  11 -11   1          3.63          4.06         0.13 o                         
  12 -11   1          7.47          7.55         0.17 o                         
  13 -11   1         10.90         10.67         0.19 o                         
  14 -11   1          6.91          6.90         0.19 o                         
  15 -11   1          0.26          0.25         0.08 o                         
  16 -11   1          0.25          0.22         0.10 o                         
 -11 -10   1          2.61          2.29         0.18 o                         
 -10 -10   1          2.92          2.97         0.15 o                         
  -9 -10   1          2.00          1.94         0.13 o                         
  -8 -10   1         11.24         11.13         0.22 o                         
  -7 -10   1         19.47         20.01         0.30 o                         
  -6 -10   1          2.59          2.51         0.10 o                         
  -5 -10   1         13.45         13.48         0.18 o                         
  -4 -10   1          8.95          9.11         0.13 o                         
  -3 -10   1          4.02          3.91         0.09 o                         
  -2 -10   1          6.70          5.91         0.10 o                         
  -1 -10   1          0.03          0.16         0.06 o                         
   0 -10   1        112.42        108.88         0.67 o                         
   1 -10   1        126.21        126.51         0.87 o                         
   2 -10   1          1.49          2.00         0.07 o                         
   3 -10   1         75.00         72.05         0.52 o                         
   4 -10   1         24.17         21.94         0.23 o                         
   5 -10   1         18.62         18.01         0.22 o                         
   6 -10   1         30.72         31.27         0.30 o                         
   7 -10   1         37.59         35.43         0.33 o                         
   8 -10   1        104.93        104.88         0.80 o                         
   9 -10   1          0.02          0.05         0.05 o                         
  10 -10   1         26.07         26.83         0.29 o                         
  11 -10   1         20.82         21.09         0.26 o                         
  12 -10   1          0.96          1.15         0.08 o                         
  13 -10   1         18.35         18.24         0.25 o                         
  14 -10   1          0.22          0.30         0.07 o                         
  15 -10   1          0.97          0.93         0.10 o                         
  16 -10   1          0.19          0.13         0.10 o                         
 -12  -9   1          0.00          0.07         0.10 o                         
 -11  -9   1          1.28          1.03         0.11 o                         
 -10  -9   1          0.67          0.59         0.09 o                         
  -9  -9   1         19.33         19.04         0.27 o                         
  -8  -9   1         13.05         13.56         0.21 o                         
  -7  -9   1          1.62          1.55         0.08 o                         
  -6  -9   1         49.59         48.99         0.38 o                         
  -5  -9   1         17.54         17.63         0.18 o                         
  -4  -9   1         17.08         15.89         0.17 o                         
  -3  -9   1         46.63         46.20         0.32 o                         
  -2  -9   1          4.17          4.24         0.09 o                         
  -1  -9   1         27.44         24.87         0.24 o                         
   0  -9   1         21.94         23.75         0.22 o                         
   1  -9   1          9.23         10.43         0.14 o                         
   2  -9   1          0.01          0.15         0.05 o                         
   3  -9   1          7.00          6.70         0.14 o                         
   4  -9   1          0.35          0.70         0.05 o                         
   5  -9   1         54.53         51.44         0.40 o                         
   6  -9   1         30.26         30.34         0.26 o                         
   7  -9   1          6.82          6.04         0.10 o                         
   8  -9   1          1.20          1.13         0.09 o                         
   9  -9   1         50.63         50.72         0.40 o                         
  10  -9   1         60.28         61.09         0.49 o                         
  11  -9   1         11.27         11.35         0.18 o                         
  12  -9   1         23.16         23.49         0.28 o                         
  13  -9   1          6.92          7.10         0.17 o                         
  14  -9   1          0.50          0.30         0.08 o                         
  15  -9   1          5.98          5.90         0.18 o                         
  16  -9   1          2.87          3.04         0.21 o                         
 -13  -8   1          0.09          0.10         0.10 o                         
 -12  -8   1          0.58          0.64         0.11 o                         
 -11  -8   1          3.54          3.48         0.15 o                         
 -10  -8   1          0.22          0.18         0.06 o                         
  -9  -8   1         13.45         13.49         0.20 o                         
  -8  -8   1         12.77         13.06         0.19 o                         
  -7  -8   1          0.21          0.20         0.06 o                         
  -6  -8   1          0.00          0.05         0.04 o                         
  -5  -8   1         20.48         21.35         0.20 o                         
  -4  -8   1        117.83        112.94         0.61 o                         
  -3  -8   1         11.04         10.53         0.13 o                         
  -2  -8   1         62.70         60.38         0.37 o                         
  -1  -8   1        124.12        127.91         0.67 o                         
   0  -8   1          0.80          0.86         0.08 o                         
   1  -8   1         49.78         48.03         0.33 o                         
   2  -8   1         75.86         69.82         0.42 o                         
   3  -8   1          0.78          1.16         0.12 o                         
   4  -8   1        127.85        121.74         0.66 o                         
   5  -8   1          7.81          9.25         0.12 o                         
   6  -8   1         19.46         19.79         0.19 o                         
   7  -8   1          2.97          3.18         0.10 o                         
   8  -8   1          0.20          0.33         0.05 o                         
   9  -8   1         11.97         11.96         0.15 o                         
  10  -8   1          0.79          1.05         0.08 o                         
  11  -8   1         15.13         15.28         0.20 o                         
  12  -8   1         19.66         19.64         0.25 o                         
  13  -8   1         33.48         33.90         0.37 o                         
  14  -8   1         34.50         35.15         0.45 o                         
  15  -8   1          0.87          0.87         0.09 o                         
  16  -8   1          3.62          3.91         0.19 o                         
 -13  -7   1          0.89          0.86         0.11 o                         
 -12  -7   1          0.29          0.26         0.08 o                         
 -11  -7   1          0.19          0.10         0.06 o                         
 -10  -7   1          1.02          0.90         0.07 o                         
  -9  -7   1          0.31          0.30         0.05 o                         
  -8  -7   1          6.92          7.33         0.13 o                         
  -7  -7   1          1.03          1.06         0.05 o                         
  -6  -7   1         42.15         41.45         0.28 o                         
  -5  -7   1          8.24          8.45         0.10 o                         
  -4  -7   1         11.99         10.85         0.12 o                         
  -3  -7   1        271.35        270.39         1.22 o                         
  -2  -7   1        138.43        127.67         0.60 o                         
  -1  -7   1        294.13        290.52         1.26 o                         
   0  -7   1        381.24        367.25         1.48 o                         
   1  -7   1         81.40         86.85         0.46 o                         
   2  -7   1         36.96         32.49         0.25 o                         
   3  -7   1        259.63        255.01         1.11 o                         
   4  -7   1          1.92          1.32         0.08 o                         
   5  -7   1          1.90          1.71         0.11 o                         
   6  -7   1        163.20        149.67         0.80 o                         
   7  -7   1          2.86          2.97         0.07 o                         
   8  -7   1        119.41        115.89         0.67 o                         
   9  -7   1         74.69         75.45         0.49 o                         
  10  -7   1          1.43          1.59         0.08 o                         
  11  -7   1         75.65         75.87         0.66 o                         
  12  -7   1          2.02          2.15         0.10 o                         
  13  -7   1          9.00          8.95         0.19 o                         
  14  -7   1          1.23          1.16         0.09 o                         
  15  -7   1          1.21          1.02         0.10 o                         
  16  -7   1          0.78          1.13         0.12 o                         
  17  -7   1          1.03          1.27         0.18 o                         
 -14  -6   1          0.03          0.07         0.11 o                         
 -13  -6   1         11.95         12.19         0.26 o                         
 -12  -6   1         18.17         17.80         0.25 o                         
 -11  -6   1          0.61          0.47         0.06 o                         
 -10  -6   1          5.68          5.64         0.15 o                         
  -9  -6   1         32.84         32.63         0.28 o                         
  -8  -6   1         52.31         51.47         0.34 o                         
  -7  -6   1          2.89          2.81         0.07 o                         
  -6  -6   1         35.36         34.53         0.23 o                         
  -5  -6   1         88.73         91.21         0.46 o                         
  -4  -6   1         31.23         31.27         0.20 o                         
  -3  -6   1         34.86         35.50         0.21 o                         
  -2  -6   1          9.85         11.24         0.13 o                         
  -1  -6   1        248.95        242.52         1.06 o                         
   0  -6   1        193.15        182.56         0.79 o                         
   1  -6   1        926.85        911.20         3.91 o                         
   2  -6   1        879.95        872.39         3.69 o                         
   3  -6   1        108.84        113.58         0.55 o                         
   4  -6   1        820.75        789.23         3.10 o                         
   5  -6   1        324.31        310.57         1.32 o                         
   6  -6   1         72.64         67.38         0.38 o                         
   7  -6   1        121.11        116.85         0.59 o                         
   8  -6   1          1.15          1.97         0.06 o                         
   9  -6   1         16.43         16.50         0.16 o                         
  10  -6   1         21.67         20.91         0.20 o                         
  11  -6   1          0.13          0.22         0.04 o                         
  12  -6   1         16.68         16.99         0.26 o                         
  13  -6   1         19.60         19.72         0.28 o                         
  14  -6   1          3.01          3.19         0.13 o                         
  15  -6   1          1.99          2.04         0.13 o                         
  16  -6   1          8.02          7.92         0.23 o                         
  17  -6   1          0.02         -0.02         0.10 o                         
 -14  -5   1          3.51          3.31         0.16 o                         
 -13  -5   1          8.33          8.10         0.20 o                         
 -12  -5   1          4.72          4.38         0.13 o                         
 -11  -5   1          2.18          2.35         0.09 o                         
 -10  -5   1          0.42          0.40         0.05 o                         
  -9  -5   1         34.30         33.75         0.27 o                         
  -8  -5   1         23.01         22.42         0.17 o                         
  -7  -5   1         30.14         29.91         0.20 o                         
  -6  -5   1          0.71          0.57         0.04 o                         
  -5  -5   1        226.49        225.51         0.95 o                         
  -4  -5   1        128.17        128.01         0.55 o                         
  -3  -5   1         65.98         59.38         0.33 o                         
  -2  -5   1          0.65          0.16         0.06 o                         
  -1  -5   1        602.65        608.38         2.49 o                         
   0  -5   1        369.70        379.16         1.50 o                         
   1  -5   1          0.02          0.12         0.05 o                         
   2  -5   1        109.24        107.57         0.50 o                         
   3  -5   1        246.14        242.53         1.02 o                         
   4  -5   1          7.61          7.03         0.12 o                         
   5  -5   1         88.20         84.62         0.43 o                         
   6  -5   1        106.84        108.17         0.53 o                         
   7  -5   1          3.78          3.86         0.09 o                         
   8  -5   1         77.53         72.11         0.42 o                         
   9  -5   1         49.69         47.67         0.33 o                         
  10  -5   1          0.24          0.48         0.06 o                         
  11  -5   1         16.65         16.99         0.19 o                         
  12  -5   1          1.21          1.25         0.08 o                         
  13  -5   1          0.17          0.23         0.06 o                         
  14  -5   1         13.95         14.39         0.25 o                         
  15  -5   1          0.57          0.59         0.10 o                         
  16  -5   1          2.69          2.79         0.15 o                         
  17  -5   1          0.38          0.40         0.14 o                         
 -15  -4   1          0.53          0.58         0.12 o                         
 -14  -4   1          2.22          2.16         0.13 o                         
 -13  -4   1         10.50         10.77         0.20 o                         
 -12  -4   1         12.37         12.18         0.17 o                         
 -11  -4   1         16.09         16.32         0.18 o                         
 -10  -4   1         25.52         24.07         0.19 o                         
  -9  -4   1          7.17          7.00         0.09 o                         
  -8  -4   1          6.73          6.41         0.08 o                         
  -7  -4   1         88.96         84.20         0.41 o                         
  -6  -4   1          4.30          4.10         0.05 o                         
  -5  -4   1         32.29         29.25         0.17 o                         
  -4  -4   1          2.31          1.14         0.05 o                         
  -3  -4   1         19.21         14.76         0.11 o                         
  -2  -4   1         53.39         40.58         0.21 o                         
  -1  -4   1         10.52          5.91         0.11 o                         
   0  -4   1         96.03         95.54         0.46 o                         
   1  -4   1        401.86        378.25         1.56 o                         
   2  -4   1        403.99        467.03         2.01 o                         
   3  -4   1         10.12          5.23         0.09 o                         
   4  -4   1       1091.30       1186.86         4.95 o                         
   5  -4   1        425.85        421.17         1.63 o                         
   6  -4   1         61.27         72.78         0.34 o                         
   7  -4   1        234.08        241.98         1.03 o                         
   8  -4   1         65.63         65.89         0.36 o                         
   9  -4   1         23.97         26.48         0.19 o                         
  10  -4   1          6.13          6.14         0.09 o                         
  11  -4   1         15.90         16.58         0.19 o                         
  12  -4   1          4.80          5.07         0.13 o                         
  13  -4   1          1.26          1.29         0.08 o                         
  14  -4   1          0.16          0.15         0.06 o                         
  15  -4   1          0.66          0.77         0.10 o                         
  16  -4   1          4.97          4.90         0.18 o                         
  17  -4   1          0.02         -0.11         0.11 o                         
 -15  -3   1          0.30          0.30         0.09 o                         
 -14  -3   1          5.65          5.62         0.17 o                         
 -13  -3   1          6.14          6.44         0.13 o                         
 -12  -3   1         26.08         25.80         0.22 o                         
 -11  -3   1         13.26         13.14         0.15 o                         
 -10  -3   1          7.41          7.87         0.10 o                         
  -9  -3   1        120.95        120.51         0.57 o                         
  -8  -3   1         27.59         26.74         0.17 o                         
  -7  -3   1          1.21          1.45         0.05 o                         
  -6  -3   1          0.13          0.15         0.05 o                         
  -5  -3   1        180.44        173.91         0.67 o                         
  -4  -3   1        410.69        419.45         1.57 o                         
  -3  -3   1          7.08          9.28         0.09 o                         
  -2  -3   1        544.43        582.85         2.32 o                         
  -1  -3   1        203.22        186.67         0.77 o                         
   0  -3   1         26.58         24.66         0.15 o                         
   1  -3   1         16.63         24.12         0.15 o                         
   2  -3   1        116.49        116.37         0.54 o                         
   3  -3   1        163.43        170.94         0.71 o                         
   4  -3   1         15.03         21.23         0.13 o                         
   5  -3   1        158.68        147.28         0.57 o                         
   6  -3   1        694.16        712.19         2.76 o                         
   7  -3   1          1.81          1.65         0.06 o                         
   8  -3   1        274.31        268.25         1.11 o                         
   9  -3   1        131.85        127.43         0.61 o                         
  10  -3   1         71.58         72.30         0.41 o                         
  11  -3   1         28.73         28.88         0.26 o                         
  12  -3   1        107.81        105.81         0.74 o                         
  13  -3   1          0.96          0.79         0.07 o                         
  14  -3   1          0.18          0.18         0.07 o                         
  15  -3   1          0.83          0.74         0.12 o                         
  16  -3   1          0.61          0.53         0.09 o                         
  17  -3   1          0.10         -0.11         0.11 o                         
 -16  -2   1          1.47          1.17         0.12 o                         
 -15  -2   1          0.17          0.07         0.07 o                         
 -14  -2   1          0.76          0.73         0.07 o                         
 -13  -2   1         17.13         17.29         0.20 o                         
 -12  -2   1         10.80         10.13         0.13 o                         
 -11  -2   1         43.24         43.18         0.28 o                         
 -10  -2   1         94.39         92.95         0.48 o                         
  -9  -2   1          0.12          0.24         0.03 o                         
  -8  -2   1        272.33        279.48         1.14 o                         
  -7  -2   1        283.41        288.62         1.14 o                         
  -6  -2   1         35.33         41.58         0.21 o                         
  -5  -2   1        610.41        629.84         3.03 o                         
  -4  -2   1        316.73        317.60         1.26 o                         
  -3  -2   1         73.86        100.09         0.37 o                         
  -2  -2   1          4.49          6.01         0.05 o                         
  -1  -2   1        194.90        206.40         0.94 o                         
   0  -2   1       3426.48       3341.05        38.33 o                         
   1  -2   1       2072.16       2134.16        22.43 o                         
   2  -2   1        348.75        347.24         1.43 o                         
   3  -2   1        859.63        902.00         3.95 o                         
   4  -2   1        943.55        995.25         4.11 o                         
   5  -2   1         35.30         40.45         0.19 o                         
   6  -2   1        298.70        308.50         1.15 o                         
   7  -2   1         41.96         45.49         0.23 o                         
   8  -2   1         36.38         42.29         0.24 o                         
   9  -2   1         77.90         77.52         0.40 o                         
  10  -2   1        172.42        171.00         0.83 o                         
  11  -2   1          3.67          3.43         0.09 o                         
  12  -2   1         21.95         21.59         0.23 o                         
  13  -2   1         17.17         17.38         0.21 o                         
  14  -2   1          9.90          9.91         0.22 o                         
  15  -2   1          0.73          0.69         0.09 o                         
  16  -2   1          3.26          3.52         0.18 o                         
 -16  -1   1          4.34          4.34         0.19 o                         
 -15  -1   1          0.74          0.66         0.08 o                         
 -14  -1   1         21.10         20.81         0.24 o                         
 -13  -1   1         12.52         12.46         0.17 o                         
 -12  -1   1          2.22          2.00         0.07 o                         
 -11  -1   1          0.00          0.04         0.03 o                         
 -10  -1   1          0.41          0.41         0.03 o                         
  -9  -1   1         43.20         42.77         0.24 o                         
  -8  -1   1        189.15        187.23         0.80 o                         
  -7  -1   1          3.47          3.21         0.05 o                         
  -6  -1   1        994.16       1028.45         5.96 o                         
  -5  -1   1        110.39        120.39         0.50 o                         
  -4  -1   1       1242.21       1351.15         9.42 o                         
  -3  -1   1        466.10        490.87         3.19 o                         
  -2  -1   1         35.99         36.56         0.16 o                         
  -1  -1   1       1061.37       1209.90         9.00 o                         
   0  -1   1        927.39        918.33        11.87 o                         
   1  -1   1         68.90         73.51         0.46 o                         
   2  -1   1        221.78        208.98         0.98 o                         
   3  -1   1        103.54        121.15         0.47 o                         
   4  -1   1        256.45        277.90         1.11 o                         
   5  -1   1         29.22         26.21         0.17 o                         
   6  -1   1        183.76        167.15         0.64 o                         
   7  -1   1          4.09          6.79         0.08 o                         
   8  -1   1        305.84        305.11         1.29 o                         
   9  -1   1         59.04         56.32         0.31 o                         
  10  -1   1          2.33          2.14         0.05 o                         
  11  -1   1         44.77         43.93         0.30 o                         
  12  -1   1         17.05         17.64         0.19 o                         
  13  -1   1          5.93          5.65         0.13 o                         
  14  -1   1          5.88          6.07         0.16 o                         
  15  -1   1          0.31          0.17         0.07 o                         
  16  -1   1          1.25          1.00         0.12 o                         
 -16   0   1          0.03         -0.10         0.10 o                         
 -15   0   1          0.80          0.74         0.07 o                         
 -14   0   1          0.91          0.77         0.07 o                         
 -13   0   1          0.10          0.15         0.05 o                         
 -12   0   1         17.89         17.58         0.20 o                         
 -11   0   1          2.20          2.33         0.06 o                         
 -10   0   1         17.47         16.76         0.13 o                         
  -9   0   1         23.00         20.16         0.14 o                         
  -8   0   1        109.76        104.64         0.46 o                         
  -7   0   1          5.84         10.80         0.09 o                         
  -6   0   1         42.33         29.05         0.18 o                         
  -5   0   1         16.27         13.45         0.12 o                         
  -4   0   1        932.75       1084.16         6.03 o                         
  -3   0   1        372.16        442.55         2.20 o                         
  -2   0   1       2019.44       2098.82        16.47 o                         
  -1   0   1         11.17         13.43         0.09 o                         
   0   0   1         13.37         13.42         0.10 o                         
   1   0   1          7.55          9.14         0.05 o                         
   2   0   1         30.60         32.55         0.16 o                         
   3   0   1        164.34        201.90         0.76 o                         
   4   0   1        175.00        174.93         0.67 o                         
   5   0   1          2.14          2.04         0.05 o                         
   6   0   1        301.62        308.00         1.49 o                         
   7   0   1          3.86          3.46         0.05 o                         
   8   0   1         52.61         53.33         0.28 o                         
   9   0   1         46.99         46.06         0.27 o                         
  10   0   1         21.12         20.21         0.16 o                         
  11   0   1          3.66          3.58         0.08 o                         
  12   0   1          4.47          4.36         0.10 o                         
  13   0   1         38.33         38.09         0.37 o                         
  14   0   1         10.39         10.17         0.19 o                         
  15   0   1          0.61          0.58         0.10 o                         
  16   0   1          5.64          6.28         0.24 o                         
 -17   1   1          3.24          2.86         0.21 o                         
 -16   1   1          1.85          1.57         0.14 o                         
 -15   1   1          1.00          0.92         0.08 o                         
 -14   1   1          0.76          0.67         0.08 o                         
 -13   1   1          1.24          1.17         0.06 o                         
 -12   1   1          0.68          0.66         0.05 o                         
 -11   1   1         15.42         15.15         0.16 o                         
 -10   1   1         37.73         36.77         0.23 o                         
  -9   1   1          2.41          3.06         0.05 o                         
  -8   1   1         38.28         42.59         0.28 o                         
  -7   1   1          4.43          3.90         0.06 o                         
  -6   1   1        156.67        178.37         0.66 o                         
  -5   1   1        197.12        251.01         0.91 o                         
  -4   1   1        705.10        783.05         3.74 o                         
  -3   1   1       1537.99       1669.24        13.07 o                         
  -2   1   1       1304.02       1413.81        14.45 o                         
  -1   1   1       1830.81       1854.04        16.38 o                         
   0   1   1       5274.48       4706.10        75.52 o                         
   1   1   1          6.51          6.23         0.05 o                         
   2   1   1        138.96        142.55         0.52 o                         
   3   1   1         21.30         16.90         0.09 o                         
   4   1   1         54.61         45.05         0.21 o                         
   5   1   1         45.50         44.05         0.21 o                         
   6   1   1          4.34          6.01         0.06 o                         
   7   1   1         31.07         31.19         0.18 o                         
   8   1   1         68.75         71.36         0.36 o                         
   9   1   1         19.14         19.45         0.15 o                         
  10   1   1         22.96         22.66         0.18 o                         
  11   1   1         80.01         78.13         0.53 o                         
  12   1   1          0.01          0.08         0.04 o                         
  13   1   1         21.61         21.23         0.25 o                         
  14   1   1         14.12         13.82         0.21 o                         
  15   1   1          1.48          1.52         0.10 o                         
  16   1   1          4.76          4.63         0.32 o                         
 -17   2   1          0.96          1.43         0.18 o                         
 -16   2   1          8.63          8.45         0.27 o                         
 -15   2   1          0.00         -0.04         0.07 o                         
 -14   2   1         21.02         20.86         0.25 o                         
 -13   2   1          9.73          9.70         0.14 o                         
 -12   2   1         28.56         28.95         0.24 o                         
 -11   2   1          1.62          1.58         0.06 o                         
 -10   2   1         71.39         75.47         0.44 o                         
  -9   2   1         11.06         10.05         0.10 o                         
  -8   2   1         74.94         68.10         0.33 o                         
  -7   2   1          1.42          1.53         0.04 o                         
  -6   2   1        365.28        392.57         1.49 o                         
  -5   2   1         74.45         67.02         0.30 o                         
  -4   2   1          9.33          8.94         0.08 o                         
  -3   2   1         72.09         63.71         0.31 o                         
  -2   2   1         54.94         59.57         0.27 o                         
  -1   2   1          7.76          6.88         0.08 o                         
   0   2   1         58.98         61.75         0.30 o                         
   1   2   1        645.57        682.71         3.83 o                         
   2   2   1        975.32       1081.15         5.37 o                         
   3   2   1         28.64         24.53         0.12 o                         
   4   2   1       1150.06       1200.55         5.57 o                         
   5   2   1        363.07        378.36         1.38 o                         
   6   2   1         52.80         52.20         0.26 o                         
   7   2   1        101.23        100.44         0.47 o                         
   8   2   1         24.72         25.23         0.17 o                         
   9   2   1         21.50         22.03         0.16 o                         
  10   2   1          0.21          0.23         0.03 o                         
  11   2   1          0.14          0.29         0.05 o                         
  12   2   1          3.80          4.08         0.10 o                         
  13   2   1         15.86         15.45         0.20 o                         
  14   2   1          0.53          0.52         0.07 o                         
  15   2   1          2.62          2.01         0.12 o                         
 -17   3   1          0.40          0.38         0.13 o                         
 -16   3   1          7.37          7.49         0.22 o                         
 -15   3   1          4.57          3.96         0.14 o                         
 -14   3   1          2.87          2.68         0.11 o                         
 -13   3   1         43.95         43.05         0.38 o                         
 -12   3   1        121.92        118.61         0.88 o                         
 -11   3   1         16.80         17.42         0.16 o                         
 -10   3   1        108.75        106.62         0.58 o                         
  -9   3   1         36.85         33.26         0.22 o                         
  -8   3   1         13.16         14.01         0.14 o                         
  -7   3   1          0.35          0.91         0.05 o                         
  -6   3   1          1.35          5.09         0.10 o                         
  -5   3   1        156.63        142.22         0.57 o                         
  -4   3   1        484.86        545.84         2.09 o                         
  -3   3   1        100.60         99.42         0.44 o                         
  -2   3   1         88.96         90.19         0.41 o                         
  -1   3   1       1199.27       1182.02         5.38 o                         
   0   3   1         73.14         74.15         0.34 o                         
   1   3   1        141.93        132.61         0.54 o                         
   2   3   1        230.15        203.85         0.76 o                         
   3   3   1          0.26          0.21         0.03 o                         
   4   3   1        132.65        127.37         0.49 o                         
   5   3   1          0.51          0.45         0.04 o                         
   6   3   1          0.02          0.32         0.05 o                         
   7   3   1         68.55         65.79         0.34 o                         
   8   3   1         23.38         24.50         0.17 o                         
   9   3   1         69.08         67.44         0.40 o                         
  10   3   1          4.31          4.07         0.09 o                         
  11   3   1          1.06          0.93         0.09 o                         
  12   3   1         17.71         17.50         0.20 o                         
  13   3   1          0.59          0.79         0.07 o                         
  14   3   1          0.00          0.07         0.08 o                         
  15   3   1          2.57          2.36         0.16 o                         
 -17   4   1          0.06         -0.04         0.11 o                         
 -16   4   1          0.46          0.38         0.13 o                         
 -15   4   1          0.17          0.10         0.06 o                         
 -14   4   1         16.02         16.15         0.23 o                         
 -13   4   1          1.93          1.81         0.08 o                         
 -12   4   1          0.52          0.56         0.05 o                         
 -11   4   1         13.25         12.59         0.15 o                         
 -10   4   1         31.16         32.88         0.24 o                         
  -9   4   1          5.81          6.69         0.09 o                         
  -8   4   1        152.92        155.01         0.73 o                         
  -7   4   1         75.10         76.54         0.40 o                         
  -6   4   1        194.99        184.11         0.78 o                         
  -5   4   1        307.17        308.47         1.25 o                         
  -4   4   1          8.90         14.47         0.12 o                         
  -3   4   1         46.89         52.60         0.27 o                         
  -2   4   1         21.81         20.58         0.14 o                         
  -1   4   1        267.59        290.23         1.18 o                         
   0   4   1        121.10        126.04         0.56 o                         
   1   4   1       1095.21       1203.16         5.88 o                         
   2   4   1          5.32          2.03         0.05 o                         
   3   4   1        169.96        160.38         0.64 o                         
   4   4   1        101.31        103.60         0.44 o                         
   5   4   1         62.29         64.35         0.30 o                         
   6   4   1         26.18         25.08         0.16 o                         
   7   4   1         13.09         13.38         0.14 o                         
   8   4   1          0.40          0.45         0.05 o                         
   9   4   1         11.13         10.42         0.13 o                         
  10   4   1          4.14          4.20         0.09 o                         
  11   4   1          1.25          1.07         0.07 o                         
  12   4   1          0.31          0.33         0.06 o                         
  13   4   1          0.52          0.41         0.07 o                         
  14   4   1          1.49          1.52         0.12 o                         
 -17   5   1          1.92          2.08         0.21 o                         
 -16   5   1          5.89          6.14         0.20 o                         
 -15   5   1          0.24          0.15         0.08 o                         
 -14   5   1         10.68         11.42         0.21 o                         
 -13   5   1         18.32         18.40         0.23 o                         
 -12   5   1         12.83         12.86         0.17 o                         
 -11   5   1          0.22          0.24         0.06 o                         
 -10   5   1         47.97         45.52         0.33 o                         
  -9   5   1         95.86         94.83         0.54 o                         
  -8   5   1          0.44          0.81         0.04 o                         
  -7   5   1          0.02          0.18         0.06 o                         
  -6   5   1          5.78          5.18         0.10 o                         
  -5   5   1        244.55        225.50         0.98 o                         
  -4   5   1         10.77         12.26         0.13 o                         
  -3   5   1         49.65         42.78         0.25 o                         
  -2   5   1        123.81        123.23         0.57 o                         
  -1   5   1         21.67         25.20         0.17 o                         
   0   5   1        287.92        275.31         1.12 o                         
   1   5   1          0.97          2.08         0.06 o                         
   2   5   1          1.46          0.40         0.05 o                         
   3   5   1        119.52        128.14         0.55 o                         
   4   5   1         55.76         56.70         0.30 o                         
   5   5   1        222.17        228.50         1.01 o                         
   6   5   1         16.91         18.37         0.15 o                         
   7   5   1          6.27          6.22         0.09 o                         
   8   5   1         57.09         57.13         0.39 o                         
   9   5   1         17.20         17.61         0.20 o                         
  10   5   1          2.86          2.70         0.09 o                         
  11   5   1          0.20          0.16         0.05 o                         
  12   5   1         18.53         18.00         0.24 o                         
  13   5   1          7.23          6.79         0.19 o                         
  14   5   1          1.41          1.30         0.15 o                         
 -17   6   1          0.06         -0.09         0.11 o                         
 -16   6   1          2.19          2.42         0.14 o                         
 -15   6   1          1.61          1.61         0.10 o                         
 -14   6   1          0.00         -0.03         0.05 o                         
 -13   6   1          2.86          2.86         0.10 o                         
 -12   6   1         10.15         10.35         0.18 o                         
 -11   6   1        112.51        113.01         0.71 o                         
 -10   6   1          0.33          0.55         0.06 o                         
  -9   6   1        158.23        164.81         0.91 o                         
  -8   6   1        222.61        218.20         1.10 o                         
  -7   6   1         43.64         38.99         0.28 o                         
  -6   6   1        260.65        253.06         1.16 o                         
  -5   6   1        213.15        197.49         0.90 o                         
  -4   6   1         47.59         36.59         0.24 o                         
  -3   6   1         72.05         69.84         0.37 o                         
  -2   6   1        201.40        184.09         0.81 o                         
  -1   6   1        159.44        155.50         0.72 o                         
   0   6   1          1.48          1.21         0.07 o                         
   1   6   1         17.60         20.11         0.21 o                         
   2   6   1         44.39         39.23         0.25 o                         
   3   6   1         61.90         61.06         0.41 o                         
   4   6   1          2.20          1.86         0.05 o                         
   5   6   1          4.02          4.10         0.07 o                         
   6   6   1         69.66         69.16         0.41 o                         
   7   6   1          7.45          7.67         0.12 o                         
   8   6   1         25.12         25.27         0.25 o                         
   9   6   1         22.04         22.53         0.24 o                         
  10   6   1          3.77          3.89         0.11 o                         
  11   6   1          2.17          2.13         0.10 o                         
  12   6   1          3.68          4.07         0.16 o                         
  13   6   1          1.83          1.79         0.14 o                         
 -17   7   1         14.02         13.96         0.48 o                         
 -16   7   1          1.18          1.29         0.12 o                         
 -15   7   1          3.46          3.27         0.14 o                         
 -14   7   1         39.10         39.01         0.41 o                         
 -13   7   1         44.34         44.30         0.43 o                         
 -12   7   1         29.51         29.12         0.29 o                         
 -11   7   1         43.34         42.97         0.41 o                         
 -10   7   1          1.43          1.40         0.08 o                         
  -9   7   1         10.28         10.82         0.14 o                         
  -8   7   1         35.61         34.43         0.27 o                         
  -7   7   1         83.95         88.74         0.57 o                         
  -6   7   1         16.01         16.82         0.22 o                         
  -5   7   1          9.18         10.61         0.14 o                         
  -4   7   1        400.59        382.17         1.55 o                         
  -3   7   1        104.77         91.86         0.47 o                         
  -2   7   1         69.47         67.67         0.37 o                         
  -1   7   1         67.64         63.28         0.37 o                         
   0   7   1        237.76        228.17         0.94 o                         
   1   7   1         89.01         92.51         0.51 o                         
   2   7   1         91.56         92.23         0.50 o                         
   3   7   1        163.93        158.69         0.79 o                         
   4   7   1         10.43          8.40         0.11 o                         
   5   7   1         18.08         17.33         0.16 o                         
   6   7   1          0.14          0.24         0.04 o                         
   7   7   1          5.26          5.78         0.12 o                         
   8   7   1         10.15         10.13         0.15 o                         
   9   7   1         10.45         10.45         0.17 o                         
  10   7   1          0.80          0.68         0.08 o                         
  11   7   1          8.90          8.64         0.20 o                         
  12   7   1          0.01         -0.01         0.08 o                         
  13   7   1          4.76          4.55         0.23 o                         
 -17   8   1          2.48          2.45         0.20 o                         
 -16   8   1          0.02          0.07         0.07 o                         
 -15   8   1          1.61          1.63         0.11 o                         
 -14   8   1          9.27          9.43         0.19 o                         
 -13   8   1         19.41         19.61         0.27 o                         
 -12   8   1          7.91          7.57         0.14 o                         
 -11   8   1          7.51          7.55         0.13 o                         
 -10   8   1         60.69         59.35         0.42 o                         
  -9   8   1        111.24        110.68         0.66 o                         
  -8   8   1         14.32         14.94         0.16 o                         
  -7   8   1          2.68          2.97         0.10 o                         
  -6   8   1        192.39        197.94         1.09 o                         
  -5   8   1         65.88         70.35         0.45 o                         
  -4   8   1         70.79         71.58         0.43 o                         
  -3   8   1         19.92         25.16         0.28 o                         
  -2   8   1          0.38          0.56         0.09 o                         
  -1   8   1          0.48          0.63         0.08 o                         
   0   8   1          0.02          0.08         0.05 o                         
   1   8   1         15.53         17.91         0.16 o                         
   2   8   1         37.70         37.96         0.28 o                         
   3   8   1          1.07          1.25         0.07 o                         
   4   8   1         43.65         44.34         0.32 o                         
   5   8   1         40.08         39.88         0.32 o                         
   6   8   1          0.27          0.32         0.06 o                         
   7   8   1         18.78         18.95         0.25 o                         
   8   8   1          4.61          4.88         0.14 o                         
   9   8   1          1.48          1.38         0.10 o                         
  10   8   1          0.19          0.21         0.07 o                         
  11   8   1          0.04          0.09         0.08 o                         
  12   8   1          0.15          0.17         0.09 o                         
 -17   9   1         14.28         14.74         0.37 o                         
 -16   9   1          1.13          0.97         0.13 o                         
 -15   9   1         11.40         11.65         0.27 o                         
 -14   9   1          0.03          0.00         0.06 o                         
 -13   9   1          0.01          0.06         0.05 o                         
 -12   9   1          3.66          3.77         0.11 o                         
 -11   9   1          4.48          4.60         0.11 o                         
 -10   9   1          0.03          0.01         0.07 o                         
  -9   9   1          0.45          0.61         0.06 o                         
  -8   9   1         64.91         61.65         0.46 o                         
  -7   9   1         58.62         56.77         0.45 o                         
  -6   9   1          5.29          5.23         0.13 o                         
  -5   9   1         70.24         68.45         0.46 o                         
  -4   9   1        152.21        147.05         0.85 o                         
  -3   9   1         72.61         67.76         0.45 o                         
  -2   9   1         23.83         23.62         0.21 o                         
  -1   9   1        228.78        228.64         1.24 o                         
   0   9   1         72.55         70.04         0.44 o                         
   1   9   1          8.25          8.90         0.12 o                         
   2   9   1          9.57          8.77         0.15 o                         
   3   9   1         19.61         18.99         0.18 o                         
   4   9   1         13.59         13.34         0.20 o                         
   5   9   1          2.47          2.38         0.10 o                         
   6   9   1          7.02          7.08         0.16 o                         
   7   9   1          8.47          8.59         0.18 o                         
   8   9   1          0.94          0.86         0.09 o                         
   9   9   1         12.50         12.73         0.24 o                         
  10   9   1          0.07          0.19         0.07 o                         
  11   9   1          0.01          0.00         0.09 o                         
 -16  10   1          1.80          1.88         0.16 o                         
 -15  10   1          2.49          2.70         0.14 o                         
 -14  10   1          7.00          7.10         0.18 o                         
 -13  10   1         41.72         41.82         0.44 o                         
 -12  10   1         14.51         14.33         0.20 o                         
 -11  10   1          3.96          3.80         0.11 o                         
 -10  10   1         64.51         64.38         0.51 o                         
  -9  10   1         39.17         39.12         0.39 o                         
  -8  10   1          3.53          3.43         0.10 o                         
  -7  10   1         49.90         47.84         0.40 o                         
  -6  10   1         34.87         34.16         0.30 o                         
  -5  10   1          1.20          1.58         0.08 o                         
  -4  10   1         35.07         31.78         0.28 o                         
  -3  10   1        171.05        170.69         1.03 o                         
  -2  10   1         11.14         11.67         0.15 o                         
  -1  10   1        113.55        112.96         0.67 o                         
   0  10   1         51.93         50.77         0.39 o                         
   1  10   1         23.53         23.98         0.29 o                         
   2  10   1          5.48          5.76         0.12 o                         
   3  10   1         24.69         24.75         0.27 o                         
   4  10   1         54.05         54.78         0.49 o                         
   5  10   1         41.03         41.33         0.44 o                         
   6  10   1          3.49          3.49         0.13 o                         
   7  10   1         49.86         51.43         0.50 o                         
   8  10   1          1.69          1.62         0.11 o                         
   9  10   1          1.35          1.19         0.11 o                         
  10  10   1          0.63          0.54         0.11 o                         
 -16  11   1          0.38          0.32         0.11 o                         
 -15  11   1          0.27          0.24         0.08 o                         
 -14  11   1          0.11          0.16         0.07 o                         
 -13  11   1          8.44          8.79         0.19 o                         
 -12  11   1         26.09         26.43         0.30 o                         
 -11  11   1          4.22          4.13         0.12 o                         
 -10  11   1         26.41         27.47         0.29 o                         
  -9  11   1         92.39         90.72         0.73 o                         
  -8  11   1         14.58         14.19         0.25 o                         
  -7  11   1          8.24          8.39         0.19 o                         
  -6  11   1          9.05          9.09         0.19 o                         
  -5  11   1         64.43         62.41         0.49 o                         
  -4  11   1         36.39         35.68         0.34 o                         
  -3  11   1         21.44         21.12         0.27 o                         
  -2  11   1         35.84         35.00         0.35 o                         
  -1  11   1         31.04         30.29         0.28 o                         
   0  11   1          2.45          2.32         0.10 o                         
   1  11   1         76.69         76.22         0.58 o                         
   2  11   1          2.81          2.68         0.09 o                         
   3  11   1          7.55          7.52         0.15 o                         
   4  11   1         10.87         10.92         0.22 o                         
   5  11   1          9.21          9.41         0.20 o                         
   6  11   1          0.39          0.32         0.07 o                         
   7  11   1          0.20          0.19         0.07 o                         
   8  11   1          1.08          0.93         0.10 o                         
   9  11   1          9.31          9.21         0.24 o                         
 -15  12   1          1.07          1.30         0.11 o                         
 -14  12   1          0.89          0.83         0.10 o                         
 -13  12   1          2.53          2.71         0.13 o                         
 -12  12   1          3.34          3.42         0.12 o                         
 -11  12   1          1.39          1.39         0.09 o                         
 -10  12   1          2.64          2.49         0.10 o                         
  -9  12   1          2.25          2.03         0.11 o                         
  -8  12   1          4.58          4.55         0.14 o                         
  -7  12   1         82.75         80.87         0.87 o                         
  -6  12   1          0.06          0.14         0.10 o                         
  -5  12   1        180.01        177.41         1.24 o                         
  -4  12   1         18.32         17.52         0.31 o                         
  -3  12   1         11.96         12.42         0.21 o                         
  -2  12   1          0.55          0.53         0.09 o                         
  -1  12   1          1.96          2.00         0.09 o                         
   0  12   1         10.83         10.85         0.18 o                         
   1  12   1         29.76         30.41         0.31 o                         
   2  12   1          0.12          0.16         0.05 o                         
   3  12   1         38.61         38.82         0.41 o                         
   4  12   1          2.11          2.16         0.12 o                         
   5  12   1          1.10          1.07         0.10 o                         
   6  12   1          0.07          0.07         0.07 o                         
   7  12   1          1.22          1.48         0.12 o                         
   8  12   1          0.20          0.26         0.11 o                         
 -15  13   1          0.50          0.73         0.11 o                         
 -14  13   1          5.42          5.37         0.20 o                         
 -13  13   1         10.13         10.05         0.36 o                         
 -12  13   1          0.41          0.47         0.08 o                         
 -11  13   1          9.01          9.39         0.19 o                         
 -10  13   1          7.17          7.15         0.16 o                         
  -9  13   1          0.03          0.07         0.07 o                         
  -8  13   1         36.04         35.24         0.44 o                         
  -7  13   1          5.48          5.78         0.17 o                         
  -6  13   1          8.13          7.70         0.22 o                         
  -5  13   1         47.98         47.87         0.49 o                         
  -4  13   1          2.42          2.38         0.10 o                         
  -3  13   1         70.58         69.02         0.61 o                         
  -2  13   1         16.86         17.03         0.26 o                         
  -1  13   1         11.74         12.05         0.21 o                         
   0  13   1         24.30         24.77         0.28 o                         
   1  13   1          8.92          8.72         0.16 o                         
   2  13   1          0.62          0.52         0.08 o                         
   3  13   1          1.52          1.43         0.11 o                         
   4  13   1          2.43          2.50         0.13 o                         
   5  13   1          8.94          9.21         0.21 o                         
   6  13   1          2.08          2.28         0.13 o                         
   7  13   1          1.84          1.91         0.15 o                         
 -14  14   1          0.05          0.11         0.09 o                         
 -13  14   1          2.46          2.48         0.15 o                         
 -12  14   1          1.62          1.48         0.11 o                         
 -11  14   1          5.36          5.64         0.15 o                         
 -10  14   1          1.16          1.06         0.10 o                         
  -9  14   1         52.10         53.21         0.68 o                         
  -8  14   1          4.31          4.64         0.17 o                         
  -7  14   1          6.23          6.41         0.19 o                         
  -6  14   1          0.05          0.07         0.07 o                         
  -5  14   1          2.71          2.64         0.13 o                         
  -4  14   1         31.10         30.08         0.37 o                         
  -3  14   1         14.91         15.13         0.26 o                         
  -2  14   1         17.45         17.49         0.27 o                         
  -1  14   1         51.64         50.97         0.52 o                         
   0  14   1          0.01          0.03         0.07 o                         
   1  14   1         17.05         16.67         0.26 o                         
   2  14   1          2.68          2.89         0.14 o                         
   3  14   1          0.29          0.23         0.08 o                         
   4  14   1          0.32          0.37         0.08 o                         
   5  14   1          1.65          1.71         0.13 o                         
   6  14   1          3.14          2.95         0.17 o                         
 -13  15   1          0.96          0.77         0.11 o                         
 -12  15   1          1.87          1.92         0.13 o                         
 -11  15   1          4.71          4.25         0.15 o                         
 -10  15   1          0.31          0.32         0.07 o                         
  -9  15   1          9.82          9.11         0.25 o                         
  -8  15   1          3.89          4.31         0.15 o                         
  -7  15   1          0.05          0.18         0.07 o                         
  -6  15   1          3.74          3.94         0.16 o                         
  -5  15   1          6.09          6.53         0.20 o                         
  -4  15   1          2.42          2.82         0.18 o                         
  -3  15   1          1.30          1.06         0.10 o                         
  -2  15   1          0.10          0.22         0.09 o                         
  -1  15   1          4.17          4.17         0.15 o                         
   0  15   1         16.67         16.25         0.26 o                         
   1  15   1          4.17          3.68         0.18 o                         
   2  15   1          2.77          2.58         0.14 o                         
   3  15   1         10.12          9.94         0.27 o                         
   4  15   1          1.85          1.99         0.15 o                         
 -12  16   1          0.20          0.19         0.09 o                         
 -11  16   1          9.01          9.21         0.24 o                         
 -10  16   1          3.69          3.72         0.21 o                         
  -9  16   1          0.04         -0.07         0.07 o                         
  -8  16   1          0.01          0.00         0.08 o                         
  -7  16   1          0.15         -0.02         0.08 o                         
  -6  16   1          1.68          1.80         0.15 o                         
  -5  16   1          0.14          0.20         0.08 o                         
  -4  16   1          3.31          3.19         0.17 o                         
  -3  16   1          0.04         -0.02         0.07 o                         
  -2  16   1          2.43          2.10         0.12 o                         
  -1  16   1          1.33          1.42         0.10 o                         
   0  16   1          1.01          0.81         0.11 o                         
   1  16   1          0.02          0.32         0.08 o                         
   2  16   1          4.94          4.89         0.20 o                         
 -10  17   1          3.53          3.47         0.28 o                         
  -9  17   1          6.55          5.95         0.28 o                         
  -8  17   1          2.92          3.14         0.20 o                         
  -7  17   1          1.17          1.13         0.14 o                         
  -6  17   1          3.23          3.10         0.19 o                         
  -5  17   1          0.54          0.53         0.10 o                         
  -4  17   1          1.06          1.21         0.13 o                         
  -3  17   1          0.54          0.48         0.09 o                         
  -2  17   1          0.02          0.02         0.09 o                         
  -1  17   1          1.68          1.65         0.14 o                         
   0  17   1          4.92          5.01         0.23 o                         
   4 -18   2          7.42          7.35         0.36 o                         
   5 -18   2          0.45          0.38         0.08 o                         
  -1 -17   2          0.01          0.02         0.10 o                         
   0 -17   2          5.56          5.94         0.20 o                         
   1 -17   2          7.28          6.61         0.19 o                         
   2 -17   2          1.97          2.22         0.13 o                         
   3 -17   2          1.05          1.15         0.11 o                         
   4 -17   2          9.33          9.37         0.30 o                         
   5 -17   2          8.98          8.23         0.37 o                         
   6 -17   2          1.22          1.06         0.11 o                         
   7 -17   2          1.25          1.24         0.15 o                         
   8 -17   2         11.39         12.31         0.35 o                         
   9 -17   2          8.13          7.20         0.23 o                         
  -3 -16   2          1.21          1.47         0.12 o                         
  -2 -16   2          0.26          0.32         0.09 o                         
  -1 -16   2          0.01         -0.06         0.06 o                         
   0 -16   2          1.40          1.37         0.10 o                         
   1 -16   2          0.32          0.44         0.08 o                         
   2 -16   2          9.25          8.93         0.21 o                         
   3 -16   2         10.06         10.23         0.22 o                         
   4 -16   2          7.89          6.73         0.20 o                         
   5 -16   2         22.65         22.50         0.38 o                         
   6 -16   2          1.85          2.27         0.13 o                         
   7 -16   2          0.01          0.08         0.07 o                         
   8 -16   2          5.98          6.45         0.21 o                         
   9 -16   2         16.53         16.60         0.45 o                         
  10 -16   2          3.57          3.67         0.16 o                         
  11 -16   2          0.68          0.77         0.10 o                         
  -5 -15   2          3.27          3.11         0.17 o                         
  -4 -15   2          3.73          3.74         0.18 o                         
  -3 -15   2          1.96          1.68         0.11 o                         
  -2 -15   2          0.43          0.23         0.07 o                         
  -1 -15   2          6.21          6.25         0.15 o                         
   0 -15   2          4.19          4.19         0.14 o                         
   1 -15   2          1.14          1.16         0.10 o                         
   2 -15   2          0.83          0.68         0.09 o                         
   3 -15   2          0.45          0.39         0.09 o                         
   4 -15   2          0.12          0.06         0.07 o                         
   5 -15   2          9.27          8.99         0.22 o                         
   6 -15   2          0.06         -0.03         0.07 o                         
   7 -15   2         11.59         11.45         0.26 o                         
   8 -15   2          0.00          0.11         0.08 o                         
   9 -15   2          1.21          1.19         0.11 o                         
  10 -15   2          2.53          2.29         0.11 o                         
  11 -15   2          2.77          2.81         0.14 o                         
  12 -15   2          0.77          0.81         0.10 o                         
  -7 -14   2          1.25          1.19         0.12 o                         
  -6 -14   2          1.33          1.55         0.13 o                         
  -5 -14   2          0.01          0.02         0.08 o                         
  -4 -14   2          1.34          1.24         0.11 o                         
  -3 -14   2          1.55          1.65         0.10 o                         
  -2 -14   2          0.17          0.20         0.06 o                         
  -1 -14   2          0.03          0.08         0.05 o                         
   0 -14   2         11.25         10.84         0.19 o                         
   1 -14   2          9.16          8.96         0.18 o                         
   2 -14   2          2.75          2.77         0.13 o                         
   3 -14   2          0.83          0.76         0.10 o                         
   4 -14   2          0.02          0.14         0.06 o                         
   5 -14   2         30.33         30.92         0.40 o                         
   6 -14   2         18.58         19.35         0.32 o                         
   7 -14   2          0.06          0.03         0.07 o                         
   8 -14   2         22.09         21.94         0.30 o                         
   9 -14   2         25.85         28.21         0.40 o                         
  10 -14   2          0.04          0.04         0.06 o                         
  11 -14   2          1.91          2.00         0.11 o                         
  12 -14   2          1.64          1.59         0.10 o                         
  13 -14   2          3.17          3.47         0.17 o                         
  -8 -13   2          0.05          0.06         0.10 o                         
  -7 -13   2          2.34          2.23         0.14 o                         
  -6 -13   2          1.92          2.08         0.14 o                         
  -5 -13   2          5.02          5.27         0.18 o                         
  -4 -13   2         21.12         21.51         0.30 o                         
  -3 -13   2         13.28         13.33         0.21 o                         
  -2 -13   2         15.46         14.92         0.22 o                         
  -1 -13   2         46.67         47.10         0.43 o                         
   0 -13   2          0.59          0.57         0.06 o                         
   1 -13   2          7.83          8.43         0.16 o                         
   2 -13   2          5.93          5.86         0.14 o                         
   3 -13   2          3.45          3.66         0.13 o                         
   4 -13   2         10.29         11.14         0.22 o                         
   5 -13   2          5.53          5.97         0.16 o                         
   6 -13   2          0.41          0.19         0.10 o                         
   7 -13   2          4.84          5.19         0.14 o                         
   8 -13   2          0.01          0.08         0.05 o                         
   9 -13   2         11.56         11.69         0.21 o                         
  10 -13   2         33.76         34.19         0.39 o                         
  11 -13   2         10.16         10.92         0.20 o                         
  12 -13   2         15.19         15.40         0.33 o                         
  13 -13   2         36.40         36.81         0.47 o                         
  14 -13   2          2.63          2.39         0.16 o                         
  -9 -12   2          0.06          0.11         0.09 o                         
  -8 -12   2          2.67          2.44         0.13 o                         
  -7 -12   2          4.75          4.70         0.17 o                         
  -6 -12   2          0.19          0.01         0.06 o                         
  -5 -12   2          1.88          1.67         0.10 o                         
  -4 -12   2         16.38         16.53         0.23 o                         
  -3 -12   2         22.87         23.94         0.26 o                         
  -2 -12   2          1.67          1.76         0.09 o                         
  -1 -12   2         10.11         10.47         0.17 o                         
   0 -12   2         36.57         35.42         0.35 o                         
   1 -12   2         61.95         61.32         0.52 o                         
   2 -12   2          7.07          7.01         0.16 o                         
   3 -12   2         90.21         88.56         0.72 o                         
   4 -12   2         19.97         18.14         0.32 o                         
   5 -12   2          7.56          7.77         0.19 o                         
   6 -12   2         16.64         16.33         0.28 o                         
   7 -12   2          0.01          0.08         0.08 o                         
   8 -12   2          1.38          1.49         0.08 o                         
   9 -12   2          0.01          0.08         0.05 o                         
  10 -12   2          0.30          0.44         0.06 o                         
  11 -12   2          3.81          3.84         0.12 o                         
  12 -12   2          0.09          0.21         0.06 o                         
  13 -12   2          5.81          5.59         0.17 o                         
  14 -12   2          3.26          3.20         0.18 o                         
  15 -12   2          1.90          2.16         0.15 o                         
 -10 -11   2          0.79          0.92         0.11 o                         
  -9 -11   2          0.16          0.19         0.08 o                         
  -8 -11   2          0.09          0.08         0.07 o                         
  -7 -11   2          0.33          0.18         0.08 o                         
  -6 -11   2          2.54          2.54         0.12 o                         
  -5 -11   2          5.42          5.31         0.12 o                         
  -4 -11   2         11.89         11.53         0.17 o                         
  -3 -11   2          6.04          5.99         0.12 o                         
  -2 -11   2          0.89          1.07         0.06 o                         
  -1 -11   2          0.53          0.73         0.09 o                         
   0 -11   2          3.84          3.61         0.10 o                         
   1 -11   2         50.95         50.87         0.53 o                         
   2 -11   2         34.46         34.96         0.41 o                         
   3 -11   2         20.18         18.01         0.28 o                         
   4 -11   2        125.88        126.17         0.90 o                         
   5 -11   2         31.99         32.31         0.39 o                         
   6 -11   2         10.69         11.29         0.22 o                         
   7 -11   2         26.03         25.08         0.28 o                         
   8 -11   2          0.01          0.12         0.04 o                         
   9 -11   2          0.09          0.07         0.07 o                         
  10 -11   2         10.25         10.80         0.17 o                         
  11 -11   2          0.25          0.25         0.06 o                         
  12 -11   2          0.15          0.17         0.06 o                         
  13 -11   2          3.83          3.81         0.14 o                         
  14 -11   2          5.68          5.91         0.21 o                         
  15 -11   2          2.73          2.87         0.17 o                         
 -11 -10   2          1.06          0.94         0.12 o                         
 -10 -10   2          4.82          5.13         0.19 o                         
  -9 -10   2          8.83          8.99         0.21 o                         
  -8 -10   2          3.47          3.28         0.14 o                         
  -7 -10   2          0.00          0.00         0.06 o                         
  -6 -10   2          9.15          8.95         0.15 o                         
  -5 -10   2          3.32          3.55         0.10 o                         
  -4 -10   2          3.26          3.23         0.09 o                         
  -3 -10   2         10.34         10.23         0.13 o                         
  -2 -10   2          0.98          1.00         0.06 o                         
  -1 -10   2         24.74         25.09         0.27 o                         
   0 -10   2          6.88          6.17         0.12 o                         
   1 -10   2          2.55          2.29         0.09 o                         
   2 -10   2          2.49          2.58         0.10 o                         
   3 -10   2          2.91          2.92         0.07 o                         
   4 -10   2         61.10         61.70         0.49 o                         
   5 -10   2          9.60          9.13         0.16 o                         
   6 -10   2        108.02        110.39         0.83 o                         
   7 -10   2         15.05         15.59         0.21 o                         
   8 -10   2         47.51         47.84         0.44 o                         
   9 -10   2        104.06        105.92         0.72 o                         
  10 -10   2          2.50          2.42         0.09 o                         
  11 -10   2         17.61         17.72         0.23 o                         
  12 -10   2          7.13          7.22         0.16 o                         
  13 -10   2          1.09          1.14         0.09 o                         
  14 -10   2         12.81         12.81         0.25 o                         
  15 -10   2          3.30          3.34         0.17 o                         
  16 -10   2          0.05          0.17         0.10 o                         
 -12  -9   2          0.55          0.58         0.11 o                         
 -11  -9   2          2.01          1.97         0.14 o                         
 -10  -9   2         12.90         12.85         0.24 o                         
  -9  -9   2          0.33          0.16         0.08 o                         
  -8  -9   2         38.54         39.39         0.38 o                         
  -7  -9   2         16.97         16.65         0.20 o                         
  -6  -9   2         16.49         16.70         0.19 o                         
  -5  -9   2         25.08         25.50         0.23 o                         
  -4  -9   2          0.26          0.36         0.05 o                         
  -3  -9   2          8.27          8.08         0.14 o                         
  -2  -9   2         80.59         77.71         0.49 o                         
  -1  -9   2         17.64         17.62         0.18 o                         
   0  -9   2        218.75        214.73         1.28 o                         
   1  -9   2         98.72         98.32         0.68 o                         
   2  -9   2          0.27          0.39         0.05 o                         
   3  -9   2        152.10        143.49         0.86 o                         
   4  -9   2         41.41         40.44         0.36 o                         
   5  -9   2          7.49          7.47         0.12 o                         
   6  -9   2         11.55         11.32         0.17 o                         
   7  -9   2         75.32         73.82         0.52 o                         
   8  -9   2         48.21         47.29         0.38 o                         
   9  -9   2          4.71          4.86         0.13 o                         
  10  -9   2          9.56          9.74         0.16 o                         
  11  -9   2         26.22         26.02         0.29 o                         
  12  -9   2          0.39          0.45         0.07 o                         
  13  -9   2         27.68         27.73         0.34 o                         
  14  -9   2          1.44          1.39         0.11 o                         
  15  -9   2          0.01         -0.06         0.07 o                         
  16  -9   2          0.24          0.14         0.09 o                         
 -13  -8   2          1.90          1.80         0.18 o                         
 -12  -8   2          6.62          6.60         0.22 o                         
 -11  -8   2          3.04          2.89         0.17 o                         
 -10  -8   2          5.06          4.94         0.14 o                         
  -9  -8   2         42.68         42.27         0.39 o                         
  -8  -8   2         40.47         40.06         0.35 o                         
  -7  -8   2         11.99         11.75         0.15 o                         
  -6  -8   2        134.47        130.47         0.74 o                         
  -5  -8   2         51.14         52.63         0.36 o                         
  -4  -8   2         52.66         50.64         0.33 o                         
  -3  -8   2        278.15        277.39         1.33 o                         
  -2  -8   2          2.51          2.17         0.06 o                         
  -1  -8   2        173.79        169.28         0.94 o                         
   0  -8   2          7.69          6.05         0.11 o                         
   1  -8   2          2.03          2.96         0.11 o                         
   2  -8   2        110.68        112.45         0.61 o                         
   3  -8   2         14.62         11.86         0.25 o                         
   4  -8   2        101.59        102.39         0.64 o                         
   5  -8   2        471.47        447.01         2.25 o                         
   6  -8   2         11.71         11.44         0.14 o                         
   7  -8   2        178.77        171.01         0.95 o                         
   8  -8   2         41.18         40.93         0.31 o                         
   9  -8   2         32.77         33.59         0.29 o                         
  10  -8   2          1.66          1.67         0.11 o                         
  11  -8   2         39.49         39.13         0.38 o                         
  12  -8   2          9.86         10.22         0.19 o                         
  13  -8   2          0.28          0.28         0.07 o                         
  14  -8   2          3.12          3.07         0.15 o                         
  15  -8   2          0.36          0.34         0.08 o                         
  16  -8   2          1.19          1.24         0.13 o                         
 -13  -7   2          0.63          0.66         0.11 o                         
 -12  -7   2         11.25         11.08         0.22 o                         
 -11  -7   2          4.45          4.51         0.15 o                         
 -10  -7   2          2.97          2.72         0.10 o                         
  -9  -7   2         33.21         34.88         0.32 o                         
  -8  -7   2         10.81         10.95         0.16 o                         
  -7  -7   2          9.23          9.14         0.15 o                         
  -6  -7   2          7.55          7.21         0.11 o                         
  -5  -7   2        215.07        214.05         1.00 o                         
  -4  -7   2        285.61        275.37         1.21 o                         
  -3  -7   2         10.89         10.04         0.11 o                         
  -2  -7   2        205.24        204.90         0.88 o                         
  -1  -7   2        233.01        234.51         1.06 o                         
   0  -7   2         13.65         11.60         0.18 o                         
   1  -7   2        137.44        130.66         0.65 o                         
   2  -7   2          5.72          4.80         0.12 o                         
   3  -7   2          0.39          0.97         0.09 o                         
   4  -7   2          3.14          2.59         0.11 o                         
   5  -7   2         22.62         24.08         0.26 o                         
   6  -7   2          2.62          2.55         0.07 o                         
   7  -7   2         13.79         13.10         0.14 o                         
   8  -7   2          0.76          0.93         0.06 o                         
   9  -7   2         81.04         77.81         0.52 o                         
  10  -7   2         22.94         22.86         0.24 o                         
  11  -7   2          1.53          1.59         0.08 o                         
  12  -7   2         18.24         18.24         0.26 o                         
  13  -7   2         13.03         13.15         0.24 o                         
  14  -7   2          2.32          2.52         0.14 o                         
  15  -7   2          0.45          0.54         0.09 o                         
  16  -7   2          3.23          3.33         0.19 o                         
 -14  -6   2          0.38          0.43         0.10 o                         
 -13  -6   2          0.00         -0.03         0.10 o                         
 -12  -6   2          3.43          3.42         0.13 o                         
 -11  -6   2          0.00          0.03         0.06 o                         
 -10  -6   2          2.07          1.86         0.08 o                         
  -9  -6   2          8.95          9.21         0.13 o                         
  -8  -6   2          8.41          9.17         0.12 o                         
  -7  -6   2         86.40         85.34         0.47 o                         
  -6  -6   2         47.60         47.27         0.29 o                         
  -5  -6   2         48.40         44.27         0.26 o                         
  -4  -6   2         57.80         61.61         0.32 o                         
  -3  -6   2        168.49        170.44         0.73 o                         
  -2  -6   2         14.28         10.23         0.14 o                         
  -1  -6   2        258.56        263.02         1.13 o                         
   0  -6   2        333.28        327.60         1.36 o                         
   1  -6   2         52.68         47.68         0.29 o                         
   2  -6   2         82.33         64.38         0.36 o                         
   3  -6   2         93.38         79.61         0.45 o                         
   4  -6   2          0.36          0.23         0.06 o                         
   5  -6   2         28.12         31.88         0.26 o                         
   6  -6   2        100.44         90.62         0.49 o                         
   7  -6   2         15.97         16.70         0.15 o                         
   8  -6   2        149.12        149.29         0.79 o                         
   9  -6   2         19.26         19.09         0.18 o                         
  10  -6   2         31.13         30.38         0.27 o                         
  11  -6   2         18.08         17.66         0.25 o                         
  12  -6   2          0.26          0.26         0.06 o                         
  13  -6   2          5.03          5.05         0.16 o                         
  14  -6   2          7.42          7.27         0.20 o                         
  15  -6   2          0.02          0.02         0.07 o                         
  16  -6   2          0.00         -0.08         0.09 o                         
 -15  -5   2          0.07         -0.07         0.10 o                         
 -14  -5   2          0.13          0.17         0.08 o                         
 -13  -5   2          9.85          9.78         0.22 o                         
 -12  -5   2          3.62          3.73         0.13 o                         
 -11  -5   2          0.01          0.04         0.05 o                         
 -10  -5   2          2.59          2.43         0.10 o                         
  -9  -5   2         45.66         45.39         0.31 o                         
  -8  -5   2         71.64         68.58         0.38 o                         
  -7  -5   2          0.05          0.11         0.03 o                         
  -6  -5   2          1.56          1.80         0.05 o                         
  -5  -5   2        136.67        135.37         0.58 o                         
  -4  -5   2        205.60        204.14         0.83 o                         
  -3  -5   2          2.94          1.61         0.07 o                         
  -2  -5   2        325.53        336.53         1.28 o                         
  -1  -5   2        602.48        581.37         2.53 o                         
   0  -5   2         72.58         74.12         0.40 o                         
   1  -5   2       1205.86       1159.23         5.15 o                         
   2  -5   2        228.35        218.57         0.96 o                         
   3  -5   2        191.23        179.26         0.83 o                         
   4  -5   2        367.11        345.03         1.41 o                         
   5  -5   2        120.31        116.55         0.56 o                         
   6  -5   2         12.63         15.31         0.14 o                         
   7  -5   2         23.80         24.55         0.18 o                         
   8  -5   2         72.50         74.72         0.45 o                         
   9  -5   2         16.20         14.82         0.15 o                         
  10  -5   2         48.56         47.37         0.34 o                         
  11  -5   2          5.30          5.15         0.12 o                         
  12  -5   2         77.70         76.50         0.68 o                         
  13  -5   2         39.82         39.57         0.46 o                         
  14  -5   2          0.11         -0.02         0.07 o                         
  15  -5   2         17.15         17.03         0.33 o                         
  16  -5   2         11.21         10.82         0.30 o                         
 -15  -4   2          4.25          4.21         0.19 o                         
 -14  -4   2          0.09          0.06         0.09 o                         
 -13  -4   2          3.56          3.29         0.14 o                         
 -12  -4   2          0.56          0.57         0.06 o                         
 -11  -4   2          7.96          8.01         0.14 o                         
 -10  -4   2          9.17          9.07         0.10 o                         
  -9  -4   2         19.90         19.97         0.15 o                         
  -8  -4   2         37.31         39.15         0.23 o                         
  -7  -4   2         86.19         84.24         0.41 o                         
  -6  -4   2         11.39          9.26         0.09 o                         
  -5  -4   2        177.62        175.08         0.70 o                         
  -4  -4   2        444.89        449.47         1.60 o                         
  -3  -4   2        264.84        253.84         0.94 o                         
  -2  -4   2        142.07        144.42         0.59 o                         
  -1  -4   2        858.74        874.70         3.77 o                         
   0  -4   2        387.85        441.23         1.91 o                         
   1  -4   2          4.94          3.95         0.09 o                         
   2  -4   2        380.37        406.32         1.68 o                         
   3  -4   2        196.80        185.01         0.82 o                         
   4  -4   2         61.33         59.10         0.32 o                         
   5  -4   2         76.09         70.10         0.36 o                         
   6  -4   2        419.15        414.75         1.60 o                         
   7  -4   2          4.67          5.80         0.09 o                         
   8  -4   2         56.52         50.74         0.30 o                         
   9  -4   2         79.74         78.16         0.45 o                         
  10  -4   2         51.41         52.75         0.36 o                         
  11  -4   2         22.44         22.18         0.24 o                         
  12  -4   2         15.39         15.59         0.25 o                         
  13  -4   2          2.06          2.13         0.11 o                         
  14  -4   2         13.88         14.09         0.25 o                         
  15  -4   2          0.03          0.03         0.08 o                         
  16  -4   2          2.54          2.89         0.18 o                         
 -16  -3   2          3.84          3.15         0.17 o                         
 -15  -3   2          0.19          0.18         0.11 o                         
 -14  -3   2          7.56          7.62         0.22 o                         
 -13  -3   2         32.25         31.31         0.31 o                         
 -12  -3   2          0.18          0.16         0.04 o                         
 -11  -3   2         64.23         62.48         0.39 o                         
 -10  -3   2          9.60          9.06         0.10 o                         
  -9  -3   2         16.67         17.10         0.13 o                         
  -8  -3   2          7.53          7.87         0.08 o                         
  -7  -3   2          3.60          4.64         0.06 o                         
  -6  -3   2          2.58          3.29         0.07 o                         
  -5  -3   2         39.77         40.12         0.19 o                         
  -4  -3   2         11.48         12.33         0.11 o                         
  -3  -3   2        134.00        126.24         0.51 o                         
  -2  -3   2        232.13        240.04         0.89 o                         
  -1  -3   2          2.56          1.75         0.06 o                         
   0  -3   2        951.20        983.12         4.17 o                         
   1  -3   2       1255.37       1340.19         5.93 o                         
   2  -3   2        128.94        147.71         0.66 o                         
   3  -3   2       1043.86       1097.81         4.64 o                         
   4  -3   2       1480.20       1545.40         6.99 o                         
   5  -3   2         35.45         39.70         0.21 o                         
   6  -3   2        161.91        181.03         0.76 o                         
   7  -3   2          0.01          0.34         0.04 o                         
   8  -3   2         32.34         31.60         0.21 o                         
   9  -3   2          4.44          3.29         0.07 o                         
  10  -3   2          0.02          0.04         0.03 o                         
  11  -3   2          6.07          5.32         0.14 o                         
  12  -3   2         15.31         15.72         0.27 o                         
  13  -3   2         10.89         10.85         0.21 o                         
  14  -3   2          4.14          4.10         0.15 o                         
  15  -3   2          1.17          1.07         0.11 o                         
  16  -3   2          0.21          0.21         0.10 o                         
 -16  -2   2          0.61          0.42         0.11 o                         
 -15  -2   2          0.36          0.28         0.09 o                         
 -14  -2   2          0.00          0.11         0.07 o                         
 -13  -2   2          5.64          5.89         0.11 o                         
 -12  -2   2         15.43         15.26         0.16 o                         
 -11  -2   2          0.54          0.57         0.05 o                         
 -10  -2   2         31.88         30.91         0.20 o                         
  -9  -2   2         31.42         31.09         0.19 o                         
  -8  -2   2         22.36         23.41         0.15 o                         
  -7  -2   2          1.28          1.61         0.07 o                         
  -6  -2   2         58.33         57.76         0.26 o                         
  -5  -2   2         14.20         11.50         0.09 o                         
  -4  -2   2         49.35         55.27         0.23 o                         
  -3  -2   2         67.43         78.91         0.35 o                         
  -2  -2   2         10.11          6.43         0.08 o                         
  -1  -2   2        118.78        130.72         0.70 o                         
   0  -2   2        589.45        659.58         3.19 o                         
   1  -2   2        716.92        804.75         3.68 o                         
   2  -2   2        754.70        795.29         3.34 o                         
   3  -2   2        149.07        160.24         0.70 o                         
   4  -2   2         11.44         11.45         0.10 o                         
   5  -2   2        204.99        203.09         0.78 o                         
   6  -2   2        445.80        440.91         1.61 o                         
   7  -2   2         20.55         22.54         0.15 o                         
   8  -2   2        201.63        200.15         0.89 o                         
   9  -2   2         55.72         54.93         0.32 o                         
  10  -2   2         17.88         17.28         0.16 o                         
  11  -2   2         11.79         12.16         0.16 o                         
  12  -2   2         14.45         14.17         0.19 o                         
  13  -2   2          3.16          2.83         0.11 o                         
  14  -2   2          5.51          5.32         0.17 o                         
  15  -2   2          0.04          0.01         0.07 o                         
  16  -2   2          1.83          1.93         0.18 o                         
 -16  -1   2          0.35          0.28         0.10 o                         
 -15  -1   2          0.34          0.16         0.07 o                         
 -14  -1   2          1.33          1.29         0.08 o                         
 -13  -1   2          0.28          0.27         0.05 o                         
 -12  -1   2          0.58          0.72         0.07 o                         
 -11  -1   2          0.15          0.20         0.03 o                         
 -10  -1   2         25.52         25.18         0.17 o                         
  -9  -1   2          1.33          1.27         0.04 o                         
  -8  -1   2        259.72        269.74         1.13 o                         
  -7  -1   2          8.08         10.76         0.09 o                         
  -6  -1   2         82.83         85.11         0.41 o                         
  -5  -1   2         21.86         18.39         0.11 o                         
  -4  -1   2         50.53         51.17         0.21 o                         
  -3  -1   2         19.26         21.12         0.11 o                         
  -2  -1   2       1407.03       1550.00        10.46 o                         
  -1  -1   2         45.21         47.72         0.28 o                         
   0  -1   2       6809.66       5859.43       107.11 o                         
   1  -1   2        411.42        474.55         2.00 o                         
   2  -1   2        143.24        143.02         0.59 o                         
   3  -1   2        124.47        135.72         0.51 o                         
   4  -1   2        430.39        434.56         1.84 o                         
   5  -1   2          2.04          1.73         0.06 o                         
   6  -1   2         93.19         87.86         0.37 o                         
   7  -1   2        116.74        116.17         0.51 o                         
   8  -1   2         22.75         26.22         0.17 o                         
   9  -1   2         75.63         72.53         0.40 o                         
  10  -1   2         57.49         56.53         0.41 o                         
  11  -1   2          1.24          1.32         0.06 o                         
  12  -1   2          1.58          1.62         0.07 o                         
  13  -1   2         17.21         17.14         0.23 o                         
  14  -1   2         17.59         17.46         0.29 o                         
  15  -1   2          1.14          0.97         0.11 o                         
  16  -1   2          7.49          7.59         0.37 o                         
 -17   0   2          3.51          3.28         0.34 o                         
 -16   0   2          3.46          3.35         0.16 o                         
 -15   0   2          1.37          1.39         0.08 o                         
 -14   0   2         26.66         26.29         0.27 o                         
 -13   0   2          1.65          1.62         0.07 o                         
 -12   0   2          2.12          2.28         0.07 o                         
 -11   0   2          3.33          3.47         0.07 o                         
 -10   0   2         51.69         52.74         0.29 o                         
  -9   0   2         42.58         42.19         0.23 o                         
  -8   0   2         17.62         14.76         0.10 o                         
  -7   0   2         45.79         47.95         0.23 o                         
  -6   0   2        471.66        512.76         2.09 o                         
  -5   0   2         17.06         15.00         0.09 o                         
  -4   0   2        612.32        677.33         3.05 o                         
  -3   0   2         29.40         33.78         0.17 o                         
  -2   0   2         16.51         15.28         0.09 o                         
  -1   0   2       1084.21       1129.22         7.71 o                         
   0   0   2        331.81        343.40         1.49 o                         
   1   0   2        174.91        179.42         0.74 o                         
   2   0   2        241.86        252.99         1.13 o                         
   3   0   2         16.26         23.97         0.12 o                         
   4   0   2        262.07        260.80         0.91 o                         
   5   0   2        412.48        413.80         1.57 o                         
   6   0   2         67.22         75.45         0.34 o                         
   7   0   2        152.68        149.16         0.63 o                         
   8   0   2        200.34        204.29         0.92 o                         
   9   0   2         20.78         21.77         0.17 o                         
  10   0   2         18.08         18.18         0.17 o                         
  11   0   2         32.73         33.11         0.27 o                         
  12   0   2          1.02          1.09         0.06 o                         
  13   0   2          1.05          0.99         0.09 o                         
  14   0   2          5.72          6.32         0.16 o                         
  15   0   2          0.34          0.35         0.09 o                         
  16   0   2          1.71          1.74         0.15 o                         
 -17   1   2          2.03          2.21         0.25 o                         
 -16   1   2          5.75          5.79         0.23 o                         
 -15   1   2          1.69          1.67         0.09 o                         
 -14   1   2          0.50          0.52         0.06 o                         
 -13   1   2          5.01          4.96         0.10 o                         
 -12   1   2        113.24        111.16         0.71 o                         
 -11   1   2          0.07          0.03         0.04 o                         
 -10   1   2        156.16        154.81         0.74 o                         
  -9   1   2        138.86        126.28         0.58 o                         
  -8   1   2         31.82         28.57         0.16 o                         
  -7   1   2        112.31         96.40         0.40 o                         
  -6   1   2         75.54         62.35         0.27 o                         
  -5   1   2          0.60          1.38         0.04 o                         
  -4   1   2        200.21        248.75         0.85 o                         
  -3   1   2         22.14         19.81         0.11 o                         
  -2   1   2        320.56        348.50         1.52 o                         
  -1   1   2         80.27         82.57         0.35 o                         
   0   1   2         35.84         44.11         0.23 o                         
   1   1   2         10.32         10.85         0.09 o                         
   2   1   2         55.73         46.32         0.20 o                         
   3   1   2          0.06          0.94         0.04 o                         
   4   1   2        141.20        141.92         0.55 o                         
   5   1   2         93.18         87.46         0.39 o                         
   6   1   2          1.84          1.78         0.05 o                         
   7   1   2          2.47          3.07         0.05 o                         
   8   1   2          2.03          2.19         0.05 o                         
   9   1   2         17.71         16.05         0.14 o                         
  10   1   2         19.86         19.27         0.18 o                         
  11   1   2         10.64         10.94         0.14 o                         
  12   1   2         23.10         23.01         0.24 o                         
  13   1   2         27.69         27.68         0.29 o                         
  14   1   2          0.12          0.11         0.07 o                         
  15   1   2          0.21          0.39         0.10 o                         
 -17   2   2          0.08          0.09         0.12 o                         
 -16   2   2          7.11          6.72         0.22 o                         
 -15   2   2          2.33          2.35         0.11 o                         
 -14   2   2          2.83          3.03         0.10 o                         
 -13   2   2         13.61         13.64         0.17 o                         
 -12   2   2          5.71          6.07         0.13 o                         
 -11   2   2          7.75          8.31         0.11 o                         
 -10   2   2          5.65          6.58         0.08 o                         
  -9   2   2          1.42          1.29         0.04 o                         
  -8   2   2         50.99         53.95         0.29 o                         
  -7   2   2         81.53         88.58         0.41 o                         
  -6   2   2         15.02         24.91         0.15 o                         
  -5   2   2        660.21        653.58         2.66 o                         
  -4   2   2        756.37        766.13         3.43 o                         
  -3   2   2        204.69        229.19         0.90 o                         
  -2   2   2       1429.41       1469.08        10.71 o                         
  -1   2   2          1.43          3.59         0.05 o                         
   0   2   2        286.89        302.57         1.22 o                         
   1   2   2        302.99        369.62         1.44 o                         
   2   2   2         25.37         36.63         0.18 o                         
   3   2   2         32.03         30.25         0.16 o                         
   4   2   2         65.24         64.65         0.29 o                         
   5   2   2         43.75         40.70         0.21 o                         
   6   2   2          5.15          6.00         0.07 o                         
   7   2   2         11.23          9.60         0.10 o                         
   8   2   2          1.08          0.96         0.05 o                         
   9   2   2         15.25         15.02         0.14 o                         
  10   2   2         10.08          9.89         0.13 o                         
  11   2   2         16.00         15.78         0.18 o                         
  12   2   2          4.71          4.43         0.12 o                         
  13   2   2          0.26          0.30         0.07 o                         
  14   2   2          2.03          1.96         0.11 o                         
  15   2   2          3.24          3.35         0.23 o                         
 -17   3   2          0.00          0.04         0.10 o                         
 -16   3   2         17.97         17.72         0.35 o                         
 -15   3   2          1.57          1.62         0.09 o                         
 -14   3   2         32.51         32.54         0.34 o                         
 -13   3   2         48.03         47.70         0.40 o                         
 -12   3   2         11.77         12.18         0.18 o                         
 -11   3   2         37.70         38.02         0.28 o                         
 -10   3   2         54.91         54.38         0.34 o                         
  -9   3   2          5.14          3.88         0.06 o                         
  -8   3   2         10.30         11.58         0.12 o                         
  -7   3   2          6.34          6.72         0.08 o                         
  -6   3   2         68.29         70.51         0.33 o                         
  -5   3   2         77.06         74.20         0.35 o                         
  -4   3   2          4.98          3.32         0.07 o                         
  -3   3   2        307.24        306.46         1.17 o                         
  -2   3   2         27.53         20.49         0.13 o                         
  -1   3   2          2.36          2.81         0.08 o                         
   0   3   2        785.02        777.40         3.18 o                         
   1   3   2        330.44        380.43         1.44 o                         
   2   3   2         38.71         28.79         0.17 o                         
   3   3   2         17.99         16.42         0.11 o                         
   4   3   2        193.71        199.34         0.79 o                         
   5   3   2        154.22        157.77         0.66 o                         
   6   3   2          2.76          2.47         0.05 o                         
   7   3   2         13.36         12.29         0.11 o                         
   8   3   2         51.58         51.87         0.31 o                         
   9   3   2         17.12         17.53         0.16 o                         
  10   3   2          4.19          4.31         0.10 o                         
  11   3   2          2.28          2.30         0.08 o                         
  12   3   2          2.61          2.37         0.10 o                         
  13   3   2         14.72         14.30         0.22 o                         
  14   3   2          0.30          0.36         0.09 o                         
  15   3   2          3.14          2.60         0.19 o                         
 -17   4   2          0.01          0.07         0.10 o                         
 -16   4   2          8.04          8.07         0.24 o                         
 -15   4   2          4.26          3.89         0.14 o                         
 -14   4   2          0.00          0.12         0.05 o                         
 -13   4   2         13.49         13.50         0.19 o                         
 -12   4   2         34.61         35.60         0.38 o                         
 -11   4   2         30.68         30.39         0.25 o                         
 -10   4   2          4.89          4.73         0.08 o                         
  -9   4   2        233.61        235.80         1.10 o                         
  -8   4   2        263.30        263.14         1.16 o                         
  -7   4   2          8.92          6.72         0.10 o                         
  -6   4   2        258.93        230.99         0.93 o                         
  -5   4   2        488.25        473.67         1.81 o                         
  -4   4   2         72.17         71.65         0.34 o                         
  -3   4   2        104.40         98.82         0.46 o                         
  -2   4   2        573.90        563.80         2.33 o                         
  -1   4   2       1150.23       1146.21         4.74 o                         
   0   4   2        237.23        263.39         1.04 o                         
   1   4   2        307.88        300.38         1.18 o                         
   2   4   2         30.79         21.99         0.13 o                         
   3   4   2         21.18         20.72         0.15 o                         
   4   4   2         62.78         62.05         0.32 o                         
   5   4   2          3.60          3.65         0.07 o                         
   6   4   2         49.06         50.67         0.30 o                         
   7   4   2         41.39         41.97         0.27 o                         
   8   4   2        106.49        106.90         0.60 o                         
   9   4   2         65.75         66.50         0.46 o                         
  10   4   2          0.09          0.10         0.04 o                         
  11   4   2         10.95         10.47         0.16 o                         
  12   4   2         12.14         12.08         0.19 o                         
  13   4   2          0.01          0.09         0.07 o                         
  14   4   2          0.00          0.14         0.10 o                         
 -17   5   2          5.61          5.29         0.24 o                         
 -16   5   2          0.42          0.48         0.09 o                         
 -15   5   2          5.71          5.71         0.15 o                         
 -14   5   2         15.84         15.25         0.22 o                         
 -13   5   2         15.25         14.46         0.19 o                         
 -12   5   2          5.25          4.93         0.11 o                         
 -11   5   2         56.37         56.18         0.40 o                         
 -10   5   2         28.37         28.70         0.25 o                         
  -9   5   2          0.36          0.81         0.05 o                         
  -8   5   2        260.92        257.49         1.19 o                         
  -7   5   2        197.64        201.00         0.89 o                         
  -6   5   2        102.73         96.89         0.53 o                         
  -5   5   2        173.41        164.64         0.77 o                         
  -4   5   2        245.37        222.51         0.91 o                         
  -3   5   2         76.45         73.77         0.39 o                         
  -2   5   2        166.97        154.86         0.72 o                         
  -1   5   2         57.59         48.22         0.28 o                         
   0   5   2        269.06        259.08         1.05 o                         
   1   5   2        245.66        267.97         1.09 o                         
   2   5   2        176.88        151.67         0.64 o                         
   3   5   2        302.79        293.90         1.16 o                         
   4   5   2         37.76         36.80         0.23 o                         
   5   5   2         30.88         30.44         0.21 o                         
   6   5   2         89.23         87.74         0.49 o                         
   7   5   2          8.89          9.26         0.12 o                         
   8   5   2         12.91         13.82         0.16 o                         
   9   5   2          4.28          4.39         0.11 o                         
  10   5   2          0.06          0.11         0.04 o                         
  11   5   2          1.74          1.49         0.09 o                         
  12   5   2          0.04          0.15         0.07 o                         
  13   5   2          4.13          3.66         0.16 o                         
  14   5   2          1.39          1.20         0.16 o                         
 -17   6   2          6.67          6.69         0.32 o                         
 -16   6   2          0.01          0.03         0.08 o                         
 -15   6   2          0.17          0.26         0.07 o                         
 -14   6   2         13.10         13.05         0.21 o                         
 -13   6   2         25.31         25.62         0.28 o                         
 -12   6   2          0.43          0.45         0.06 o                         
 -11   6   2          0.01          0.10         0.04 o                         
 -10   6   2         30.95         30.05         0.29 o                         
  -9   6   2         38.46         38.71         0.29 o                         
  -8   6   2          3.56          3.27         0.06 o                         
  -7   6   2         61.81         55.73         0.37 o                         
  -6   6   2        145.87        144.12         0.71 o                         
  -5   6   2        569.39        555.99         2.19 o                         
  -4   6   2        101.58         98.44         0.51 o                         
  -3   6   2        506.28        487.65         1.86 o                         
  -2   6   2         30.24         29.42         0.22 o                         
  -1   6   2        195.84        178.04         0.83 o                         
   0   6   2        194.05        173.62         0.79 o                         
   1   6   2         15.26         10.40         0.16 o                         
   2   6   2          0.02          0.35         0.07 o                         
   3   6   2         28.91         29.28         0.19 o                         
   4   6   2         76.87         77.39         0.44 o                         
   5   6   2        110.95        114.89         0.62 o                         
   6   6   2          2.89          3.11         0.08 o                         
   7   6   2         22.94         22.69         0.21 o                         
   8   6   2         27.96         28.45         0.27 o                         
   9   6   2          5.63          5.73         0.13 o                         
  10   6   2          0.13          0.08         0.06 o                         
  11   6   2          3.94          4.11         0.15 o                         
  12   6   2          1.26          1.26         0.14 o                         
  13   6   2          0.00         -0.02         0.11 o                         
 -17   7   2          2.48          2.45         0.23 o                         
 -16   7   2          0.39          0.35         0.10 o                         
 -15   7   2          2.71          2.77         0.13 o                         
 -14   7   2          0.31          0.33         0.07 o                         
 -13   7   2          2.51          2.49         0.10 o                         
 -12   7   2         25.70         25.88         0.29 o                         
 -11   7   2         44.86         45.83         0.40 o                         
 -10   7   2         33.00         34.60         0.27 o                         
  -9   7   2         32.65         34.25         0.27 o                         
  -8   7   2         41.35         38.46         0.28 o                         
  -7   7   2         40.92         38.40         0.32 o                         
  -6   7   2         24.91         27.93         0.23 o                         
  -5   7   2         37.43         35.53         0.28 o                         
  -4   7   2        211.02        193.96         0.87 o                         
  -3   7   2        205.18        187.50         0.85 o                         
  -2   7   2         86.20         81.17         0.45 o                         
  -1   7   2        452.52        440.99         1.78 o                         
   0   7   2        147.43        148.92         0.73 o                         
   1   7   2         50.47         52.95         0.42 o                         
   2   7   2        197.12        193.25         0.98 o                         
   3   7   2          9.31          8.18         0.11 o                         
   4   7   2         14.19         15.11         0.16 o                         
   5   7   2         11.59         11.40         0.15 o                         
   6   7   2          3.49          3.24         0.10 o                         
   7   7   2          4.41          4.53         0.11 o                         
   8   7   2          0.12          0.18         0.06 o                         
   9   7   2         31.42         32.21         0.36 o                         
  10   7   2          7.18          7.36         0.16 o                         
  11   7   2          1.68          1.78         0.12 o                         
  12   7   2          2.39          2.74         0.16 o                         
 -17   8   2         13.77         13.40         0.33 o                         
 -16   8   2          0.00          0.03         0.08 o                         
 -15   8   2          1.87          2.11         0.13 o                         
 -14   8   2         15.93         15.49         0.24 o                         
 -13   8   2         15.31         15.69         0.23 o                         
 -12   8   2          4.90          5.11         0.13 o                         
 -11   8   2          0.01          0.11         0.04 o                         
 -10   8   2          9.78          9.64         0.13 o                         
  -9   8   2         66.72         69.82         0.45 o                         
  -8   8   2         16.54         16.55         0.18 o                         
  -7   8   2        114.98        117.12         0.71 o                         
  -6   8   2         26.02         26.16         0.23 o                         
  -5   8   2         16.92         16.73         0.16 o                         
  -4   8   2        128.39        124.70         0.68 o                         
  -3   8   2        122.45        119.54         0.65 o                         
  -2   8   2         27.01         25.89         0.22 o                         
  -1   8   2        106.99        110.71         0.63 o                         
   0   8   2        382.69        368.80         1.91 o                         
   1   8   2         88.53         84.16         0.56 o                         
   2   8   2         46.69         43.97         0.33 o                         
   3   8   2        163.18        156.35         0.89 o                         
   4   8   2         18.47         17.93         0.21 o                         
   5   8   2          0.01          0.08         0.06 o                         
   6   8   2          0.01          0.12         0.05 o                         
   7   8   2         24.45         24.16         0.31 o                         
   8   8   2          5.91          5.97         0.17 o                         
   9   8   2          1.48          1.46         0.10 o                         
  10   8   2          1.69          1.64         0.10 o                         
  11   8   2          3.84          4.04         0.19 o                         
  12   8   2          0.26          0.19         0.10 o                         
 -17   9   2          2.80          3.24         0.18 o                         
 -16   9   2          3.86          3.85         0.18 o                         
 -15   9   2          0.90          0.71         0.09 o                         
 -14   9   2         21.47         20.94         0.32 o                         
 -13   9   2         22.90         22.65         0.29 o                         
 -12   9   2          8.83          8.92         0.17 o                         
 -11   9   2          0.28          0.28         0.05 o                         
 -10   9   2         69.97         69.22         0.51 o                         
  -9   9   2         96.83         97.70         0.64 o                         
  -8   9   2          0.13          0.27         0.06 o                         
  -7   9   2         51.03         49.15         0.38 o                         
  -6   9   2         20.56         22.37         0.22 o                         
  -5   9   2          0.16          0.56         0.06 o                         
  -4   9   2          3.52          3.40         0.09 o                         
  -3   9   2          0.29          0.83         0.05 o                         
  -2   9   2         21.22         22.00         0.21 o                         
  -1   9   2         34.33         32.40         0.27 o                         
   0   9   2          1.68          1.65         0.07 o                         
   1   9   2        130.36        127.83         0.79 o                         
   2   9   2         23.91         23.90         0.24 o                         
   3   9   2         14.59         15.07         0.20 o                         
   4   9   2         43.34         42.99         0.41 o                         
   5   9   2         64.74         64.61         0.56 o                         
   6   9   2          1.82          1.57         0.10 o                         
   7   9   2         39.13         38.74         0.41 o                         
   8   9   2          1.85          2.08         0.12 o                         
   9   9   2          0.01          0.03         0.07 o                         
  10   9   2          0.00          0.06         0.08 o                         
  11   9   2          0.06         -0.09         0.09 o                         
 -16  10   2          2.94          3.02         0.18 o                         
 -15  10   2          4.39          4.40         0.18 o                         
 -14  10   2          0.91          0.91         0.09 o                         
 -13  10   2          6.32          6.54         0.17 o                         
 -12  10   2          5.10          5.44         0.14 o                         
 -11  10   2          0.01          0.16         0.04 o                         
 -10  10   2         10.71         11.38         0.17 o                         
  -9  10   2         17.98         17.68         0.26 o                         
  -8  10   2          1.93          1.62         0.08 o                         
  -7  10   2          4.65          4.18         0.11 o                         
  -6  10   2          0.68          0.93         0.06 o                         
  -5  10   2         81.33         79.99         0.55 o                         
  -4  10   2         56.87         55.60         0.41 o                         
  -3  10   2          0.04          0.16         0.07 o                         
  -2  10   2          7.54          7.55         0.15 o                         
  -1  10   2         33.23         33.73         0.29 o                         
   0  10   2          3.49          3.88         0.12 o                         
   1  10   2          6.61          6.13         0.15 o                         
   2  10   2          5.80          5.76         0.14 o                         
   3  10   2         46.62         46.64         0.44 o                         
   4  10   2         13.73         13.41         0.22 o                         
   5  10   2          7.92          8.33         0.19 o                         
   6  10   2          3.41          3.17         0.13 o                         
   7  10   2          2.51          2.39         0.13 o                         
   8  10   2          0.71          0.59         0.09 o                         
   9  10   2          5.16          5.09         0.17 o                         
  10  10   2          0.80          0.84         0.15 o                         
 -16  11   2          1.24          1.13         0.13 o                         
 -15  11   2          6.55          6.38         0.20 o                         
 -14  11   2          1.18          1.46         0.12 o                         
 -13  11   2         49.98         50.26         0.56 o                         
 -12  11   2         12.74         12.85         0.22 o                         
 -11  11   2         44.38         43.51         0.40 o                         
 -10  11   2         20.01         19.84         0.27 o                         
  -9  11   2          4.07          3.92         0.12 o                         
  -8  11   2          1.68          1.46         0.09 o                         
  -7  11   2          3.18          2.99         0.11 o                         
  -6  11   2          0.19          0.33         0.08 o                         
  -5  11   2          0.27          0.25         0.06 o                         
  -4  11   2          0.01          0.08         0.08 o                         
  -3  11   2         31.55         30.60         0.29 o                         
  -2  11   2          0.78          0.71         0.07 o                         
  -1  11   2          5.35          5.37         0.13 o                         
   0  11   2          1.26          1.38         0.10 o                         
   1  11   2         65.34         65.71         0.54 o                         
   2  11   2         19.94         19.94         0.29 o                         
   3  11   2         28.45         29.18         0.36 o                         
   4  11   2         41.25         43.03         0.46 o                         
   5  11   2         11.76         12.00         0.23 o                         
   6  11   2          2.11          2.22         0.12 o                         
   7  11   2          8.05          8.36         0.22 o                         
   8  11   2          1.63          1.53         0.12 o                         
   9  11   2          0.57          0.35         0.12 o                         
 -16  12   2          0.09          0.27         0.23 o                         
 -15  12   2          0.53          0.50         0.10 o                         
 -14  12   2          0.10          0.26         0.07 o                         
 -13  12   2          4.80          5.01         0.16 o                         
 -12  12   2          4.73          4.78         0.15 o                         
 -11  12   2          7.49          7.25         0.16 o                         
 -10  12   2          0.03          0.20         0.06 o                         
  -9  12   2        113.38        112.68         0.95 o                         
  -8  12   2         52.64         52.68         0.52 o                         
  -7  12   2         22.30         22.05         0.29 o                         
  -6  12   2         48.50         48.06         0.50 o                         
  -5  12   2         29.41         28.56         0.35 o                         
  -4  12   2          1.47          1.68         0.13 o                         
  -3  12   2         11.77         11.41         0.19 o                         
  -2  12   2          0.13          0.13         0.06 o                         
  -1  12   2         10.12          9.84         0.18 o                         
   0  12   2          0.18          0.22         0.06 o                         
   1  12   2         20.87         19.93         0.26 o                         
   2  12   2          0.35          0.31         0.07 o                         
   3  12   2          0.74          0.63         0.09 o                         
   4  12   2          0.64          0.63         0.09 o                         
   5  12   2          4.26          4.21         0.15 o                         
   6  12   2          6.53          6.78         0.19 o                         
   7  12   2          0.06         -0.04         0.11 o                         
   8  12   2         10.58         10.67         0.28 o                         
 -15  13   2          7.28          6.60         0.26 o                         
 -14  13   2          0.10          0.18         0.09 o                         
 -13  13   2          7.65          7.66         0.23 o                         
 -12  13   2          0.62          0.61         0.10 o                         
 -11  13   2          0.22          0.13         0.07 o                         
 -10  13   2          2.23          2.02         0.11 o                         
  -9  13   2          3.65          3.80         0.15 o                         
  -8  13   2         28.41         28.35         0.39 o                         
  -7  13   2         33.53         33.81         0.42 o                         
  -6  13   2         25.12         25.62         0.36 o                         
  -5  13   2        118.15        116.58         1.06 o                         
  -4  13   2          3.16          3.39         0.11 o                         
  -3  13   2          7.20          7.55         0.16 o                         
  -2  13   2          5.80          6.20         0.16 o                         
  -1  13   2          8.30          8.53         0.17 o                         
   0  13   2          2.44          2.46         0.10 o                         
   1  13   2          0.04          0.03         0.05 o                         
   2  13   2          0.86          0.93         0.09 o                         
   3  13   2          1.13          0.96         0.09 o                         
   4  13   2          0.87          0.76         0.09 o                         
   5  13   2          0.03         -0.04         0.08 o                         
   6  13   2          1.18          1.35         0.13 o                         
   7  13   2          0.20          0.21         0.10 o                         
 -14  14   2          1.04          0.91         0.13 o                         
 -13  14   2          0.99          1.01         0.17 o                         
 -12  14   2          0.34          0.34         0.09 o                         
 -11  14   2          4.40          4.68         0.17 o                         
 -10  14   2          1.00          0.95         0.09 o                         
  -9  14   2          0.17          0.35         0.08 o                         
  -8  14   2          3.82          3.85         0.15 o                         
  -7  14   2          1.03          1.27         0.12 o                         
  -6  14   2          3.01          3.07         0.13 o                         
  -5  14   2         11.11         11.20         0.23 o                         
  -4  14   2          5.15          5.12         0.15 o                         
  -3  14   2         42.35         41.56         0.46 o                         
  -2  14   2          0.00          0.02         0.06 o                         
  -1  14   2         45.15         45.84         0.46 o                         
   0  14   2         12.70         13.01         0.23 o                         
   1  14   2          6.32          6.88         0.18 o                         
   2  14   2          2.57          2.82         0.14 o                         
   3  14   2          0.54          0.47         0.08 o                         
   4  14   2          0.21          0.22         0.08 o                         
   5  14   2          2.05          1.80         0.16 o                         
 -13  15   2          1.08          0.77         0.11 o                         
 -12  15   2          1.00          1.07         0.12 o                         
 -11  15   2          0.36          0.25         0.09 o                         
 -10  15   2          3.33          3.28         0.15 o                         
  -9  15   2         11.94         12.07         0.25 o                         
  -8  15   2          1.21          1.11         0.10 o                         
  -7  15   2          0.12          0.24         0.07 o                         
  -6  15   2          0.09          0.13         0.07 o                         
  -5  15   2          4.42          3.98         0.17 o                         
  -4  15   2         13.35         13.17         0.28 o                         
  -3  15   2          0.48          0.43         0.08 o                         
  -2  15   2          6.87          6.83         0.19 o                         
  -1  15   2          4.81          4.74         0.16 o                         
   0  15   2          1.03          0.94         0.10 o                         
   1  15   2          2.77          3.02         0.15 o                         
   2  15   2          7.12          7.59         0.21 o                         
   3  15   2          0.44          0.20         0.09 o                         
   4  15   2          4.19          4.49         0.22 o                         
 -12  16   2          5.07          4.92         0.20 o                         
 -11  16   2          0.13          0.13         0.08 o                         
 -10  16   2          2.17          2.11         0.15 o                         
  -9  16   2          0.08          0.07         0.07 o                         
  -8  16   2          0.01         -0.03         0.07 o                         
  -7  16   2          3.63          3.51         0.15 o                         
  -6  16   2          3.15          2.93         0.16 o                         
  -5  16   2         10.43         10.25         0.30 o                         
  -4  16   2         25.97         26.05         0.44 o                         
  -3  16   2          0.29          0.27         0.09 o                         
  -2  16   2          3.12          3.15         0.16 o                         
  -1  16   2          6.39          6.66         0.20 o                         
   0  16   2          8.48          7.81         0.23 o                         
   1  16   2          0.07          0.03         0.08 o                         
   2  16   2          2.55          2.35         0.15 o                         
  -9  17   2          0.31          0.34         0.10 o                         
  -8  17   2          3.22          3.11         0.24 o                         
  -7  17   2          1.56          1.81         0.14 o                         
  -6  17   2          0.04          0.01         0.09 o                         
  -5  17   2          2.57          2.42         0.16 o                         
  -4  17   2          0.11          0.01         0.08 o                         
  -3  17   2          0.03          0.14         0.09 o                         
  -2  17   2          3.21          3.77         0.24 o                         
  -1  17   2          0.27          0.13         0.10 o                         
  -1 -17   3          2.57          2.25         0.14 o                         
   0 -17   3          1.04          1.28         0.10 o                         
   1 -17   3          0.53          0.45         0.08 o                         
   2 -17   3          0.01          0.08         0.07 o                         
   3 -17   3          2.64          2.70         0.14 o                         
   4 -17   3          1.99          2.17         0.14 o                         
   5 -17   3          0.48          0.51         0.09 o                         
   6 -17   3          7.30          7.13         0.22 o                         
   7 -17   3          0.79          0.47         0.12 o                         
   8 -17   3          8.22          8.33         0.27 o                         
   9 -17   3          3.02          2.90         0.16 o                         
  -3 -16   3          0.06         -0.05         0.08 o                         
  -2 -16   3          0.62          0.73         0.11 o                         
  -1 -16   3          2.65          2.65         0.14 o                         
   0 -16   3          3.61          3.57         0.16 o                         
   1 -16   3         22.00         21.80         0.32 o                         
   2 -16   3          0.46          0.56         0.08 o                         
   3 -16   3          5.01          5.15         0.16 o                         
   4 -16   3          3.19          3.07         0.15 o                         
   5 -16   3          5.69          5.25         0.19 o                         
   6 -16   3          3.51          3.43         0.19 o                         
   7 -16   3          0.05          0.09         0.09 o                         
   8 -16   3         13.31         13.19         0.31 o                         
   9 -16   3         10.25         10.19         0.34 o                         
  10 -16   3          6.18          5.93         0.25 o                         
  11 -16   3          5.03          5.28         0.19 o                         
  -5 -15   3          0.77          0.56         0.10 o                         
  -4 -15   3          1.43          1.47         0.12 o                         
  -3 -15   3          0.32          0.28         0.07 o                         
  -2 -15   3          3.38          3.81         0.15 o                         
  -1 -15   3          2.32          2.10         0.10 o                         
   0 -15   3          6.63          7.20         0.18 o                         
   1 -15   3          0.05          0.02         0.06 o                         
   2 -15   3         14.47         14.25         0.25 o                         
   3 -15   3         17.98         18.37         0.30 o                         
   4 -15   3          9.63          9.13         0.22 o                         
   5 -15   3         34.64         35.96         0.50 o                         
   6 -15   3          6.13          5.95         0.18 o                         
   7 -15   3          0.07          0.10         0.07 o                         
   8 -15   3         16.45         17.17         0.35 o                         
   9 -15   3         13.88         14.45         0.28 o                         
  10 -15   3          0.80          0.69         0.09 o                         
  11 -15   3          0.03         -0.08         0.08 o                         
  12 -15   3          5.10          5.11         0.22 o                         
  -7 -14   3          3.52          3.50         0.18 o                         
  -6 -14   3          1.56          1.10         0.12 o                         
  -5 -14   3          7.83          7.77         0.20 o                         
  -4 -14   3          9.48          9.49         0.19 o                         
  -3 -14   3          4.16          4.43         0.14 o                         
  -2 -14   3         14.43         13.76         0.22 o                         
  -1 -14   3         16.53         16.70         0.24 o                         
   0 -14   3          0.92          1.00         0.07 o                         
   1 -14   3          0.01          0.03         0.05 o                         
   2 -14   3          1.99          2.17         0.13 o                         
   3 -14   3          0.14          0.09         0.07 o                         
   4 -14   3         11.26         10.63         0.23 o                         
   5 -14   3         18.67         18.56         0.29 o                         
   6 -14   3         14.76         13.97         0.25 o                         
   7 -14   3         32.03         32.10         0.38 o                         
   8 -14   3          2.87          2.84         0.19 o                         
   9 -14   3         17.32         16.96         0.31 o                         
  10 -14   3          6.87          7.13         0.18 o                         
  11 -14   3          0.01          0.00         0.06 o                         
  12 -14   3          6.28          7.01         0.21 o                         
  13 -14   3          5.97          5.85         0.20 o                         
  -8 -13   3          1.37          1.15         0.12 o                         
  -7 -13   3          1.99          2.40         0.14 o                         
  -6 -13   3          0.16          0.09         0.07 o                         
  -5 -13   3          0.30          0.10         0.07 o                         
  -4 -13   3         12.72         13.28         0.22 o                         
  -3 -13   3         18.41         18.63         0.25 o                         
  -2 -13   3          2.84          3.17         0.11 o                         
  -1 -13   3         21.46         21.00         0.24 o                         
   0 -13   3         19.68         18.47         0.23 o                         
   1 -13   3          0.01         -0.01         0.06 o                         
   2 -13   3          6.14          6.27         0.17 o                         
   3 -13   3          0.13          0.27         0.07 o                         
   4 -13   3          3.44          3.42         0.16 o                         
   5 -13   3         15.84         17.07         0.27 o                         
   6 -13   3          1.67          1.61         0.09 o                         
   7 -13   3          0.04          0.08         0.05 o                         
   8 -13   3          5.02          4.99         0.16 o                         
   9 -13   3         14.41         15.25         0.27 o                         
  10 -13   3          0.92          0.96         0.09 o                         
  11 -13   3          6.42          6.45         0.21 o                         
  12 -13   3          1.75          1.93         0.14 o                         
  13 -13   3          1.06          1.00         0.11 o                         
  14 -13   3          0.42          0.46         0.10 o                         
  -9 -12   3          1.57          1.59         0.13 o                         
  -8 -12   3          0.36          0.19         0.08 o                         
  -7 -12   3          5.65          6.05         0.19 o                         
  -6 -12   3          0.48          0.36         0.07 o                         
  -5 -12   3         21.87         22.23         0.27 o                         
  -4 -12   3          8.93          9.29         0.17 o                         
  -3 -12   3          0.33          0.26         0.06 o                         
  -2 -12   3         26.21         26.78         0.26 o                         
  -1 -12   3          9.03          9.72         0.15 o                         
   0 -12   3         15.43         15.75         0.20 o                         
   1 -12   3         16.40         16.70         0.32 o                         
   2 -12   3          0.02          0.09         0.08 o                         
   3 -12   3         11.60         11.47         0.24 o                         
   4 -12   3          7.70          8.13         0.17 o                         
   5 -12   3          0.76          0.84         0.07 o                         
   6 -12   3          0.17          0.27         0.12 o                         
   7 -12   3         10.51         11.37         0.18 o                         
   8 -12   3          3.39          3.16         0.12 o                         
   9 -12   3         31.25         31.70         0.34 o                         
  10 -12   3         38.20         39.44         0.42 o                         
  11 -12   3          0.06          0.13         0.06 o                         
  12 -12   3          8.97         10.44         0.26 o                         
  13 -12   3         18.78         19.33         0.32 o                         
  14 -12   3          2.05          2.06         0.14 o                         
 -10 -11   3          0.15          0.26         0.10 o                         
  -9 -11   3          1.97          1.83         0.12 o                         
  -8 -11   3          5.86          6.21         0.19 o                         
  -7 -11   3         24.20         24.84         0.32 o                         
  -6 -11   3          0.17          0.16         0.06 o                         
  -5 -11   3         21.70         22.20         0.25 o                         
  -4 -11   3         21.97         22.49         0.25 o                         
  -3 -11   3         10.58         10.44         0.16 o                         
  -2 -11   3          2.44          2.24         0.08 o                         
  -1 -11   3         19.60         18.86         0.21 o                         
   0 -11   3        151.70        149.26         1.01 o                         
   1 -11   3         42.26         42.98         0.43 o                         
   2 -11   3         67.16         66.89         0.54 o                         
   3 -11   3        124.60        120.44         0.93 o                         
   4 -11   3          0.14          0.31         0.08 o                         
   5 -11   3         29.25         28.47         0.29 o                         
   6 -11   3          0.55          0.59         0.09 o                         
   7 -11   3          0.45          0.39         0.09 o                         
   8 -11   3          2.75          2.90         0.11 o                         
   9 -11   3          4.63          4.54         0.12 o                         
  10 -11   3          0.67          0.75         0.07 o                         
  11 -11   3          3.24          3.14         0.12 o                         
  12 -11   3          1.39          1.45         0.11 o                         
  13 -11   3          8.35          8.69         0.23 o                         
  14 -11   3          8.10          8.43         0.22 o                         
  15 -11   3          4.58          4.34         0.20 o                         
 -11 -10   3          0.84          0.76         0.12 o                         
 -10 -10   3          0.43          0.54         0.09 o                         
  -9 -10   3          2.31          2.13         0.12 o                         
  -8 -10   3          3.69          3.55         0.13 o                         
  -7 -10   3          0.00         -0.01         0.05 o                         
  -6 -10   3         21.47         20.71         0.24 o                         
  -5 -10   3         21.97         22.54         0.23 o                         
  -4 -10   3          5.37          4.92         0.10 o                         
  -3 -10   3         89.08         88.29         0.57 o                         
  -2 -10   3         45.54         45.85         0.36 o                         
  -1 -10   3         21.10         19.72         0.22 o                         
   0 -10   3        118.06        118.24         0.82 o                         
   1 -10   3        123.79        122.77         0.85 o                         
   2 -10   3          2.10          2.43         0.09 o                         
   3 -10   3        120.97        117.96         0.82 o                         
   4 -10   3        100.45        103.24         0.72 o                         
   5 -10   3         40.99         39.04         0.38 o                         
   6 -10   3          5.60          5.81         0.13 o                         
   7 -10   3         89.13         86.01         0.60 o                         
   8 -10   3          1.97          1.86         0.10 o                         
   9 -10   3          0.02          0.16         0.07 o                         
  10 -10   3          2.12          2.43         0.10 o                         
  11 -10   3          5.88          5.52         0.14 o                         
  12 -10   3          0.41          0.44         0.07 o                         
  13 -10   3          0.00          0.03         0.06 o                         
  14 -10   3          0.01          0.01         0.07 o                         
  15 -10   3          2.54          2.55         0.16 o                         
 -12  -9   3          8.79          9.10         0.27 o                         
 -11  -9   3          6.95          6.90         0.20 o                         
 -10  -9   3         10.77         10.42         0.21 o                         
  -9  -9   3         50.48         51.25         0.49 o                         
  -8  -9   3          3.23          3.25         0.11 o                         
  -7  -9   3         19.28         19.01         0.22 o                         
  -6  -9   3          0.54          0.83         0.06 o                         
  -5  -9   3          0.68          0.81         0.06 o                         
  -4  -9   3         53.56         52.32         0.37 o                         
  -3  -9   3         14.69         15.21         0.16 o                         
  -2  -9   3         30.44         30.10         0.24 o                         
  -1  -9   3        147.03        146.04         0.93 o                         
   0  -9   3          6.62          5.96         0.14 o                         
   1  -9   3        106.86        101.14         0.69 o                         
   2  -9   3         18.89         17.63         0.23 o                         
   3  -9   3         18.22         18.50         0.19 o                         
   4  -9   3          1.29          1.18         0.08 o                         
   5  -9   3        251.53        251.64         1.49 o                         
   6  -9   3         34.18         34.54         0.31 o                         
   7  -9   3         58.31         57.49         0.42 o                         
   8  -9   3         67.69         66.52         0.51 o                         
   9  -9   3         19.93         19.97         0.25 o                         
  10  -9   3          9.92          9.93         0.17 o                         
  11  -9   3          2.34          2.37         0.11 o                         
  12  -9   3          1.56          1.92         0.11 o                         
  13  -9   3          6.54          6.46         0.17 o                         
  14  -9   3          4.25          4.41         0.17 o                         
  15  -9   3          0.07          0.08         0.08 o                         
  16  -9   3          0.15          0.17         0.10 o                         
 -13  -8   3          0.50          0.44         0.11 o                         
 -12  -8   3          0.58          0.47         0.10 o                         
 -11  -8   3          2.02          2.16         0.12 o                         
 -10  -8   3          5.24          5.16         0.15 o                         
  -9  -8   3          2.07          2.20         0.10 o                         
  -8  -8   3          8.08          7.72         0.15 o                         
  -7  -8   3         10.93         10.99         0.15 o                         
  -6  -8   3          0.00          0.07         0.05 o                         
  -5  -8   3         38.23         37.02         0.31 o                         
  -4  -8   3          5.78          5.71         0.10 o                         
  -3  -8   3         21.71         23.22         0.19 o                         
  -2  -8   3         38.22         37.22         0.28 o                         
  -1  -8   3         48.35         48.39         0.38 o                         
   0  -8   3        122.52        121.32         0.74 o                         
   1  -8   3        178.24        174.19         0.95 o                         
   2  -8   3          6.64          8.27         0.12 o                         
   3  -8   3        322.78        311.40         1.62 o                         
   4  -8   3        104.87        107.92         0.67 o                         
   5  -8   3          0.72          0.79         0.07 o                         
   6  -8   3          4.17          5.24         0.10 o                         
   7  -8   3         51.45         51.76         0.38 o                         
   8  -8   3          9.25          8.87         0.14 o                         
   9  -8   3          5.73          5.70         0.11 o                         
  10  -8   3         14.32         13.94         0.17 o                         
  11  -8   3         11.23         11.22         0.19 o                         
  12  -8   3          5.05          5.02         0.15 o                         
  13  -8   3         15.05         15.28         0.27 o                         
  14  -8   3          1.07          1.06         0.10 o                         
  15  -8   3          0.12          0.13         0.07 o                         
  16  -8   3          0.04          0.07         0.09 o                         
 -14  -7   3          0.07          0.02         0.10 o                         
 -13  -7   3          6.86          7.41         0.22 o                         
 -12  -7   3         10.29          9.91         0.22 o                         
 -11  -7   3          0.15          0.03         0.07 o                         
 -10  -7   3          0.55          0.53         0.06 o                         
  -9  -7   3         24.40         24.57         0.25 o                         
  -8  -7   3         56.65         55.34         0.38 o                         
  -7  -7   3         11.29         10.99         0.13 o                         
  -6  -7   3         73.32         71.85         0.42 o                         
  -5  -7   3         27.87         28.85         0.21 o                         
  -4  -7   3         15.11         14.33         0.16 o                         
  -3  -7   3         95.03         90.99         0.48 o                         
  -2  -7   3         16.25         14.17         0.20 o                         
  -1  -7   3          1.99          2.39         0.12 o                         
   0  -7   3         82.55         79.63         0.47 o                         
   1  -7   3        201.97        210.37         0.99 o                         
   2  -7   3        408.23        399.70         1.68 o                         
   3  -7   3          1.58          1.24         0.12 o                         
   4  -7   3        301.91        288.79         1.34 o                         
   5  -7   3        549.51        542.30         2.62 o                         
   6  -7   3         29.90         31.39         0.25 o                         
   7  -7   3        154.75        151.26         0.83 o                         
   8  -7   3        192.24        193.96         1.01 o                         
   9  -7   3         35.12         34.20         0.32 o                         
  10  -7   3         11.05         11.08         0.16 o                         
  11  -7   3         22.91         22.44         0.28 o                         
  12  -7   3          6.20          6.54         0.17 o                         
  13  -7   3          0.03          0.07         0.07 o                         
  14  -7   3          0.17          0.32         0.08 o                         
  15  -7   3          1.14          1.19         0.11 o                         
  16  -7   3          3.22          2.86         0.18 o                         
 -14  -6   3          1.06          1.02         0.13 o                         
 -13  -6   3          4.82          4.79         0.17 o                         
 -12  -6   3          2.28          2.24         0.11 o                         
 -11  -6   3          2.51          2.55         0.10 o                         
 -10  -6   3          1.49          1.33         0.07 o                         
  -9  -6   3         35.40         36.23         0.29 o                         
  -8  -6   3         40.20         40.37         0.29 o                         
  -7  -6   3         24.62         24.73         0.20 o                         
  -6  -6   3          0.62          1.11         0.05 o                         
  -5  -6   3        230.94        227.20         1.04 o                         
  -4  -6   3        130.83        131.16         0.63 o                         
  -3  -6   3          8.38          9.26         0.13 o                         
  -2  -6   3         65.96         64.76         0.37 o                         
  -1  -6   3        394.63        385.06         1.65 o                         
   0  -6   3         24.55         32.69         0.32 o                         
   1  -6   3        131.77        120.67         0.61 o                         
   2  -6   3         65.32         68.76         0.40 o                         
   3  -6   3          0.02          0.78         0.09 o                         
   4  -6   3          1.19          1.27         0.10 o                         
   5  -6   3          0.34          0.34         0.10 o                         
   6  -6   3        114.52        117.74         0.69 o                         
   7  -6   3        110.48        108.89         0.62 o                         
   8  -6   3         24.07         22.80         0.20 o                         
   9  -6   3        222.89        216.26         1.18 o                         
  10  -6   3         95.84         94.64         0.65 o                         
  11  -6   3         29.97         30.05         0.32 o                         
  12  -6   3         78.78         76.81         0.71 o                         
  13  -6   3          7.07          7.28         0.20 o                         
  14  -6   3          0.52          0.64         0.10 o                         
  15  -6   3          5.04          5.02         0.18 o                         
  16  -6   3          3.89          3.99         0.21 o                         
 -15  -5   3          3.66          3.60         0.20 o                         
 -14  -5   3          0.06         -0.01         0.07 o                         
 -13  -5   3          0.01          0.13         0.06 o                         
 -12  -5   3          7.43          6.99         0.15 o                         
 -11  -5   3          2.38          2.36         0.09 o                         
 -10  -5   3         12.63         12.18         0.15 o                         
  -9  -5   3          2.84          3.05         0.09 o                         
  -8  -5   3         16.83         16.74         0.15 o                         
  -7  -5   3        118.05        113.93         0.57 o                         
  -6  -5   3          1.63          1.53         0.05 o                         
  -5  -5   3        133.51        128.27         0.59 o                         
  -4  -5   3         69.67         78.12         0.38 o                         
  -3  -5   3         19.20         16.71         0.18 o                         
  -2  -5   3         14.85         19.10         0.18 o                         
  -1  -5   3         48.12         52.45         0.32 o                         
   0  -5   3        113.55        102.71         0.53 o                         
   1  -5   3         84.27         81.25         0.45 o                         
   2  -5   3         33.92         52.40         0.31 o                         
   3  -5   3         83.21         68.71         0.39 o                         
   4  -5   3        414.04        445.57         1.76 o                         
   5  -5   3         21.48         23.75         0.20 o                         
   6  -5   3         56.54         57.89         0.32 o                         
   7  -5   3         12.76         14.40         0.14 o                         
   8  -5   3         21.58         22.06         0.19 o                         
   9  -5   3          0.56          0.41         0.04 o                         
  10  -5   3          4.19          4.32         0.11 o                         
  11  -5   3          3.34          3.13         0.11 o                         
  12  -5   3         15.87         15.35         0.26 o                         
  13  -5   3         10.69         10.46         0.22 o                         
  14  -5   3         25.47         25.41         0.38 o                         
  15  -5   3          0.90          1.05         0.11 o                         
  16  -5   3          1.22          1.40         0.16 o                         
 -15  -4   3          2.56          2.18         0.15 o                         
 -14  -4   3          3.13          3.00         0.15 o                         
 -13  -4   3          8.01          8.26         0.18 o                         
 -12  -4   3          0.01          0.01         0.05 o                         
 -11  -4   3          4.05          3.84         0.09 o                         
 -10  -4   3          0.74          0.87         0.05 o                         
  -9  -4   3          4.85          4.99         0.08 o                         
  -8  -4   3          3.99          3.86         0.07 o                         
  -7  -4   3         21.43         22.62         0.16 o                         
  -6  -4   3          0.21          0.30         0.03 o                         
  -5  -4   3        208.89        197.49         0.79 o                         
  -4  -4   3         90.31        100.49         0.45 o                         
  -3  -4   3        163.92        146.68         0.60 o                         
  -2  -4   3        403.35        408.56         1.75 o                         
  -1  -4   3        140.26        156.82         0.75 o                         
   0  -4   3        336.44        344.52         1.46 o                         
   1  -4   3         72.25         97.41         0.48 o                         
   2  -4   3          0.17          0.21         0.06 o                         
   3  -4   3         38.99         48.49         0.27 o                         
   4  -4   3          7.05          5.47         0.10 o                         
   5  -4   3         89.79         85.74         0.44 o                         
   6  -4   3        231.39        229.95         0.97 o                         
   7  -4   3          5.93          7.00         0.09 o                         
   8  -4   3        114.88        113.32         0.60 o                         
   9  -4   3         16.59         15.45         0.16 o                         
  10  -4   3         66.80         65.87         0.49 o                         
  11  -4   3          0.10          0.10         0.08 o                         
  12  -4   3         65.80         65.73         0.66 o                         
  13  -4   3         13.65         13.37         0.25 o                         
  14  -4   3          0.41          0.32         0.08 o                         
  15  -4   3          6.38          6.40         0.22 o                         
  16  -4   3          5.02          5.19         0.22 o                         
 -16  -3   3          0.06          0.05         0.11 o                         
 -15  -3   3          0.65          0.60         0.10 o                         
 -14  -3   3          0.13          0.20         0.08 o                         
 -13  -3   3          0.60          0.44         0.07 o                         
 -12  -3   3          3.26          3.85         0.12 o                         
 -11  -3   3          5.98          5.99         0.09 o                         
 -10  -3   3          1.11          1.09         0.05 o                         
  -9  -3   3         22.58         22.07         0.16 o                         
  -8  -3   3         52.26         54.10         0.28 o                         
  -7  -3   3         17.17         18.05         0.12 o                         
  -6  -3   3          9.87          9.36         0.11 o                         
  -5  -3   3         86.22         82.90         0.36 o                         
  -4  -3   3        290.80        297.36         1.12 o                         
  -3  -3   3         39.50         45.26         0.22 o                         
  -2  -3   3         24.86         18.05         0.13 o                         
  -1  -3   3        151.07        161.25         0.75 o                         
   0  -3   3        935.74       1036.38         4.62 o                         
   1  -3   3          8.20          8.08         0.09 o                         
   2  -3   3        375.49        394.94         1.67 o                         
   3  -3   3         10.46          9.07         0.11 o                         
   4  -3   3         42.23         43.09         0.24 o                         
   5  -3   3          0.81          0.54         0.06 o                         
   6  -3   3        106.44        104.79         0.49 o                         
   7  -3   3         16.44         17.20         0.13 o                         
   8  -3   3          6.63          7.66         0.09 o                         
   9  -3   3         84.79         82.13         0.47 o                         
  10  -3   3         99.72         97.47         0.88 o                         
  11  -3   3          9.68          9.12         0.16 o                         
  12  -3   3          9.35          9.54         0.19 o                         
  13  -3   3          4.00          4.25         0.15 o                         
  14  -3   3         14.51         14.21         0.26 o                         
  15  -3   3          2.41          2.33         0.15 o                         
  16  -3   3          2.61          2.70         0.17 o                         
 -16  -2   3          4.92          4.62         0.24 o                         
 -15  -2   3          0.89          0.77         0.10 o                         
 -14  -2   3         32.10         31.40         0.35 o                         
 -13  -2   3         15.12         14.73         0.19 o                         
 -12  -2   3         10.85         10.46         0.13 o                         
 -11  -2   3         18.51         18.09         0.20 o                         
 -10  -2   3          5.10          5.39         0.08 o                         
  -9  -2   3          0.97          1.38         0.05 o                         
  -8  -2   3          1.38          1.89         0.04 o                         
  -7  -2   3          9.10          9.26         0.09 o                         
  -6  -2   3        152.82        150.26         0.60 o                         
  -5  -2   3         19.37         19.98         0.13 o                         
  -4  -2   3        424.59        409.15         1.73 o                         
  -3  -2   3         52.62         53.18         0.27 o                         
  -2  -2   3         87.10         92.87         0.44 o                         
  -1  -2   3         88.50         85.37         0.43 o                         
   0  -2   3       1932.50       1964.97        11.83 o                         
   1  -2   3        468.07        545.06         2.43 o                         
   2  -2   3         83.70         92.45         0.45 o                         
   3  -2   3        715.50        734.24         3.03 o                         
   4  -2   3        254.18        261.10         1.01 o                         
   5  -2   3         88.76         89.74         0.42 o                         
   6  -2   3          2.68          2.21         0.08 o                         
   7  -2   3          2.84          2.90         0.05 o                         
   8  -2   3         92.64         94.24         0.48 o                         
   9  -2   3         16.67         16.25         0.16 o                         
  10  -2   3          6.80          6.46         0.10 o                         
  11  -2   3         27.79         26.93         0.28 o                         
  12  -2   3          1.76          1.83         0.09 o                         
  13  -2   3         12.30         12.40         0.24 o                         
  14  -2   3          5.03          5.25         0.17 o                         
  15  -2   3          0.00         -0.08         0.08 o                         
  16  -2   3          1.53          1.42         0.14 o                         
 -16  -1   3          2.64          2.81         0.22 o                         
 -15  -1   3          0.54          0.45         0.07 o                         
 -14  -1   3          8.88          8.65         0.17 o                         
 -13  -1   3          8.41          8.12         0.14 o                         
 -12  -1   3         33.69         33.07         0.33 o                         
 -11  -1   3          0.05          0.17         0.05 o                         
 -10  -1   3         95.66         92.81         0.46 o                         
  -9  -1   3         82.85         82.75         0.41 o                         
  -8  -1   3         58.30         55.61         0.29 o                         
  -7  -1   3        110.63        113.91         0.47 o                         
  -6  -1   3        306.92        291.02         1.09 o                         
  -5  -1   3         28.36         35.60         0.19 o                         
  -4  -1   3          4.37          4.83         0.06 o                         
  -3  -1   3         35.82         30.17         0.15 o                         
  -2  -1   3         49.35         43.97         0.23 o                         
  -1  -1   3        629.85        672.29         2.93 o                         
   0  -1   3         19.20         19.71         0.12 o                         
   1  -1   3         33.47         44.38         0.24 o                         
   2  -1   3        118.60        113.40         0.49 o                         
   3  -1   3          4.14          4.50         0.09 o                         
   4  -1   3         96.44         95.35         0.43 o                         
   5  -1   3        268.52        261.24         1.07 o                         
   6  -1   3         56.59         58.34         0.31 o                         
   7  -1   3        142.66        145.57         0.71 o                         
   8  -1   3         93.88         94.34         0.52 o                         
   9  -1   3          0.05          0.11         0.03 o                         
  10  -1   3          2.25          2.42         0.07 o                         
  11  -1   3          3.29          3.10         0.09 o                         
  12  -1   3          0.10          0.18         0.05 o                         
  13  -1   3         14.58         14.69         0.27 o                         
  14  -1   3          3.07          3.09         0.15 o                         
  15  -1   3          0.11          0.28         0.09 o                         
  16  -1   3          0.96          0.91         0.14 o                         
 -17   0   3          1.07          1.16         0.22 o                         
 -16   0   3          3.75          3.18         0.25 o                         
 -15   0   3          1.83          1.78         0.10 o                         
 -14   0   3          1.13          1.07         0.07 o                         
 -13   0   3         10.00         10.40         0.14 o                         
 -12   0   3         21.07         21.88         0.24 o                         
 -11   0   3          2.75          3.02         0.07 o                         
 -10   0   3          0.00          0.17         0.04 o                         
  -9   0   3         54.04         50.50         0.27 o                         
  -8   0   3        107.54        112.10         0.51 o                         
  -7   0   3         36.03         31.68         0.18 o                         
  -6   0   3          1.35          4.49         0.08 o                         
  -5   0   3          2.62          1.70         0.06 o                         
  -4   0   3        636.29        653.46         2.64 o                         
  -3   0   3        158.59        146.80         0.59 o                         
  -2   0   3        147.01        152.08         0.65 o                         
  -1   0   3       1042.30       1087.84         6.35 o                         
   0   0   3        102.12         98.22         0.43 o                         
   1   0   3        358.60        363.80         1.47 o                         
   2   0   3          4.88          2.32         0.05 o                         
   3   0   3         17.82         28.03         0.16 o                         
   4   0   3         27.84         25.59         0.15 o                         
   5   0   3         15.88         17.17         0.14 o                         
   6   0   3         12.25         11.61         0.10 o                         
   7   0   3         35.46         34.34         0.22 o                         
   8   0   3          0.02          0.15         0.04 o                         
   9   0   3          5.10          5.35         0.09 o                         
  10   0   3         13.39         12.81         0.15 o                         
  11   0   3         12.08         11.58         0.16 o                         
  12   0   3         10.03          9.82         0.15 o                         
  13   0   3         10.00          9.44         0.18 o                         
  14   0   3          1.10          0.94         0.11 o                         
  15   0   3          0.55          0.52         0.12 o                         
 -17   1   3          0.00          0.10         0.12 o                         
 -16   1   3          1.35          1.25         0.13 o                         
 -15   1   3          0.34          0.29         0.07 o                         
 -14   1   3          9.55          9.55         0.17 o                         
 -13   1   3         12.05         11.88         0.15 o                         
 -12   1   3         36.33         36.78         0.31 o                         
 -11   1   3         10.35         10.51         0.12 o                         
 -10   1   3        155.25        158.09         0.80 o                         
  -9   1   3          0.71          0.68         0.03 o                         
  -8   1   3         10.32         11.42         0.13 o                         
  -7   1   3         31.91         35.08         0.18 o                         
  -6   1   3        100.76        119.15         0.49 o                         
  -5   1   3         26.45         28.70         0.15 o                         
  -4   1   3        114.74        116.03         0.46 o                         
  -3   1   3        206.25        218.09         0.97 o                         
  -2   1   3         16.14         15.78         0.12 o                         
  -1   1   3        348.84        425.19         1.85 o                         
   0   1   3        307.13        342.98         1.46 o                         
   1   1   3        337.17        330.17         1.26 o                         
   2   1   3         24.41         30.02         0.17 o                         
   3   1   3        140.38        137.68         0.58 o                         
   4   1   3        415.61        399.75         1.50 o                         
   5   1   3        149.13        143.95         0.61 o                         
   6   1   3         34.52         30.85         0.20 o                         
   7   1   3         45.98         42.91         0.26 o                         
   8   1   3         24.17         25.38         0.19 o                         
   9   1   3         27.21         28.23         0.23 o                         
  10   1   3         11.43         12.14         0.16 o                         
  11   1   3          9.40          9.69         0.14 o                         
  12   1   3          0.04         -0.01         0.05 o                         
  13   1   3          0.22          0.10         0.07 o                         
  14   1   3          4.15          4.29         0.17 o                         
  15   1   3          0.32          0.41         0.13 o                         
 -17   2   3          1.83          1.82         0.17 o                         
 -16   2   3         14.23         14.97         0.32 o                         
 -15   2   3          0.07          0.09         0.08 o                         
 -14   2   3          1.06          1.12         0.07 o                         
 -13   2   3         30.32         30.32         0.28 o                         
 -12   2   3         83.16         82.15         0.67 o                         
 -11   2   3          0.73          1.04         0.06 o                         
 -10   2   3         65.58         63.57         0.36 o                         
  -9   2   3        139.48        133.41         0.63 o                         
  -8   2   3        126.65        132.84         0.58 o                         
  -7   2   3          9.55         11.08         0.12 o                         
  -6   2   3        215.97        201.17         0.83 o                         
  -5   2   3        316.06        297.20         1.12 o                         
  -4   2   3         47.40         61.30         0.30 o                         
  -3   2   3          4.24          4.35         0.09 o                         
  -2   2   3        239.13        251.18         1.06 o                         
  -1   2   3       1180.11       1199.29         5.17 o                         
   0   2   3         43.11         55.00         0.27 o                         
   1   2   3        847.32        897.28         3.69 o                         
   2   2   3        362.76        343.18         1.29 o                         
   3   2   3         53.79         66.68         0.31 o                         
   4   2   3        672.70        679.78         2.57 o                         
   5   2   3         20.89         20.55         0.14 o                         
   6   2   3         31.64         33.07         0.21 o                         
   7   2   3          4.71          4.94         0.08 o                         
   8   2   3         36.32         35.40         0.25 o                         
   9   2   3         47.91         46.71         0.32 o                         
  10   2   3          2.15          2.28         0.08 o                         
  11   2   3          0.88          0.76         0.06 o                         
  12   2   3         27.08         27.23         0.28 o                         
  13   2   3          4.13          4.12         0.14 o                         
  14   2   3          1.25          1.19         0.12 o                         
  15   2   3          0.33          0.56         0.14 o                         
 -17   3   3          1.85          1.62         0.17 o                         
 -16   3   3          0.60          0.61         0.10 o                         
 -15   3   3         14.97         15.19         0.25 o                         
 -14   3   3         14.20         14.43         0.22 o                         
 -13   3   3         12.90         13.73         0.19 o                         
 -12   3   3         24.19         24.10         0.24 o                         
 -11   3   3          1.74          1.61         0.06 o                         
 -10   3   3          1.45          1.95         0.06 o                         
  -9   3   3          4.56          5.56         0.08 o                         
  -8   3   3        230.47        229.93         0.99 o                         
  -7   3   3        288.75        303.14         1.24 o                         
  -6   3   3        193.31        181.76         0.76 o                         
  -5   3   3       1065.77       1089.95         4.48 o                         
  -4   3   3        166.03        149.00         0.65 o                         
  -3   3   3         83.53        102.42         0.49 o                         
  -2   3   3        431.15        427.59         1.77 o                         
  -1   3   3          9.11         20.14         0.39 o                         
   0   3   3         60.07         63.32         0.33 o                         
   1   3   3        500.99        552.64         2.09 o                         
   2   3   3        120.73         99.52         0.46 o                         
   3   3   3        291.56        283.87         1.11 o                         
   4   3   3         16.73         17.00         0.14 o                         
   5   3   3          9.47         11.23         0.10 o                         
   6   3   3        138.64        138.50         0.68 o                         
   7   3   3          0.53          0.44         0.04 o                         
   8   3   3         63.17         64.56         0.40 o                         
   9   3   3          2.28          2.44         0.07 o                         
  10   3   3          0.01          0.10         0.04 o                         
  11   3   3          3.27          3.05         0.10 o                         
  12   3   3          1.81          2.17         0.10 o                         
  13   3   3          0.38          0.42         0.09 o                         
  14   3   3          2.10          2.05         0.16 o                         
 -17   4   3          2.17          2.03         0.15 o                         
 -16   4   3         10.91         11.22         0.26 o                         
 -15   4   3          0.19          0.30         0.07 o                         
 -14   4   3         31.34         31.89         0.34 o                         
 -13   4   3         61.55         61.18         0.51 o                         
 -12   4   3          0.57          0.50         0.05 o                         
 -11   4   3         43.17         44.30         0.33 o                         
 -10   4   3         62.65         58.40         0.39 o                         
  -9   4   3          2.71          2.25         0.06 o                         
  -8   4   3         57.75         54.30         0.32 o                         
  -7   4   3          2.38          1.78         0.07 o                         
  -6   4   3         11.78          9.55         0.14 o                         
  -5   4   3        228.87        230.90         0.93 o                         
  -4   4   3          5.14          7.89         0.11 o                         
  -3   4   3        382.12        380.46         1.51 o                         
  -2   4   3        132.40        119.65         0.58 o                         
  -1   4   3         67.29         62.93         0.34 o                         
   0   4   3        865.18        846.42         3.43 o                         
   1   4   3         21.07         27.80         0.24 o                         
   2   4   3         73.06         62.00         0.35 o                         
   3   4   3          6.84          7.50         0.09 o                         
   4   4   3        110.94        109.03         0.51 o                         
   5   4   3        156.53        156.54         0.73 o                         
   6   4   3          1.88          1.88         0.05 o                         
   7   4   3         32.16         31.32         0.23 o                         
   8   4   3         36.34         35.28         0.28 o                         
   9   4   3          0.55          0.56         0.05 o                         
  10   4   3          0.76          0.82         0.07 o                         
  11   4   3          0.06          0.25         0.06 o                         
  12   4   3          3.44          3.29         0.14 o                         
  13   4   3          0.56          0.55         0.09 o                         
  14   4   3          0.73          0.66         0.14 o                         
 -17   5   3          0.16          0.13         0.10 o                         
 -16   5   3          0.02         -0.04         0.07 o                         
 -15   5   3          0.18          0.16         0.07 o                         
 -14   5   3          0.06          0.11         0.05 o                         
 -13   5   3         10.24          9.99         0.17 o                         
 -12   5   3         23.39         23.91         0.24 o                         
 -11   5   3        197.40        195.31         1.32 o                         
 -10   5   3         16.49         16.89         0.20 o                         
  -9   5   3        370.72        377.49         1.79 o                         
  -8   5   3        162.78        152.68         0.75 o                         
  -7   5   3          1.23          1.84         0.10 o                         
  -6   5   3        355.99        343.80         1.44 o                         
  -5   5   3         78.35         79.34         0.41 o                         
  -4   5   3          0.55          0.52         0.08 o                         
  -3   5   3         78.58         71.89         0.39 o                         
  -2   5   3        132.41        147.30         0.72 o                         
  -1   5   3        197.76        188.57         0.84 o                         
   0   5   3          2.23          1.67         0.09 o                         
   1   5   3          1.55          1.97         0.09 o                         
   2   5   3        128.75        135.29         0.64 o                         
   3   5   3         81.65         80.74         0.42 o                         
   4   5   3         18.81         22.44         0.18 o                         
   5   5   3         84.84         89.67         0.49 o                         
   6   5   3         79.30         77.68         0.46 o                         
   7   5   3          1.23          1.34         0.06 o                         
   8   5   3         61.90         62.41         0.47 o                         
   9   5   3         32.73         32.56         0.32 o                         
  10   5   3          1.59          1.60         0.09 o                         
  11   5   3          8.16          8.30         0.19 o                         
  12   5   3          5.94          6.17         0.18 o                         
  13   5   3          1.14          1.26         0.12 o                         
 -17   6   3         11.69         10.62         0.29 o                         
 -16   6   3          0.43          0.51         0.10 o                         
 -15   6   3          1.71          1.57         0.11 o                         
 -14   6   3         12.91         12.97         0.22 o                         
 -13   6   3         26.96         26.86         0.28 o                         
 -12   6   3         13.83         13.79         0.19 o                         
 -11   6   3         17.28         17.86         0.20 o                         
 -10   6   3          3.58          3.38         0.10 o                         
  -9   6   3         35.96         35.86         0.25 o                         
  -8   6   3         98.34         91.93         0.52 o                         
  -7   6   3        297.22        293.78         1.45 o                         
  -6   6   3          2.61          3.31         0.12 o                         
  -5   6   3        202.65        180.91         0.81 o                         
  -4   6   3        630.08        589.50         2.27 o                         
  -3   6   3         35.79         36.56         0.34 o                         
  -2   6   3        161.79        149.59         0.71 o                         
  -1   6   3         98.58        103.00         0.54 o                         
   0   6   3        194.17        189.89         0.84 o                         
   1   6   3        122.34        118.73         0.58 o                         
   2   6   3         61.39         57.30         0.35 o                         
   3   6   3        238.90        232.90         1.14 o                         
   4   6   3         49.67         47.98         0.33 o                         
   5   6   3         17.62         17.49         0.17 o                         
   6   6   3         20.46         20.87         0.20 o                         
   7   6   3          4.86          4.62         0.13 o                         
   8   6   3          1.81          1.39         0.09 o                         
   9   6   3          3.88          3.84         0.14 o                         
  10   6   3          7.68          7.52         0.18 o                         
  11   6   3          2.96          2.75         0.14 o                         
  12   6   3          2.82          2.82         0.16 o                         
  13   6   3          9.92          9.08         0.27 o                         
 -17   7   3          1.39          1.50         0.15 o                         
 -16   7   3          1.06          1.15         0.11 o                         
 -15   7   3          1.09          0.85         0.11 o                         
 -14   7   3         15.22         15.46         0.26 o                         
 -13   7   3         23.00         23.59         0.26 o                         
 -12   7   3          0.03          0.00         0.05 o                         
 -11   7   3          1.72          1.86         0.08 o                         
 -10   7   3         26.20         25.97         0.23 o                         
  -9   7   3         73.04         74.08         0.45 o                         
  -8   7   3         21.89         21.13         0.18 o                         
  -7   7   3          4.06          4.45         0.10 o                         
  -6   7   3        315.36        310.51         1.63 o                         
  -5   7   3         64.33         67.87         0.40 o                         
  -4   7   3        248.05        230.05         1.03 o                         
  -3   7   3        198.25        191.62         0.88 o                         
  -2   7   3          2.50          1.82         0.12 o                         
  -1   7   3        104.44         96.75         0.52 o                         
   0   7   3         52.25         50.94         0.35 o                         
   1   7   3          6.73          8.73         0.12 o                         
   2   7   3          0.04          0.10         0.04 o                         
   3   7   3          5.99          6.15         0.15 o                         
   4   7   3         13.88         13.57         0.17 o                         
   5   7   3         57.41         57.89         0.43 o                         
   6   7   3         16.34         16.68         0.24 o                         
   7   7   3         31.59         31.53         0.34 o                         
   8   7   3         33.44         34.38         0.38 o                         
   9   7   3          3.80          3.75         0.13 o                         
  10   7   3          4.46          4.86         0.18 o                         
  11   7   3          5.58          5.59         0.19 o                         
  12   7   3          1.09          1.04         0.13 o                         
 -17   8   3          0.21          0.00         0.10 o                         
 -16   8   3          2.05          1.94         0.14 o                         
 -15   8   3          0.12          0.14         0.08 o                         
 -14   8   3         15.42         16.23         0.27 o                         
 -13   8   3          1.85          1.94         0.10 o                         
 -12   8   3          0.47          0.44         0.06 o                         
 -11   8   3          0.22          0.18         0.06 o                         
 -10   8   3         12.21         13.03         0.22 o                         
  -9   8   3          5.37          5.78         0.12 o                         
  -8   8   3         19.41         18.60         0.23 o                         
  -7   8   3         10.97          9.63         0.13 o                         
  -6   8   3          1.08          1.79         0.09 o                         
  -5   8   3         42.45         41.90         0.29 o                         
  -4   8   3        151.92        139.33         0.79 o                         
  -3   8   3         49.74         43.66         0.31 o                         
  -2   8   3         53.62         47.35         0.34 o                         
  -1   8   3        275.95        268.94         1.46 o                         
   0   8   3         10.17         11.13         0.15 o                         
   1   8   3        118.93        116.71         0.70 o                         
   2   8   3          6.95          6.83         0.14 o                         
   3   8   3          8.38          8.00         0.14 o                         
   4   8   3          0.97          1.23         0.07 o                         
   5   8   3          0.01          0.10         0.05 o                         
   6   8   3          1.59          1.48         0.08 o                         
   7   8   3          9.00          8.82         0.20 o                         
   8   8   3          2.19          2.11         0.11 o                         
   9   8   3         16.45         16.39         0.28 o                         
  10   8   3          6.38          6.42         0.22 o                         
  11   8   3          0.17          0.22         0.10 o                         
 -17   9   3          2.46          2.88         0.19 o                         
 -16   9   3          6.17          6.37         0.29 o                         
 -15   9   3          1.33          1.74         0.13 o                         
 -14   9   3          0.86          0.84         0.09 o                         
 -13   9   3          0.06          0.22         0.06 o                         
 -12   9   3          4.63          4.71         0.13 o                         
 -11   9   3          2.72          3.06         0.09 o                         
 -10   9   3          6.23          6.13         0.11 o                         
  -9   9   3          9.34          9.89         0.18 o                         
  -8   9   3          0.23          0.40         0.07 o                         
  -7   9   3         21.06         20.42         0.21 o                         
  -6   9   3         14.08         14.01         0.19 o                         
  -5   9   3          1.96          1.91         0.06 o                         
  -4   9   3         35.25         34.55         0.28 o                         
  -3   9   3        137.98        136.13         0.79 o                         
  -2   9   3          3.81          3.21         0.10 o                         
  -1   9   3        132.03        134.62         0.83 o                         
   0   9   3         42.53         38.30         0.34 o                         
   1   9   3         24.20         22.85         0.25 o                         
   2   9   3          4.97          5.98         0.14 o                         
   3   9   3         52.23         51.11         0.48 o                         
   4   9   3         43.27         44.61         0.43 o                         
   5   9   3          7.07          7.55         0.17 o                         
   6   9   3          6.64          7.11         0.17 o                         
   7   9   3         17.44         18.49         0.30 o                         
   8   9   3          0.42          0.42         0.08 o                         
   9   9   3          0.00          0.02         0.08 o                         
  10   9   3          0.26          0.08         0.10 o                         
 -16  10   3          8.11          7.83         0.26 o                         
 -15  10   3          0.37          0.44         0.12 o                         
 -14  10   3         23.71         23.51         0.37 o                         
 -13  10   3         35.81         37.08         0.45 o                         
 -12  10   3          1.24          1.35         0.09 o                         
 -11  10   3         24.71         25.12         0.28 o                         
 -10  10   3         21.15         21.74         0.27 o                         
  -9  10   3          6.68          6.76         0.14 o                         
  -8  10   3          0.23          0.29         0.08 o                         
  -7  10   3          0.35          0.38         0.06 o                         
  -6  10   3          4.66          4.42         0.11 o                         
  -5  10   3         54.40         54.26         0.41 o                         
  -4  10   3         55.73         57.23         0.41 o                         
  -3  10   3         49.41         48.96         0.38 o                         
  -2  10   3         61.25         61.29         0.46 o                         
  -1  10   3          8.41          8.01         0.16 o                         
   0  10   3         30.81         30.41         0.30 o                         
   1  10   3        115.51        115.53         0.78 o                         
   2  10   3          0.16          0.17         0.05 o                         
   3  10   3         25.20         25.89         0.31 o                         
   4  10   3         22.42         22.17         0.30 o                         
   5  10   3         13.89         13.56         0.23 o                         
   6  10   3          2.12          2.42         0.12 o                         
   7  10   3          4.06          4.17         0.16 o                         
   8  10   3          1.44          1.31         0.11 o                         
   9  10   3          3.27          3.51         0.25 o                         
  10  10   3          0.08          0.05         0.10 o                         
 -16  11   3          1.34          1.47         0.13 o                         
 -15  11   3         11.06         11.09         0.40 o                         
 -14  11   3          0.03          0.02         0.08 o                         
 -13  11   3         37.03         37.75         0.47 o                         
 -12  11   3         17.70         18.27         0.29 o                         
 -11  11   3          0.85          1.06         0.08 o                         
 -10  11   3         36.81         36.83         0.35 o                         
  -9  11   3         49.16         49.52         0.65 o                         
  -8  11   3          0.15          0.22         0.06 o                         
  -7  11   3          0.03          0.01         0.08 o                         
  -6  11   3         17.98         17.50         0.24 o                         
  -5  11   3         89.00         87.29         0.73 o                         
  -4  11   3          0.88          0.90         0.06 o                         
  -3  11   3          7.78          7.86         0.14 o                         
  -2  11   3          3.54          3.45         0.10 o                         
  -1  11   3         10.47         10.62         0.27 o                         
   0  11   3         20.99         20.56         0.29 o                         
   1  11   3          1.96          1.93         0.10 o                         
   2  11   3         13.82         14.75         0.24 o                         
   3  11   3         16.70         16.23         0.26 o                         
   4  11   3          6.13          6.63         0.18 o                         
   5  11   3          6.14          6.11         0.17 o                         
   6  11   3          0.09          0.15         0.08 o                         
   7  11   3          0.02          0.02         0.08 o                         
   8  11   3          0.82          0.49         0.11 o                         
   9  11   3          1.98          1.79         0.15 o                         
 -16  12   3          2.13          1.62         0.25 o                         
 -15  12   3          1.75          1.75         0.14 o                         
 -14  12   3          9.29          9.22         0.23 o                         
 -13  12   3         14.95         14.97         0.27 o                         
 -12  12   3          2.56          2.55         0.12 o                         
 -11  12   3         54.26         54.79         0.54 o                         
 -10  12   3          0.03         -0.06         0.06 o                         
  -9  12   3         25.57         25.88         0.34 o                         
  -8  12   3          9.50          9.71         0.19 o                         
  -7  12   3          0.89          0.94         0.08 o                         
  -6  12   3         33.44         33.66         0.39 o                         
  -5  12   3         15.45         15.25         0.29 o                         
  -4  12   3          4.01          4.04         0.20 o                         
  -3  12   3          0.01          0.11         0.11 o                         
  -2  12   3          0.35          0.35         0.06 o                         
  -1  12   3          0.18          0.24         0.08 o                         
   0  12   3          9.57         10.25         0.20 o                         
   1  12   3         22.17         22.81         0.29 o                         
   2  12   3          0.02          0.01         0.07 o                         
   3  12   3         11.54         12.50         0.23 o                         
   4  12   3          7.20          7.42         0.19 o                         
   5  12   3          0.72          0.67         0.09 o                         
   6  12   3          0.31          0.33         0.09 o                         
   7  12   3          0.47          0.53         0.11 o                         
   8  12   3          0.52          0.36         0.26 o                         
 -15  13   3          0.79          0.64         0.15 o                         
 -14  13   3          0.17          0.02         0.09 o                         
 -13  13   3          3.83          3.94         0.18 o                         
 -12  13   3          4.35          4.15         0.17 o                         
 -11  13   3          7.29          7.56         0.20 o                         
 -10  13   3          5.16          5.32         0.17 o                         
  -9  13   3        102.03        104.68         1.12 o                         
  -8  13   3          8.17          8.65         0.22 o                         
  -7  13   3         43.76         44.41         0.51 o                         
  -6  13   3         21.10         21.62         0.31 o                         
  -5  13   3          0.04          0.24         0.06 o                         
  -4  13   3          4.13          4.39         0.15 o                         
  -3  13   3          0.92          0.89         0.09 o                         
  -2  13   3          0.10          0.07         0.06 o                         
  -1  13   3          0.20          0.29         0.06 o                         
   0  13   3          0.12          0.11         0.06 o                         
   1  13   3          0.33          0.37         0.07 o                         
   2  13   3          0.47          0.38         0.08 o                         
   3  13   3          3.22          3.10         0.14 o                         
   4  13   3          0.15          0.07         0.07 o                         
   5  13   3         11.47         11.88         0.27 o                         
   6  13   3          7.03          7.09         0.24 o                         
 -14  14   3          3.49          3.68         0.21 o                         
 -13  14   3          0.27          0.10         0.09 o                         
 -12  14   3          4.87          4.87         0.20 o                         
 -11  14   3         14.18         13.65         0.28 o                         
 -10  14   3          0.15          0.20         0.08 o                         
  -9  14   3         27.43         26.66         0.39 o                         
  -8  14   3         20.73         21.30         0.35 o                         
  -7  14   3          2.04          2.26         0.12 o                         
  -6  14   3          8.31          8.42         0.20 o                         
  -5  14   3         39.07         38.06         0.45 o                         
  -4  14   3         27.38         27.56         0.36 o                         
  -3  14   3          0.82          1.05         0.09 o                         
  -2  14   3         26.76         27.39         0.35 o                         
  -1  14   3         11.29         11.16         0.21 o                         
   0  14   3          0.06          0.00         0.06 o                         
   1  14   3          2.06          2.18         0.12 o                         
   2  14   3          0.39          0.31         0.08 o                         
   3  14   3          0.11          0.10         0.07 o                         
   4  14   3          1.07          1.02         0.12 o                         
   5  14   3          0.54          0.52         0.11 o                         
 -13  15   3          4.54          4.22         0.22 o                         
 -12  15   3          3.10          3.33         0.21 o                         
 -11  15   3          4.24          3.97         0.19 o                         
 -10  15   3         12.50         12.05         0.26 o                         
  -9  15   3          1.67          1.46         0.11 o                         
  -8  15   3          2.44          2.22         0.13 o                         
  -7  15   3         12.50         12.21         0.25 o                         
  -6  15   3          6.89          7.77         0.20 o                         
  -5  15   3          8.72          8.92         0.27 o                         
  -4  15   3         29.83         30.12         0.49 o                         
  -3  15   3          3.05          3.15         0.14 o                         
  -2  15   3          5.27          5.20         0.15 o                         
  -1  15   3         19.55         19.98         0.33 o                         
   0  15   3          4.48          4.73         0.17 o                         
   1  15   3          0.78          0.82         0.10 o                         
   2  15   3          0.75          0.77         0.12 o                         
   3  15   3          2.22          2.56         0.17 o                         
 -11  16   3          0.95          1.07         0.11 o                         
 -10  16   3          0.00          0.09         0.08 o                         
  -9  16   3          2.04          1.87         0.15 o                         
  -8  16   3         14.88         14.37         0.32 o                         
  -7  16   3          0.00         -0.06         0.10 o                         
  -6  16   3         14.86         14.16         0.31 o                         
  -5  16   3          4.87          5.08         0.19 o                         
  -4  16   3          0.00          0.07         0.08 o                         
  -3  16   3          1.72          1.88         0.14 o                         
  -2  16   3          0.66          0.61         0.09 o                         
  -1  16   3          0.15          0.23         0.09 o                         
   0  16   3          0.29          0.36         0.09 o                         
   1  16   3          3.92          3.83         0.22 o                         
  -9  17   3          0.81          0.83         0.13 o                         
  -8  17   3          0.26          0.24         0.11 o                         
  -7  17   3          3.93          3.65         0.24 o                         
  -6  17   3          3.84          3.99         0.21 o                         
  -5  17   3          6.37          6.01         0.25 o                         
  -4  17   3         20.99         20.68         0.52 o                         
  -3  17   3          0.88          1.12         0.14 o                         
  -2  17   3          3.83          4.28         0.25 o                         
  -1 -17   4          0.90          0.99         0.09 o                         
   0 -17   4          0.35          0.42         0.07 o                         
   1 -17   4          0.41          0.39         0.07 o                         
   2 -17   4          4.10          3.84         0.14 o                         
   3 -17   4          0.63          0.59         0.09 o                         
   4 -17   4         13.92         13.36         0.32 o                         
   5 -17   4         11.53         11.44         0.32 o                         
   6 -17   4          0.69          0.42         0.10 o                         
   7 -17   4          1.12          1.14         0.15 o                         
   8 -17   4          0.50          0.35         0.11 o                         
  -3 -16   4          5.18          4.76         0.18 o                         
  -2 -16   4          1.57          1.16         0.10 o                         
  -1 -16   4         17.05         17.39         0.31 o                         
   0 -16   4          2.92          3.05         0.15 o                         
   1 -16   4          3.51          3.79         0.14 o                         
   2 -16   4         10.20         10.16         0.23 o                         
   3 -16   4          0.07          0.13         0.06 o                         
   4 -16   4          6.85          7.17         0.18 o                         
   5 -16   4          0.49          0.62         0.09 o                         
   6 -16   4          0.40          0.12         0.08 o                         
   7 -16   4          0.37          0.23         0.10 o                         
   8 -16   4          6.29          6.38         0.24 o                         
   9 -16   4          3.23          3.04         0.17 o                         
  10 -16   4          0.00          0.02         0.08 o                         
  -5 -15   4          3.85          3.50         0.18 o                         
  -4 -15   4          0.18          0.23         0.07 o                         
  -3 -15   4          0.01         -0.02         0.06 o                         
  -2 -15   4          0.60          0.58         0.07 o                         
  -1 -15   4          0.35          0.21         0.07 o                         
   0 -15   4         17.93         17.29         0.27 o                         
   1 -15   4         22.61         23.10         0.29 o                         
   2 -15   4          4.30          4.09         0.14 o                         
   3 -15   4         13.14         13.15         0.24 o                         
   4 -15   4          4.44          3.97         0.17 o                         
   5 -15   4          1.14          1.38         0.11 o                         
   6 -15   4          2.95          3.02         0.14 o                         
   7 -15   4          0.93          0.85         0.13 o                         
   8 -15   4          0.17          0.15         0.08 o                         
   9 -15   4          0.00          0.09         0.08 o                         
  10 -15   4          0.09          0.09         0.08 o                         
  11 -15   4          0.30          0.28         0.09 o                         
  12 -15   4          0.57          0.45         0.10 o                         
  -7 -14   4          0.38          0.48         0.10 o                         
  -6 -14   4          0.56          0.42         0.10 o                         
  -5 -14   4          0.50          0.38         0.07 o                         
  -4 -14   4          0.12          0.17         0.06 o                         
  -3 -14   4          0.41          0.39         0.07 o                         
  -2 -14   4          0.04          0.14         0.06 o                         
  -1 -14   4          2.31          2.58         0.10 o                         
   0 -14   4          0.18          0.17         0.05 o                         
   1 -14   4          0.21          0.36         0.07 o                         
   2 -14   4          6.84          7.35         0.17 o                         
   3 -14   4         12.32         13.32         0.25 o                         
   4 -14   4         16.22         16.80         0.29 o                         
   5 -14   4         51.13         52.05         0.55 o                         
   6 -14   4          2.76          2.59         0.13 o                         
   7 -14   4         11.99         11.44         0.31 o                         
   8 -14   4         15.77         16.55         0.29 o                         
   9 -14   4          0.98          0.91         0.09 o                         
  10 -14   4          0.00          0.02         0.06 o                         
  11 -14   4          0.83          1.01         0.10 o                         
  12 -14   4          0.32          0.19         0.09 o                         
  13 -14   4          5.70          6.00         0.21 o                         
  -8 -13   4          5.20          4.94         0.20 o                         
  -7 -13   4          6.31          6.10         0.20 o                         
  -6 -13   4          1.16          1.26         0.10 o                         
  -5 -13   4         13.75         13.73         0.24 o                         
  -4 -13   4         18.74         18.89         0.25 o                         
  -3 -13   4          1.89          2.10         0.10 o                         
  -2 -13   4         16.08         16.37         0.22 o                         
  -1 -13   4          5.90          5.99         0.13 o                         
   0 -13   4          0.98          0.71         0.06 o                         
   1 -13   4         11.99         11.87         0.20 o                         
   2 -13   4          0.00          0.00         0.06 o                         
   3 -13   4         23.41         23.19         0.33 o                         
   4 -13   4         17.83         16.88         0.26 o                         
   5 -13   4          0.24          0.21         0.06 o                         
   6 -13   4         27.79         28.22         0.35 o                         
   7 -13   4         23.23         23.88         0.34 o                         
   8 -13   4          2.41          2.44         0.12 o                         
   9 -13   4         48.59         48.92         0.49 o                         
  10 -13   4         15.64         16.26         0.26 o                         
  11 -13   4          4.20          4.75         0.17 o                         
  12 -13   4         15.88         16.93         0.38 o                         
  13 -13   4          4.32          4.16         0.18 o                         
  -9 -12   4          1.79          1.89         0.14 o                         
  -8 -12   4          0.40          0.43         0.09 o                         
  -7 -12   4          4.24          4.49         0.17 o                         
  -6 -12   4          8.25          8.24         0.17 o                         
  -5 -12   4          0.01         -0.01         0.05 o                         
  -4 -12   4         41.21         41.78         0.40 o                         
  -3 -12   4         23.56         23.07         0.26 o                         
  -2 -12   4          2.82          2.95         0.10 o                         
  -1 -12   4         15.17         14.55         0.19 o                         
   0 -12   4         27.17         26.70         0.30 o                         
   1 -12   4         31.87         30.84         0.43 o                         
   2 -12   4          0.45          0.58         0.09 o                         
   3 -12   4         45.41         43.06         0.48 o                         
   4 -12   4         47.03         47.72         0.68 o                         
   5 -12   4          3.90          3.83         0.21 o                         
   6 -12   4          0.96          1.12         0.07 o                         
   7 -12   4         10.14          9.72         0.21 o                         
   8 -12   4          8.56          8.37         0.19 o                         
   9 -12   4          4.92          4.79         0.15 o                         
  10 -12   4          1.15          1.16         0.09 o                         
  11 -12   4         26.13         25.77         0.37 o                         
  12 -12   4          0.01          0.07         0.07 o                         
  13 -12   4         15.54         15.82         0.29 o                         
  14 -12   4          2.10          2.16         0.15 o                         
 -10 -11   4          0.27          0.28         0.10 o                         
  -9 -11   4          7.57          7.72         0.21 o                         
  -8 -11   4         12.28         12.62         0.29 o                         
  -7 -11   4          0.43          0.40         0.07 o                         
  -6 -11   4         20.48         20.56         0.25 o                         
  -5 -11   4         22.35         22.88         0.27 o                         
  -4 -11   4          0.52          0.50         0.06 o                         
  -3 -11   4         10.74         10.38         0.16 o                         
  -2 -11   4         21.69         22.18         0.27 o                         
  -1 -11   4          2.01          1.88         0.08 o                         
   0 -11   4         21.32         22.41         0.26 o                         
   1 -11   4         35.44         33.98         0.35 o                         
   2 -11   4          3.06          3.24         0.11 o                         
   3 -11   4          8.18          8.02         0.17 o                         
   4 -11   4          1.17          1.42         0.09 o                         
   5 -11   4         25.04         23.52         0.26 o                         
   6 -11   4         31.10         31.79         0.45 o                         
   7 -11   4          1.30          1.25         0.09 o                         
   8 -11   4         26.47         26.62         0.34 o                         
   9 -11   4         42.32         41.80         0.43 o                         
  10 -11   4          0.09          0.21         0.06 o                         
  11 -11   4          6.08          6.29         0.18 o                         
  12 -11   4          0.31          0.38         0.08 o                         
  13 -11   4          8.93          9.07         0.22 o                         
  14 -11   4          1.14          1.24         0.12 o                         
 -11 -10   4          0.21          0.07         0.10 o                         
 -10 -10   4          0.45          0.56         0.09 o                         
  -9 -10   4          0.18          0.16         0.07 o                         
  -8 -10   4          6.86          7.36         0.16 o                         
  -7 -10   4          9.09          9.06         0.16 o                         
  -6 -10   4          0.04          0.11         0.06 o                         
  -5 -10   4         11.49         11.69         0.17 o                         
  -4 -10   4         17.52         17.50         0.20 o                         
  -3 -10   4         40.22         39.74         0.32 o                         
  -2 -10   4          7.48          7.38         0.13 o                         
  -1 -10   4        126.42        122.56         0.80 o                         
   0 -10   4        113.43        113.38         0.81 o                         
   1 -10   4          0.81          0.95         0.07 o                         
   2 -10   4         18.50         17.77         0.21 o                         
   3 -10   4         30.10         27.86         0.28 o                         
   4 -10   4          0.88          0.96         0.07 o                         
   5 -10   4          0.00          0.14         0.06 o                         
   6 -10   4          3.39          3.37         0.12 o                         
   7 -10   4         31.29         30.62         0.49 o                         
   8 -10   4          7.42          7.73         0.21 o                         
   9 -10   4         15.76         16.22         0.22 o                         
  10 -10   4          4.62          4.83         0.13 o                         
  11 -10   4          8.28          8.36         0.20 o                         
  12 -10   4          0.00         -0.07         0.07 o                         
  13 -10   4         18.67         18.88         0.31 o                         
  14 -10   4          8.89          8.87         0.23 o                         
  15 -10   4          0.78          0.63         0.11 o                         
 -12  -9   4          0.92          0.92         0.12 o                         
 -11  -9   4          0.33          0.14         0.08 o                         
 -10  -9   4          0.75          0.75         0.09 o                         
  -9  -9   4          1.13          1.22         0.08 o                         
  -8  -9   4          9.34          9.49         0.16 o                         
  -7  -9   4          0.33          0.34         0.05 o                         
  -6  -9   4         17.53         17.35         0.20 o                         
  -5  -9   4         38.64         40.05         0.33 o                         
  -4  -9   4          0.10          0.09         0.06 o                         
  -3  -9   4        176.52        173.58         1.09 o                         
  -2  -9   4         39.52         40.92         0.30 o                         
  -1  -9   4         52.68         52.50         0.41 o                         
   0  -9   4         47.86         50.21         0.42 o                         
   1  -9   4        117.31        117.99         0.84 o                         
   2  -9   4         24.49         23.94         0.31 o                         
   3  -9   4         64.40         66.97         0.50 o                         
   4  -9   4        100.22         96.60         0.70 o                         
   5  -9   4        104.80         99.54         0.66 o                         
   6  -9   4          0.24          0.46         0.05 o                         
   7  -9   4         60.79         59.35         0.46 o                         
   8  -9   4         21.73         21.75         0.24 o                         
   9  -9   4         25.96         25.66         0.26 o                         
  10  -9   4          0.15          0.19         0.05 o                         
  11  -9   4         36.62         36.96         0.43 o                         
  12  -9   4          7.09          7.09         0.18 o                         
  13  -9   4          2.17          2.31         0.13 o                         
  14  -9   4          4.23          4.43         0.18 o                         
  15  -9   4          1.07          1.18         0.13 o                         
 -13  -8   4          2.48          2.19         0.16 o                         
 -12  -8   4         13.13         13.21         0.29 o                         
 -11  -8   4          1.57          1.71         0.11 o                         
 -10  -8   4         10.69         10.34         0.19 o                         
  -9  -8   4         40.89         42.41         0.40 o                         
  -8  -8   4          1.86          1.95         0.08 o                         
  -7  -8   4          2.64          2.63         0.08 o                         
  -6  -8   4          1.60          1.41         0.06 o                         
  -5  -8   4         45.57         45.04         0.32 o                         
  -4  -8   4         72.95         69.97         0.43 o                         
  -3  -8   4          0.02          0.16         0.04 o                         
  -2  -8   4         17.22         16.61         0.16 o                         
  -1  -8   4        175.91        173.31         1.00 o                         
   0  -8   4         41.48         41.64         0.33 o                         
   1  -8   4        137.81        136.95         0.82 o                         
   2  -8   4        170.30        172.12         1.00 o                         
   3  -8   4         16.58         15.90         0.17 o                         
   4  -8   4        135.99        137.08         0.86 o                         
   5  -8   4        224.03        221.52         1.34 o                         
   6  -8   4          0.30          0.45         0.05 o                         
   7  -8   4         29.01         28.94         0.31 o                         
   8  -8   4         13.31         13.12         0.16 o                         
   9  -8   4         28.75         27.88         0.27 o                         
  10  -8   4         13.07         12.67         0.19 o                         
  11  -8   4          0.97          1.01         0.09 o                         
  12  -8   4         18.50         18.35         0.29 o                         
  13  -8   4         11.94         12.07         0.24 o                         
  14  -8   4          1.37          1.54         0.13 o                         
  15  -8   4          1.77          1.84         0.15 o                         
 -14  -7   4          0.61          0.69         0.13 o                         
 -13  -7   4          1.71          1.52         0.13 o                         
 -12  -7   4          0.14          0.15         0.08 o                         
 -11  -7   4          0.41          0.43         0.07 o                         
 -10  -7   4          0.11          0.10         0.05 o                         
  -9  -7   4          1.53          1.37         0.07 o                         
  -8  -7   4          0.92          0.91         0.06 o                         
  -7  -7   4         50.62         50.45         0.35 o                         
  -6  -7   4          0.09          0.13         0.04 o                         
  -5  -7   4        159.05        152.52         0.79 o                         
  -4  -7   4         34.57         35.14         0.25 o                         
  -3  -7   4          1.69          2.17         0.07 o                         
  -2  -7   4          2.50          2.40         0.06 o                         
  -1  -7   4         45.30         47.49         0.32 o                         
   0  -7   4         51.06         54.82         0.42 o                         
   1  -7   4         86.88         83.90         0.49 o                         
   2  -7   4          0.49          0.81         0.11 o                         
   3  -7   4        141.91        140.02         0.77 o                         
   4  -7   4         82.01         83.72         0.52 o                         
   5  -7   4          0.19          0.31         0.04 o                         
   6  -7   4         24.44         25.69         0.23 o                         
   7  -7   4         31.66         31.08         0.24 o                         
   8  -7   4          0.78          0.75         0.06 o                         
   9  -7   4         19.03         18.59         0.21 o                         
  10  -7   4         14.66         14.65         0.26 o                         
  11  -7   4          2.12          2.21         0.10 o                         
  12  -7   4          1.78          1.87         0.11 o                         
  13  -7   4          1.14          1.25         0.11 o                         
  14  -7   4          4.43          4.58         0.18 o                         
  15  -7   4          0.00         -0.01         0.08 o                         
  16  -7   4          0.01          0.08         0.11 o                         
 -14  -6   4          0.49          0.32         0.10 o                         
 -13  -6   4         10.67         10.69         0.23 o                         
 -12  -6   4          1.68          1.62         0.10 o                         
 -11  -6   4          8.26          7.85         0.15 o                         
 -10  -6   4          1.16          1.14         0.07 o                         
  -9  -6   4          5.63          6.06         0.11 o                         
  -8  -6   4          0.03          0.08         0.04 o                         
  -7  -6   4         10.65         10.53         0.13 o                         
  -6  -6   4         10.00          9.64         0.12 o                         
  -5  -6   4          1.84          1.53         0.05 o                         
  -4  -6   4         29.71         29.83         0.21 o                         
  -3  -6   4         10.86          7.83         0.10 o                         
  -2  -6   4         77.35         77.06         0.49 o                         
  -1  -6   4         19.80         21.54         0.21 o                         
   0  -6   4        120.58        117.83         0.62 o                         
   1  -6   4        150.84        157.00         0.77 o                         
   2  -6   4         13.85         15.67         0.19 o                         
   3  -6   4          2.81          2.17         0.08 o                         
   4  -6   4         59.42         62.43         0.39 o                         
   5  -6   4        158.36        159.73         0.82 o                         
   6  -6   4         92.75         92.28         0.58 o                         
   7  -6   4         35.01         36.05         0.27 o                         
   8  -6   4        169.05        167.96         0.90 o                         
   9  -6   4          5.64          5.36         0.11 o                         
  10  -6   4          0.19          0.30         0.07 o                         
  11  -6   4          0.01          0.07         0.06 o                         
  12  -6   4         20.57         20.43         0.30 o                         
  13  -6   4          3.34          3.29         0.16 o                         
  14  -6   4          0.03         -0.06         0.08 o                         
  15  -6   4          2.52          2.48         0.16 o                         
  16  -6   4          3.69          3.53         0.21 o                         
 -15  -5   4          0.05         -0.05         0.11 o                         
 -14  -5   4          0.96          0.82         0.12 o                         
 -13  -5   4          0.96          0.98         0.09 o                         
 -12  -5   4          0.34          0.27         0.06 o                         
 -11  -5   4         12.37         12.27         0.16 o                         
 -10  -5   4          2.23          2.35         0.10 o                         
  -9  -5   4         78.13         76.36         0.49 o                         
  -8  -5   4         56.57         57.82         0.38 o                         
  -7  -5   4          0.02          0.04         0.03 o                         
  -6  -5   4         33.85         35.37         0.23 o                         
  -5  -5   4         51.66         51.40         0.30 o                         
  -4  -5   4         43.44         43.31         0.27 o                         
  -3  -5   4         41.81         42.28         0.26 o                         
  -2  -5   4         40.40         32.90         0.24 o                         
  -1  -5   4        193.52        183.95         0.86 o                         
   0  -5   4         92.04        117.51         0.61 o                         
   1  -5   4         21.44         13.95         0.21 o                         
   2  -5   4        148.08        164.02         0.79 o                         
   3  -5   4          2.95          5.12         0.12 o                         
   4  -5   4          2.24          3.16         0.09 o                         
   5  -5   4          3.16          3.60         0.09 o                         
   6  -5   4        154.55        158.45         0.80 o                         
   7  -5   4         16.85         17.26         0.15 o                         
   8  -5   4         10.47         10.00         0.14 o                         
   9  -5   4         92.63         93.66         0.62 o                         
  10  -5   4        114.12        113.26         0.82 o                         
  11  -5   4         14.48         14.75         0.23 o                         
  12  -5   4         50.76         51.62         0.57 o                         
  13  -5   4          7.49          7.84         0.20 o                         
  14  -5   4          2.15          2.29         0.14 o                         
  15  -5   4          2.42          2.54         0.18 o                         
  16  -5   4          1.30          1.38         0.15 o                         
 -15  -4   4          4.15          4.13         0.23 o                         
 -14  -4   4          2.26          1.98         0.12 o                         
 -13  -4   4          1.99          1.77         0.10 o                         
 -12  -4   4          0.86          0.95         0.07 o                         
 -11  -4   4         19.28         19.16         0.21 o                         
 -10  -4   4          3.11          3.01         0.09 o                         
  -9  -4   4          5.87          6.06         0.10 o                         
  -8  -4   4         33.88         33.51         0.23 o                         
  -7  -4   4         45.07         43.10         0.27 o                         
  -6  -4   4          2.75          3.43         0.07 o                         
  -5  -4   4        138.99        141.96         0.63 o                         
  -4  -4   4        345.38        353.40         1.39 o                         
  -3  -4   4          0.63          1.16         0.06 o                         
  -2  -4   4         58.70         61.77         0.35 o                         
  -1  -4   4          3.30          2.10         0.08 o                         
   0  -4   4        204.63        213.78         0.96 o                         
   1  -4   4        396.33        430.28         1.78 o                         
   2  -4   4         14.21         21.57         0.18 o                         
   3  -4   4        528.45        518.33         2.08 o                         
   4  -4   4        622.56        649.14         2.65 o                         
   5  -4   4        140.95        132.76         0.64 o                         
   6  -4   4        168.55        169.54         0.85 o                         
   7  -4   4         30.89         27.27         0.22 o                         
   8  -4   4          0.33          0.48         0.04 o                         
   9  -4   4          2.97          2.72         0.08 o                         
  10  -4   4          0.01          0.00         0.04 o                         
  11  -4   4          8.03          7.90         0.18 o                         
  12  -4   4         10.83         11.20         0.22 o                         
  13  -4   4         19.39         19.89         0.32 o                         
  14  -4   4         17.16         17.53         0.32 o                         
  15  -4   4          0.33          0.40         0.10 o                         
  16  -4   4          2.51          2.77         0.26 o                         
 -16  -3   4          1.44          1.02         0.18 o                         
 -15  -3   4          1.13          0.95         0.13 o                         
 -14  -3   4         15.61         15.22         0.24 o                         
 -13  -3   4         25.25         25.79         0.29 o                         
 -12  -3   4          0.63          0.70         0.06 o                         
 -11  -3   4         31.07         30.86         0.27 o                         
 -10  -3   4         39.04         38.45         0.28 o                         
  -9  -3   4          0.30          0.46         0.04 o                         
  -8  -3   4          1.64          1.87         0.05 o                         
  -7  -3   4          1.29          1.60         0.05 o                         
  -6  -3   4        125.98        119.80         0.55 o                         
  -5  -3   4         37.72         36.64         0.21 o                         
  -4  -3   4         26.25         24.68         0.18 o                         
  -3  -3   4        342.11        332.66         1.25 o                         
  -2  -3   4         59.90         56.42         0.31 o                         
  -1  -3   4        964.86        977.33         4.36 o                         
   0  -3   4        176.33        167.68         0.81 o                         
   1  -3   4        221.26        256.21         1.11 o                         
   2  -3   4          0.04          0.30         0.05 o                         
   3  -3   4          0.28          0.75         0.09 o                         
   4  -3   4         26.67         24.74         0.17 o                         
   5  -3   4         66.01         62.88         0.34 o                         
   6  -3   4        124.26        122.53         0.62 o                         
   7  -3   4         61.10         60.62         0.39 o                         
   8  -3   4        117.87        115.11         0.64 o                         
   9  -3   4          0.93          1.14         0.06 o                         
  10  -3   4          0.01          0.12         0.05 o                         
  11  -3   4          1.07          1.19         0.08 o                         
  12  -3   4          0.13          0.10         0.06 o                         
  13  -3   4          0.86          0.72         0.09 o                         
  14  -3   4          4.51          4.42         0.21 o                         
  15  -3   4          0.08          0.20         0.10 o                         
 -16  -2   4          0.36          0.44         0.16 o                         
 -15  -2   4          2.11          1.83         0.12 o                         
 -14  -2   4          0.73          1.09         0.09 o                         
 -13  -2   4          7.45          7.81         0.15 o                         
 -12  -2   4         36.38         37.15         0.32 o                         
 -11  -2   4          0.41          0.28         0.04 o                         
 -10  -2   4         14.28         13.97         0.13 o                         
  -9  -2   4         96.15         91.27         0.47 o                         
  -8  -2   4        162.40        156.99         0.70 o                         
  -7  -2   4         77.43         75.95         0.38 o                         
  -6  -2   4        161.14        146.88         0.63 o                         
  -5  -2   4          0.10          0.12         0.05 o                         
  -4  -2   4         28.01         25.08         0.15 o                         
  -3  -2   4         30.04         32.20         0.20 o                         
  -2  -2   4         77.69         98.10         0.48 o                         
  -1  -2   4        236.50        223.65         0.95 o                         
   0  -2   4        705.66        753.72         3.35 o                         
   1  -2   4        152.91        132.29         0.63 o                         
   2  -2   4        254.77        242.44         1.03 o                         
   3  -2   4         46.95         51.90         0.29 o                         
   4  -2   4          3.22          3.75         0.10 o                         
   5  -2   4          1.49          0.91         0.07 o                         
   6  -2   4         10.10          8.16         0.12 o                         
   7  -2   4          5.28          4.97         0.08 o                         
   8  -2   4          0.29          0.23         0.04 o                         
   9  -2   4         40.40         38.52         0.31 o                         
  10  -2   4         11.61         11.28         0.16 o                         
  11  -2   4          0.23          0.26         0.05 o                         
  12  -2   4          1.55          1.63         0.10 o                         
  13  -2   4          5.71          5.69         0.18 o                         
  14  -2   4          6.40          6.24         0.20 o                         
  15  -2   4          1.93          1.81         0.15 o                         
 -17  -1   4          4.05          3.39         0.31 o                         
 -16  -1   4          2.49          2.49         0.18 o                         
 -15  -1   4          1.80          1.62         0.11 o                         
 -14  -1   4         22.71         22.61         0.27 o                         
 -13  -1   4          0.62          0.71         0.06 o                         
 -12  -1   4          0.90          1.08         0.06 o                         
 -11  -1   4          0.06          0.07         0.04 o                         
 -10  -1   4         97.94         98.51         0.51 o                         
  -9  -1   4         10.81          9.48         0.09 o                         
  -8  -1   4         55.75         59.93         0.31 o                         
  -7  -1   4        150.37        155.80         0.65 o                         
  -6  -1   4        131.67        123.81         0.53 o                         
  -5  -1   4        355.33        365.31         1.39 o                         
  -4  -1   4        598.04        570.47         2.46 o                         
  -3  -1   4          7.81          5.15         0.09 o                         
  -2  -1   4          3.26          5.66         0.07 o                         
  -1  -1   4        452.01        453.20         1.99 o                         
   0  -1   4        413.28        418.73         1.84 o                         
   1  -1   4          3.48          3.78         0.08 o                         
   2  -1   4          7.49         10.78         0.11 o                         
   3  -1   4         95.71         87.44         0.43 o                         
   4  -1   4        226.42        238.69         0.99 o                         
   5  -1   4         55.56         51.46         0.30 o                         
   6  -1   4         15.16         14.92         0.16 o                         
   7  -1   4         96.37         93.35         0.53 o                         
   8  -1   4         13.31         13.64         0.15 o                         
   9  -1   4          0.47          0.44         0.05 o                         
  10  -1   4         12.27         12.33         0.17 o                         
  11  -1   4          7.19          7.03         0.14 o                         
  12  -1   4          1.33          1.14         0.08 o                         
  13  -1   4          2.28          2.25         0.13 o                         
  14  -1   4          4.47          4.66         0.19 o                         
  15  -1   4          0.06          0.18         0.10 o                         
 -17   0   4          0.55          0.29         0.15 o                         
 -16   0   4         10.18         10.54         0.28 o                         
 -15   0   4          0.04          0.18         0.08 o                         
 -14   0   4          1.90          1.87         0.09 o                         
 -13   0   4         16.16         15.93         0.18 o                         
 -12   0   4        122.08        121.51         0.73 o                         
 -11   0   4          0.03          0.08         0.04 o                         
 -10   0   4        165.77        164.80         0.80 o                         
  -9   0   4        167.49        162.35         0.75 o                         
  -8   0   4         71.91         68.07         0.34 o                         
  -7   0   4        144.28        147.00         0.61 o                         
  -6   0   4        393.25        387.63         1.40 o                         
  -5   0   4         61.68         54.96         0.26 o                         
  -4   0   4          2.84          3.23         0.07 o                         
  -3   0   4        527.52        560.67         2.38 o                         
  -2   0   4        422.91        406.48         1.78 o                         
  -1   0   4        105.77        141.85         0.62 o                         
   0   0   4        310.50        341.65         1.48 o                         
   1   0   4        201.49        176.49         0.73 o                         
   2   0   4         57.20         51.00         0.26 o                         
   3   0   4         13.53         13.56         0.12 o                         
   4   0   4        355.36        347.13         1.40 o                         
   5   0   4        276.61        280.45         1.13 o                         
   6   0   4          9.01          8.40         0.09 o                         
   7   0   4         88.95         92.69         0.49 o                         
   8   0   4         80.43         79.82         0.47 o                         
   9   0   4          6.38          6.22         0.11 o                         
  10   0   4         11.19         11.25         0.16 o                         
  11   0   4          0.12          0.09         0.05 o                         
  12   0   4          3.76          3.49         0.13 o                         
  13   0   4          3.15          3.17         0.13 o                         
  14   0   4          1.59          1.38         0.13 o                         
  15   0   4          0.00          0.08         0.10 o                         
 -17   1   4          0.12          0.16         0.11 o                         
 -16   1   4          2.00          2.00         0.14 o                         
 -15   1   4          0.30          0.36         0.09 o                         
 -14   1   4          7.18          7.21         0.15 o                         
 -13   1   4          9.27          9.47         0.15 o                         
 -12   1   4         36.24         36.91         0.29 o                         
 -11   1   4          0.04          0.04         0.03 o                         
 -10   1   4          0.91          0.94         0.05 o                         
  -9   1   4         35.38         34.61         0.23 o                         
  -8   1   4        109.78        112.07         0.53 o                         
  -7   1   4        106.35        109.75         0.51 o                         
  -6   1   4          0.02          0.67         0.07 o                         
  -5   1   4        928.02        949.86         3.93 o                         
  -4   1   4       1342.06       1359.36         5.67 o                         
  -3   1   4         65.58         88.12         0.45 o                         
  -2   1   4       1825.22       1936.65        12.35 o                         
  -1   1   4        333.65        328.60         1.39 o                         
   0   1   4        123.54        157.85         0.68 o                         
   1   1   4         42.08         46.04         0.24 o                         
   2   1   4         16.01          8.36         0.09 o                         
   3   1   4          2.14          0.57         0.06 o                         
   4   1   4         14.42         12.95         0.12 o                         
   5   1   4          1.97          1.93         0.06 o                         
   6   1   4          8.95          9.76         0.10 o                         
   7   1   4         17.41         17.72         0.15 o                         
   8   1   4         10.77         11.70         0.13 o                         
   9   1   4         14.95         15.31         0.17 o                         
  10   1   4         29.95         29.50         0.29 o                         
  11   1   4          0.44          0.39         0.06 o                         
  12   1   4         50.60         51.01         0.47 o                         
  13   1   4          0.80          0.70         0.09 o                         
  14   1   4          2.23          2.25         0.18 o                         
  15   1   4          0.00         -0.11         0.11 o                         
 -17   2   4          1.34          1.14         0.14 o                         
 -16   2   4          0.97          0.94         0.12 o                         
 -15   2   4          1.04          1.13         0.09 o                         
 -14   2   4          4.97          4.64         0.13 o                         
 -13   2   4         17.60         17.36         0.21 o                         
 -12   2   4         13.35         13.76         0.17 o                         
 -11   2   4         15.76         15.21         0.15 o                         
 -10   2   4         45.38         45.94         0.30 o                         
  -9   2   4          2.86          2.38         0.06 o                         
  -8   2   4          6.54          6.66         0.09 o                         
  -7   2   4         29.79         32.83         0.21 o                         
  -6   2   4         16.35         19.59         0.17 o                         
  -5   2   4         13.54         11.97         0.14 o                         
  -4   2   4         82.46         79.96         0.42 o                         
  -3   2   4        446.93        466.69         1.93 o                         
  -2   2   4         36.56         39.18         0.22 o                         
  -1   2   4         57.43         79.98         0.39 o                         
   0   2   4        992.81       1021.40         4.14 o                         
   1   2   4        411.22        419.93         1.61 o                         
   2   2   4        188.47        186.42         0.76 o                         
   3   2   4        140.57        143.09         0.64 o                         
   4   2   4        106.93         97.68         0.48 o                         
   5   2   4         27.39         27.14         0.19 o                         
   6   2   4         29.62         27.98         0.20 o                         
   7   2   4          1.81          1.53         0.05 o                         
   8   2   4         13.83         13.88         0.17 o                         
   9   2   4         15.92         16.08         0.18 o                         
  10   2   4          5.37          5.55         0.12 o                         
  11   2   4          1.18          1.11         0.08 o                         
  12   2   4          2.56          2.39         0.11 o                         
  13   2   4          0.26          0.32         0.08 o                         
  14   2   4          7.20          7.27         0.27 o                         
 -17   3   4          4.24          4.10         0.27 o                         
 -16   3   4          9.98          9.81         0.27 o                         
 -15   3   4          2.46          2.53         0.13 o                         
 -14   3   4         20.29         20.61         0.30 o                         
 -13   3   4          1.92          1.91         0.08 o                         
 -12   3   4          1.07          1.03         0.06 o                         
 -11   3   4         20.42         20.12         0.19 o                         
 -10   3   4          7.04          8.16         0.10 o                         
  -9   3   4        110.41        112.74         0.59 o                         
  -8   3   4        236.97        238.97         1.11 o                         
  -7   3   4         52.26         42.56         0.25 o                         
  -6   3   4        187.99        181.95         0.78 o                         
  -5   3   4        422.68        403.46         1.59 o                         
  -4   3   4         75.66         69.88         0.38 o                         
  -3   3   4         72.46         79.53         0.42 o                         
  -2   3   4        630.90        622.92         2.50 o                         
  -1   3   4       1000.99       1002.61         4.20 o                         
   0   3   4        332.20        340.02         1.30 o                         
   1   3   4        506.75        531.64         2.08 o                         
   2   3   4         53.16         55.01         0.29 o                         
   3   3   4         26.50         28.14         0.20 o                         
   4   3   4        159.83        164.61         0.83 o                         
   5   3   4         15.09         16.55         0.15 o                         
   6   3   4         34.26         34.98         0.25 o                         
   7   3   4          2.61          2.69         0.07 o                         
   8   3   4        118.80        119.00         0.69 o                         
   9   3   4         41.84         42.60         0.35 o                         
  10   3   4          0.07          0.05         0.05 o                         
  11   3   4          4.59          4.51         0.16 o                         
  12   3   4         14.00         14.14         0.24 o                         
  13   3   4          2.78          2.66         0.13 o                         
  14   3   4          0.04          0.08         0.11 o                         
 -17   4   4          7.80          7.07         0.29 o                         
 -16   4   4          0.11          0.18         0.08 o                         
 -15   4   4         16.60         16.89         0.30 o                         
 -14   4   4          5.97          5.65         0.16 o                         
 -13   4   4          1.10          1.21         0.08 o                         
 -12   4   4         34.77         33.75         0.39 o                         
 -11   4   4         12.21         12.49         0.17 o                         
 -10   4   4         15.10         14.62         0.17 o                         
  -9   4   4          5.93          6.32         0.09 o                         
  -8   4   4         79.73         76.93         0.44 o                         
  -7   4   4         81.58         85.88         0.44 o                         
  -6   4   4         49.29         47.59         0.32 o                         
  -5   4   4         38.97         37.48         0.26 o                         
  -4   4   4        220.73        200.41         0.88 o                         
  -3   4   4        340.88        305.46         1.24 o                         
  -2   4   4         51.54         49.06         0.28 o                         
  -1   4   4        261.61        244.42         1.04 o                         
   0   4   4        496.94        470.45         1.83 o                         
   1   4   4        124.18        119.42         0.57 o                         
   2   4   4        410.20        383.47         1.52 o                         
   3   4   4        326.43        317.35         1.34 o                         
   4   4   4          2.11          1.67         0.05 o                         
   5   4   4         85.43         86.16         0.48 o                         
   6   4   4        111.22        109.25         0.65 o                         
   7   4   4          5.47          5.56         0.11 o                         
   8   4   4         30.87         30.54         0.29 o                         
   9   4   4          2.44          2.43         0.09 o                         
  10   4   4          0.46          0.51         0.07 o                         
  11   4   4          0.02         -0.06         0.06 o                         
  12   4   4          0.51          0.44         0.09 o                         
  13   4   4          5.79          5.57         0.21 o                         
 -17   5   4          7.68          8.28         0.27 o                         
 -16   5   4          0.05          0.16         0.08 o                         
 -15   5   4          0.19          0.21         0.08 o                         
 -14   5   4         26.54         26.83         0.35 o                         
 -13   5   4         51.66         51.42         0.52 o                         
 -12   5   4          7.59          8.03         0.16 o                         
 -11   5   4         49.49         48.99         0.49 o                         
 -10   5   4         37.65         35.64         0.28 o                         
  -9   5   4         11.40         10.25         0.15 o                         
  -8   5   4         92.27         89.50         0.49 o                         
  -7   5   4         62.37         57.05         0.35 o                         
  -6   5   4          1.24          0.64         0.07 o                         
  -5   5   4        156.82        162.68         0.75 o                         
  -4   5   4         48.12         47.27         0.28 o                         
  -3   5   4        172.48        168.15         0.79 o                         
  -2   5   4         21.77         22.96         0.23 o                         
  -1   5   4         53.01         53.04         0.32 o                         
   0   5   4        211.34        211.00         0.92 o                         
   1   5   4         40.49         45.89         0.29 o                         
   2   5   4          0.72          1.13         0.08 o                         
   3   5   4         22.99         24.60         0.19 o                         
   4   5   4        155.38        153.18         0.77 o                         
   5   5   4         29.17         28.64         0.23 o                         
   6   5   4          7.13          7.16         0.12 o                         
   7   5   4         21.56         20.75         0.22 o                         
   8   5   4          9.07          8.72         0.15 o                         
   9   5   4          0.89          0.89         0.08 o                         
  10   5   4          0.12          0.04         0.06 o                         
  11   5   4          5.01          5.43         0.19 o                         
  12   5   4          0.02          0.14         0.10 o                         
  13   5   4          1.40          1.22         0.14 o                         
 -17   6   4          0.00         -0.03         0.11 o                         
 -16   6   4          0.07         -0.07         0.07 o                         
 -15   6   4          0.15          0.04         0.06 o                         
 -14   6   4          5.21          5.74         0.17 o                         
 -13   6   4          0.59          0.88         0.08 o                         
 -12   6   4         25.00         24.27         0.29 o                         
 -11   6   4         19.29         19.38         0.21 o                         
 -10   6   4        124.83        124.26         0.77 o                         
  -9   6   4        111.10        108.85         0.61 o                         
  -8   6   4          3.63          3.45         0.09 o                         
  -7   6   4         38.13         36.45         0.27 o                         
  -6   6   4        135.94        140.72         0.73 o                         
  -5   6   4         12.95         10.59         0.15 o                         
  -4   6   4         20.39         20.10         0.19 o                         
  -3   6   4         80.81         67.58         0.41 o                         
  -2   6   4         66.10         62.26         0.39 o                         
  -1   6   4         64.14         61.87         0.37 o                         
   0   6   4        256.17        259.66         1.14 o                         
   1   6   4          0.04          0.22         0.04 o                         
   2   6   4        197.80        202.22         1.03 o                         
   3   6   4         49.05         48.93         0.33 o                         
   4   6   4         37.69         40.39         0.31 o                         
   5   6   4         93.85         97.46         0.60 o                         
   6   6   4          2.80          2.92         0.10 o                         
   7   6   4          8.61          9.00         0.16 o                         
   8   6   4          4.96          5.10         0.14 o                         
   9   6   4         13.69         13.99         0.23 o                         
  10   6   4          0.81          0.76         0.09 o                         
  11   6   4          0.98          1.07         0.11 o                         
  12   6   4          0.21          0.23         0.14 o                         
 -17   7   4          9.01          9.23         0.28 o                         
 -16   7   4          0.02         -0.08         0.08 o                         
 -15   7   4          2.21          2.19         0.12 o                         
 -14   7   4          5.69          6.29         0.18 o                         
 -13   7   4          1.38          1.63         0.09 o                         
 -12   7   4         15.78         16.73         0.24 o                         
 -11   7   4          0.22          0.17         0.07 o                         
 -10   7   4          0.12          0.34         0.06 o                         
  -9   7   4         11.71         12.03         0.15 o                         
  -8   7   4         56.13         53.18         0.37 o                         
  -7   7   4        104.31         98.76         0.67 o                         
  -6   7   4          2.70          2.50         0.07 o                         
  -5   7   4        184.49        171.46         0.94 o                         
  -4   7   4        132.17        126.71         0.75 o                         
  -3   7   4          0.07          0.44         0.06 o                         
  -2   7   4         17.74         16.91         0.17 o                         
  -1   7   4         42.73         48.31         0.35 o                         
   0   7   4         27.51         26.56         0.24 o                         
   1   7   4         24.09         21.93         0.20 o                         
   2   7   4         11.50         12.18         0.14 o                         
   3   7   4         35.84         33.87         0.29 o                         
   4   7   4         65.85         65.32         0.46 o                         
   5   7   4         17.70         18.10         0.21 o                         
   6   7   4          5.60          5.79         0.16 o                         
   7   7   4         71.83         72.97         0.62 o                         
   8   7   4          0.88          0.79         0.09 o                         
   9   7   4         22.98         23.29         0.32 o                         
  10   7   4          3.26          2.88         0.15 o                         
  11   7   4          0.11          0.09         0.10 o                         
 -17   8   4          0.55          0.67         0.12 o                         
 -16   8   4          0.00          0.20         0.09 o                         
 -15   8   4          1.30          1.47         0.11 o                         
 -14   8   4          7.91          7.66         0.20 o                         
 -13   8   4         27.94         28.70         0.35 o                         
 -12   8   4         22.25         22.91         0.31 o                         
 -11   8   4          0.46          0.41         0.06 o                         
 -10   8   4        130.26        129.56         0.91 o                         
  -9   8   4         95.97         96.01         0.62 o                         
  -8   8   4         24.05         24.73         0.27 o                         
  -7   8   4        165.62        163.95         1.06 o                         
  -6   8   4         10.31         10.03         0.13 o                         
  -5   8   4         34.27         33.39         0.27 o                         
  -4   8   4         18.18         15.11         0.16 o                         
  -3   8   4         30.51         29.49         0.28 o                         
  -2   8   4          1.85          2.39         0.07 o                         
  -1   8   4         27.01         26.51         0.24 o                         
   0   8   4         48.28         48.00         0.39 o                         
   1   8   4         39.33         40.70         0.35 o                         
   2   8   4          8.64          8.59         0.15 o                         
   3   8   4         17.15         17.71         0.21 o                         
   4   8   4          0.82          0.83         0.07 o                         
   5   8   4         45.90         45.85         0.48 o                         
   6   8   4          4.70          4.68         0.15 o                         
   7   8   4         24.39         25.28         0.34 o                         
   8   8   4         11.63         12.18         0.23 o                         
   9   8   4          2.06          1.93         0.12 o                         
  10   8   4          1.86          1.91         0.13 o                         
  11   8   4          2.17          2.27         0.16 o                         
 -17   9   4          5.55          5.41         0.24 o                         
 -16   9   4          8.89          8.81         0.26 o                         
 -15   9   4          1.14          0.91         0.11 o                         
 -14   9   4         22.04         22.82         0.35 o                         
 -13   9   4          8.29          8.35         0.18 o                         
 -12   9   4          0.02          0.03         0.05 o                         
 -11   9   4          0.04          0.05         0.05 o                         
 -10   9   4          3.77          4.16         0.09 o                         
  -9   9   4         68.74         68.02         0.45 o                         
  -8   9   4         43.80         43.34         0.38 o                         
  -7   9   4          0.01          0.08         0.07 o                         
  -6   9   4         61.75         63.03         0.45 o                         
  -5   9   4        204.92        205.01         1.16 o                         
  -4   9   4          1.98          1.58         0.08 o                         
  -3   9   4         99.98        100.98         0.63 o                         
  -2   9   4         26.64         24.53         0.24 o                         
  -1   9   4          1.28          1.35         0.09 o                         
   0   9   4         22.63         21.42         0.23 o                         
   1   9   4         12.25         11.97         0.20 o                         
   2   9   4          9.00          9.18         0.17 o                         
   3   9   4          0.13          0.18         0.09 o                         
   4   9   4          3.17          3.32         0.13 o                         
   5   9   4          2.07          2.24         0.11 o                         
   6   9   4          5.77          6.42         0.20 o                         
   7   9   4          0.50          0.32         0.08 o                         
   8   9   4          0.69          0.62         0.11 o                         
   9   9   4          4.26          4.18         0.22 o                         
  10   9   4          4.06          3.69         0.19 o                         
 -16  10   4          3.15          3.70         0.19 o                         
 -15  10   4          2.14          2.02         0.14 o                         
 -14  10   4          0.14          0.16         0.10 o                         
 -13  10   4          0.00         -0.06         0.06 o                         
 -12  10   4          0.04          0.01         0.06 o                         
 -11  10   4          6.82          6.52         0.15 o                         
 -10  10   4          4.70          4.65         0.11 o                         
  -9  10   4          6.86          6.72         0.13 o                         
  -8  10   4          4.03          4.26         0.12 o                         
  -7  10   4         20.33         19.59         0.22 o                         
  -6  10   4          7.41          7.51         0.14 o                         
  -5  10   4         51.56         52.25         0.40 o                         
  -4  10   4         78.78         79.46         0.55 o                         
  -3  10   4         15.57         15.24         0.22 o                         
  -2  10   4         70.59         71.85         0.51 o                         
  -1  10   4         56.64         57.09         0.50 o                         
   0  10   4          4.86          5.04         0.16 o                         
   1  10   4          6.02          6.15         0.15 o                         
   2  10   4          3.87          4.18         0.14 o                         
   3  10   4         20.50         20.68         0.28 o                         
   4  10   4          8.72          9.21         0.19 o                         
   5  10   4          0.00         -0.02         0.06 o                         
   6  10   4          2.16          2.24         0.13 o                         
   7  10   4          0.00          0.13         0.08 o                         
   8  10   4          0.59          0.52         0.09 o                         
   9  10   4          0.89          0.91         0.14 o                         
 -16  11   4          3.40          3.61         0.19 o                         
 -15  11   4          2.77          3.01         0.16 o                         
 -14  11   4         14.62         14.79         0.28 o                         
 -13  11   4         22.96         23.94         0.35 o                         
 -12  11   4          1.91          2.02         0.11 o                         
 -11  11   4         14.40         15.61         0.26 o                         
 -10  11   4          0.69          0.70         0.07 o                         
  -9  11   4          8.18          7.63         0.16 o                         
  -8  11   4         12.90         12.54         0.27 o                         
  -7  11   4          0.13          0.11         0.07 o                         
  -6  11   4          2.92          2.43         0.10 o                         
  -5  11   4         70.06         67.99         0.50 o                         
  -4  11   4          6.45          7.01         0.15 o                         
  -3  11   4         70.39         67.92         0.60 o                         
  -2  11   4         41.43         41.68         0.47 o                         
  -1  11   4          0.53          0.55         0.06 o                         
   0  11   4         79.96         82.62         0.68 o                         
   1  11   4         40.96         41.53         0.42 o                         
   2  11   4         17.60         18.08         0.28 o                         
   3  11   4         22.48         23.80         0.33 o                         
   4  11   4          0.43          0.34         0.08 o                         
   5  11   4          0.09          0.09         0.08 o                         
   6  11   4          2.51          2.40         0.15 o                         
   7  11   4          0.00         -0.08         0.08 o                         
   8  11   4          7.93          7.87         0.25 o                         
 -15  12   4         14.34         13.73         0.33 o                         
 -14  12   4          0.04         -0.09         0.10 o                         
 -13  12   4         23.69         23.89         0.35 o                         
 -12  12   4          7.32          7.24         0.18 o                         
 -11  12   4          3.09          3.28         0.15 o                         
 -10  12   4          7.80          7.63         0.20 o                         
  -9  12   4         66.88         68.08         0.66 o                         
  -8  12   4         18.13         18.59         0.28 o                         
  -7  12   4          1.49          1.37         0.09 o                         
  -6  12   4         39.43         38.77         0.63 o                         
  -5  12   4         27.24         27.04         0.39 o                         
  -4  12   4          0.07          0.13         0.06 o                         
  -3  12   4          5.07          4.92         0.15 o                         
  -2  12   4          0.42          0.49         0.10 o                         
  -1  12   4         60.23         60.34         0.54 o                         
   0  12   4         21.88         22.21         0.29 o                         
   1  12   4         16.87         17.30         0.27 o                         
   2  12   4         39.31         40.36         0.45 o                         
   3  12   4          0.04         -0.02         0.07 o                         
   4  12   4         12.79         12.97         0.26 o                         
   5  12   4          6.17          6.84         0.21 o                         
   6  12   4          0.11          0.20         0.10 o                         
   7  12   4          3.24          3.13         0.18 o                         
 -15  13   4         15.37         15.32         0.43 o                         
 -14  13   4          6.50          6.53         0.24 o                         
 -13  13   4          0.96          0.97         0.11 o                         
 -12  13   4          4.23          4.50         0.19 o                         
 -11  13   4         19.95         20.96         0.37 o                         
 -10  13   4          0.03          0.03         0.07 o                         
  -9  13   4          9.49         10.29         0.21 o                         
  -8  13   4         10.85         11.01         0.24 o                         
  -7  13   4          1.68          1.51         0.15 o                         
  -6  13   4          5.36          5.84         0.18 o                         
  -5  13   4          8.84          8.51         0.17 o                         
  -4  13   4          9.53          8.58         0.17 o                         
  -3  13   4          4.88          4.99         0.14 o                         
  -2  13   4          2.18          2.04         0.10 o                         
  -1  13   4         21.94         22.32         0.29 o                         
   0  13   4         13.22         14.05         0.23 o                         
   1  13   4          0.00          0.02         0.07 o                         
   2  13   4          1.08          1.20         0.10 o                         
   3  13   4          4.76          5.04         0.17 o                         
   4  13   4          6.89          7.24         0.22 o                         
   5  13   4          0.23          0.04         0.10 o                         
   6  13   4          2.33          2.46         0.16 o                         
 -14  14   4          0.67          0.78         0.13 o                         
 -13  14   4         10.93         10.88         0.34 o                         
 -12  14   4          5.57          5.97         0.21 o                         
 -11  14   4          2.01          1.83         0.13 o                         
 -10  14   4         18.42         19.86         0.36 o                         
  -9  14   4         10.70         10.92         0.24 o                         
  -8  14   4          0.20          0.26         0.08 o                         
  -7  14   4          5.55          6.23         0.19 o                         
  -6  14   4          3.30          3.64         0.15 o                         
  -5  14   4          0.07          0.07         0.07 o                         
  -4  14   4          0.32          0.31         0.08 o                         
  -3  14   4          1.45          1.40         0.10 o                         
  -2  14   4          0.02         -0.03         0.06 o                         
  -1  14   4          2.93          2.94         0.13 o                         
   0  14   4          0.90          0.98         0.09 o                         
   1  14   4          0.13          0.14         0.07 o                         
   2  14   4          6.75          7.24         0.22 o                         
   3  14   4          0.04          0.15         0.09 o                         
   4  14   4          5.48          5.72         0.22 o                         
 -13  15   4          0.09          0.11         0.13 o                         
 -12  15   4          8.44          7.98         0.32 o                         
 -11  15   4          1.89          1.91         0.14 o                         
 -10  15   4          2.39          2.57         0.16 o                         
  -9  15   4          7.04          7.21         0.27 o                         
  -8  15   4          3.42          3.56         0.16 o                         
  -7  15   4          0.58          0.36         0.08 o                         
  -6  15   4          0.01          0.04         0.09 o                         
  -5  15   4         14.07         14.18         0.33 o                         
  -4  15   4         25.27         24.79         0.42 o                         
  -3  15   4          0.19          0.14         0.07 o                         
  -2  15   4          7.24          6.47         0.19 o                         
  -1  15   4          4.89          4.91         0.17 o                         
   0  15   4          2.84          2.84         0.15 o                         
   1  15   4          0.61          0.56         0.11 o                         
   2  15   4          1.07          1.05         0.12 o                         
 -11  16   4          1.18          0.75         0.12 o                         
 -10  16   4         24.13         23.56         0.65 o                         
  -9  16   4          3.08          3.50         0.19 o                         
  -8  16   4          9.26          8.77         0.28 o                         
  -7  16   4         17.00         17.39         0.36 o                         
  -6  16   4          0.05         -0.01         0.09 o                         
  -5  16   4         17.91         18.48         0.46 o                         
  -4  16   4          2.79          2.71         0.18 o                         
  -3  16   4          0.20          0.21         0.10 o                         
  -2  16   4          0.67          0.61         0.13 o                         
  -1  16   4          2.21          2.20         0.15 o                         
   0  16   4          9.37          8.92         0.35 o                         
  -8  17   4         10.89         11.11         0.33 o                         
  -7  17   4          1.18          1.08         0.14 o                         
  -6  17   4         11.45         11.13         0.29 o                         
  -5  17   4          1.80          1.89         0.16 o                         
  -4  17   4          0.12         -0.07         0.10 o                         
  -3  17   4          2.87          3.14         0.24 o                         
  -1 -17   5          0.89          0.81         0.10 o                         
   0 -17   5          1.52          1.53         0.10 o                         
   1 -17   5          1.50          1.35         0.10 o                         
   2 -17   5          1.80          1.54         0.11 o                         
   3 -17   5          1.53          1.69         0.13 o                         
   4 -17   5          0.33          0.38         0.09 o                         
   5 -17   5          0.12         -0.03         0.09 o                         
   6 -17   5          1.14          1.22         0.13 o                         
   7 -17   5          0.24          0.24         0.09 o                         
  -3 -16   5          3.07          3.41         0.24 o                         
  -2 -16   5          0.65          0.56         0.09 o                         
  -1 -16   5          0.13          0.24         0.07 o                         
   0 -16   5          6.31          6.01         0.16 o                         
   1 -16   5          3.24          3.18         0.15 o                         
   2 -16   5          0.13          0.06         0.06 o                         
   3 -16   5          0.34          0.46         0.07 o                         
   4 -16   5          4.18          3.61         0.14 o                         
   5 -16   5          4.37          4.63         0.18 o                         
   6 -16   5          0.51          0.55         0.10 o                         
   7 -16   5          0.02          0.00         0.09 o                         
   8 -16   5          4.57          4.52         0.25 o                         
   9 -16   5          5.26          5.31         0.21 o                         
  10 -16   5          0.18          0.02         0.09 o                         
  -5 -15   5          0.78          0.85         0.11 o                         
  -4 -15   5          7.50          7.03         0.21 o                         
  -3 -15   5         13.36         13.33         0.22 o                         
  -2 -15   5          6.25          5.63         0.15 o                         
  -1 -15   5         38.59         39.93         0.41 o                         
   0 -15   5          1.80          1.74         0.09 o                         
   1 -15   5         11.49         11.60         0.21 o                         
   2 -15   5         15.44         15.78         0.24 o                         
   3 -15   5          0.09          0.13         0.06 o                         
   4 -15   5          9.93         11.05         0.23 o                         
   5 -15   5          0.69          0.52         0.09 o                         
   6 -15   5          0.44          0.24         0.10 o                         
   7 -15   5          0.79          0.63         0.10 o                         
   8 -15   5          2.25          1.90         0.14 o                         
   9 -15   5          6.06          5.71         0.21 o                         
  10 -15   5          4.50          4.44         0.19 o                         
  11 -15   5          0.19          0.07         0.09 o                         
  -7 -14   5          2.34          2.66         0.17 o                         
  -6 -14   5          0.18          0.18         0.09 o                         
  -5 -14   5          0.66          0.65         0.08 o                         
  -4 -14   5          7.87          8.18         0.18 o                         
  -3 -14   5          7.84          8.22         0.16 o                         
  -2 -14   5          0.29          0.38         0.06 o                         
  -1 -14   5          4.35          4.21         0.11 o                         
   0 -14   5         21.20         20.56         0.26 o                         
   1 -14   5         24.72         25.20         0.31 o                         
   2 -14   5          0.46          0.52         0.08 o                         
   3 -14   5         40.06         38.72         0.46 o                         
   4 -14   5         40.48         40.41         0.48 o                         
   5 -14   5          1.21          1.09         0.10 o                         
   6 -14   5         39.10         39.44         0.58 o                         
   7 -14   5          1.67          1.46         0.11 o                         
   8 -14   5         11.81         12.28         0.25 o                         
   9 -14   5          0.84          0.79         0.09 o                         
  10 -14   5          1.88          1.77         0.11 o                         
  11 -14   5          0.24          0.05         0.08 o                         
  12 -14   5          0.24          0.13         0.10 o                         
  -8 -13   5          0.12          0.19         0.10 o                         
  -7 -13   5          0.81          0.76         0.10 o                         
  -6 -13   5          0.47          0.52         0.07 o                         
  -5 -13   5          8.01          8.22         0.17 o                         
  -4 -13   5          0.19          0.13         0.06 o                         
  -3 -13   5          4.66          4.27         0.12 o                         
  -2 -13   5          7.26          7.79         0.15 o                         
  -1 -13   5          0.04         -0.02         0.04 o                         
   0 -13   5         11.42         11.88         0.18 o                         
   1 -13   5          6.48          6.57         0.17 o                         
   2 -13   5          1.80          1.85         0.11 o                         
   3 -13   5          0.01         -0.06         0.06 o                         
   4 -13   5         15.96         16.08         0.25 o                         
   5 -13   5         39.06         37.93         0.43 o                         
   6 -13   5          3.16          3.27         0.14 o                         
   7 -13   5         17.55         16.52         0.27 o                         
   8 -13   5         18.64         19.33         0.30 o                         
   9 -13   5          3.46          3.58         0.14 o                         
  10 -13   5          1.11          0.98         0.11 o                         
  11 -13   5          1.67          1.52         0.11 o                         
  12 -13   5          0.53          0.50         0.09 o                         
  13 -13   5          0.91          0.76         0.10 o                         
  -9 -12   5          0.71          0.68         0.12 o                         
  -8 -12   5          6.92          7.16         0.19 o                         
  -7 -12   5          3.79          4.37         0.14 o                         
  -6 -12   5          5.70          5.87         0.15 o                         
  -5 -12   5          9.02          9.61         0.18 o                         
  -4 -12   5          1.14          1.19         0.08 o                         
  -3 -12   5          3.85          3.67         0.11 o                         
  -2 -12   5          6.03          5.71         0.13 o                         
  -1 -12   5         11.08         10.48         0.17 o                         
   0 -12   5         67.02         65.13         0.65 o                         
   1 -12   5          6.22          6.54         0.18 o                         
   2 -12   5         27.68         27.88         0.39 o                         
   3 -12   5         28.27         27.59         0.36 o                         
   4 -12   5          0.01          0.04         0.10 o                         
   5 -12   5          4.25          4.09         0.14 o                         
   6 -12   5          1.52          1.75         0.10 o                         
   7 -12   5         22.52         21.81         0.31 o                         
   8 -12   5          0.31          0.28         0.08 o                         
   9 -12   5         60.33         61.06         0.57 o                         
  10 -12   5         13.14         13.87         0.26 o                         
  11 -12   5          3.84          4.69         0.17 o                         
  12 -12   5          7.59          7.88         0.21 o                         
  13 -12   5          4.40          4.47         0.18 o                         
 -10 -11   5          0.64          0.55         0.12 o                         
  -9 -11   5          4.61          4.54         0.17 o                         
  -8 -11   5          0.16          0.14         0.07 o                         
  -7 -11   5          8.06          7.77         0.16 o                         
  -6 -11   5          7.69          7.66         0.16 o                         
  -5 -11   5          1.60          1.51         0.08 o                         
  -4 -11   5         13.37         13.58         0.19 o                         
  -3 -11   5         15.38         15.49         0.20 o                         
  -2 -11   5          3.60          3.80         0.10 o                         
  -1 -11   5          4.32          4.23         0.10 o                         
   0 -11   5         29.62         29.51         0.33 o                         
   1 -11   5         90.92         90.45         0.70 o                         
   2 -11   5         13.08         14.14         0.26 o                         
   3 -11   5         76.69         75.68         0.89 o                         
   4 -11   5         73.46         73.99         0.57 o                         
   5 -11   5         20.03         18.80         0.29 o                         
   6 -11   5          0.71          0.74         0.08 o                         
   7 -11   5         41.51         41.04         0.45 o                         
   8 -11   5          9.27          9.48         0.17 o                         
   9 -11   5          2.68          2.07         0.10 o                         
  10 -11   5          0.59          0.59         0.09 o                         
  11 -11   5         32.59         33.27         0.44 o                         
  12 -11   5          1.64          1.80         0.12 o                         
  13 -11   5         13.06         13.38         0.27 o                         
  14 -11   5          8.59          8.47         0.25 o                         
 -11 -10   5          1.91          1.76         0.14 o                         
 -10 -10   5          1.35          1.44         0.11 o                         
  -9 -10   5         19.30         19.66         0.26 o                         
  -8 -10   5          7.65          7.67         0.16 o                         
  -7 -10   5          2.95          2.93         0.11 o                         
  -6 -10   5          5.70          5.75         0.13 o                         
  -5 -10   5         18.06         18.12         0.22 o                         
  -4 -10   5          8.21          8.23         0.15 o                         
  -3 -10   5         25.12         24.69         0.24 o                         
  -2 -10   5         20.71         20.66         0.26 o                         
  -1 -10   5          0.04          0.02         0.06 o                         
   0 -10   5          9.73         10.33         0.22 o                         
   1 -10   5         16.41         15.65         0.22 o                         
   2 -10   5          0.01          0.09         0.06 o                         
   3 -10   5         16.32         16.09         0.20 o                         
   4 -10   5          0.32          0.25         0.06 o                         
   5 -10   5        214.56        210.04         1.33 o                         
   6 -10   5         36.34         37.37         0.42 o                         
   7 -10   5         55.49         55.93         0.63 o                         
   8 -10   5         58.05         57.38         0.49 o                         
   9 -10   5         15.11         15.51         0.23 o                         
  10 -10   5          1.22          1.19         0.09 o                         
  11 -10   5          2.13          2.40         0.13 o                         
  12 -10   5          1.35          1.44         0.11 o                         
  13 -10   5          9.29          9.58         0.23 o                         
  14 -10   5          0.36          0.24         0.10 o                         
 -12  -9   5          1.15          1.08         0.14 o                         
 -11  -9   5          0.02          0.15         0.11 o                         
 -10  -9   5          2.76          2.64         0.12 o                         
  -9  -9   5          9.70         10.11         0.18 o                         
  -8  -9   5          0.00          0.08         0.05 o                         
  -7  -9   5          0.18          0.19         0.05 o                         
  -6  -9   5          1.83          1.71         0.08 o                         
  -5  -9   5         22.64         21.97         0.25 o                         
  -4  -9   5         33.87         33.47         0.28 o                         
  -3  -9   5         19.07         19.10         0.19 o                         
  -2  -9   5          6.09          6.07         0.12 o                         
  -1  -9   5        125.37        123.17         0.78 o                         
   0  -9   5          4.97          4.99         0.14 o                         
   1  -9   5          4.02          4.39         0.09 o                         
   2  -9   5          1.08          1.56         0.09 o                         
   3  -9   5         14.44         12.96         0.16 o                         
   4  -9   5          2.31          2.88         0.10 o                         
   5  -9   5          0.30          0.41         0.06 o                         
   6  -9   5          1.17          1.17         0.09 o                         
   7  -9   5         19.48         19.99         0.26 o                         
   8  -9   5          4.72          4.89         0.13 o                         
   9  -9   5         11.64         12.02         0.19 o                         
  10  -9   5         18.19         18.04         0.26 o                         
  11  -9   5          2.58          2.47         0.13 o                         
  12  -9   5          6.70          6.80         0.19 o                         
  13  -9   5         11.04         11.77         0.26 o                         
  14  -9   5          2.18          2.21         0.16 o                         
  15  -9   5          0.01          0.04         0.09 o                         
 -13  -8   5          3.28          3.45         0.20 o                         
 -12  -8   5          0.60          0.40         0.11 o                         
 -11  -8   5          6.89          7.08         0.17 o                         
 -10  -8   5          0.13          0.11         0.06 o                         
  -9  -8   5          0.32          0.22         0.05 o                         
  -8  -8   5          0.84          0.97         0.06 o                         
  -7  -8   5          5.07          5.17         0.11 o                         
  -6  -8   5          0.02          0.00         0.03 o                         
  -5  -8   5          2.53          2.58         0.08 o                         
  -4  -8   5          1.02          1.22         0.06 o                         
  -3  -8   5         18.75         18.84         0.17 o                         
  -2  -8   5          0.70          0.81         0.05 o                         
  -1  -8   5          0.95          1.17         0.05 o                         
   0  -8   5          2.54          2.94         0.10 o                         
   1  -8   5        142.04        139.39         0.89 o                         
   2  -8   5         24.38         23.20         0.22 o                         
   3  -8   5         45.43         43.70         0.34 o                         
   4  -8   5         62.03         57.17         0.43 o                         
   5  -8   5         49.50         50.02         0.42 o                         
   6  -8   5          7.36          8.22         0.15 o                         
   7  -8   5          8.35          8.33         0.16 o                         
   8  -8   5         41.61         42.03         0.35 o                         
   9  -8   5         20.69         21.10         0.26 o                         
  10  -8   5          0.05          0.08         0.06 o                         
  11  -8   5          5.94          5.93         0.16 o                         
  12  -8   5          7.11          7.52         0.20 o                         
  13  -8   5          0.05          0.07         0.07 o                         
  14  -8   5          1.16          1.09         0.12 o                         
  15  -8   5          1.41          1.46         0.14 o                         
 -14  -7   5          0.36          0.30         0.12 o                         
 -13  -7   5         11.05         10.81         0.28 o                         
 -12  -7   5          1.26          1.23         0.11 o                         
 -11  -7   5          0.11          0.09         0.06 o                         
 -10  -7   5          0.30          0.27         0.06 o                         
  -9  -7   5         35.73         36.24         0.32 o                         
  -8  -7   5         20.54         19.89         0.23 o                         
  -7  -7   5          1.35          1.44         0.06 o                         
  -6  -7   5         21.22         21.74         0.20 o                         
  -5  -7   5         50.60         49.90         0.34 o                         
  -4  -7   5          0.36          0.36         0.04 o                         
  -3  -7   5          0.95          0.82         0.05 o                         
  -2  -7   5          0.45          0.62         0.04 o                         
  -1  -7   5         86.35         87.91         0.56 o                         
   0  -7   5         14.20         14.12         0.17 o                         
   1  -7   5        102.13        105.49         0.61 o                         
   2  -7   5         89.29         89.03         0.61 o                         
   3  -7   5          4.33          6.04         0.11 o                         
   4  -7   5         52.21         52.39         0.43 o                         
   5  -7   5         22.68         20.22         0.20 o                         
   6  -7   5         24.55         23.10         0.28 o                         
   7  -7   5          0.76          0.94         0.07 o                         
   8  -7   5         29.06         28.05         0.26 o                         
   9  -7   5         49.51         49.15         0.42 o                         
  10  -7   5         27.33         27.64         0.32 o                         
  11  -7   5          5.71          5.84         0.15 o                         
  12  -7   5         22.88         22.84         0.33 o                         
  13  -7   5          4.75          5.02         0.20 o                         
  14  -7   5          3.64          3.76         0.18 o                         
  15  -7   5          2.01          2.22         0.16 o                         
 -14  -6   5          1.40          1.54         0.19 o                         
 -13  -6   5          1.17          1.16         0.11 o                         
 -12  -6   5          1.15          1.20         0.08 o                         
 -11  -6   5          8.71          8.72         0.16 o                         
 -10  -6   5          0.38          0.33         0.05 o                         
  -9  -6   5         11.57         11.52         0.16 o                         
  -8  -6   5         38.62         39.03         0.38 o                         
  -7  -6   5         62.68         61.35         0.42 o                         
  -6  -6   5         13.13         13.29         0.14 o                         
  -5  -6   5        236.57        234.65         1.12 o                         
  -4  -6   5        145.68        149.12         0.76 o                         
  -3  -6   5          0.65          0.51         0.04 o                         
  -2  -6   5        157.15        152.85         0.73 o                         
  -1  -6   5         97.98        104.44         0.55 o                         
   0  -6   5          4.80          8.37         0.16 o                         
   1  -6   5          0.19          0.41         0.12 o                         
   2  -6   5          1.19          0.63         0.12 o                         
   3  -6   5         26.51         26.34         0.25 o                         
   4  -6   5        155.58        149.53         0.89 o                         
   5  -6   5          3.72          4.07         0.09 o                         
   6  -6   5        125.67        121.89         0.73 o                         
   7  -6   5          2.06          2.03         0.07 o                         
   8  -6   5          8.05          7.73         0.14 o                         
   9  -6   5         28.03         28.10         0.30 o                         
  10  -6   5          4.68          4.75         0.13 o                         
  11  -6   5          9.91          9.49         0.18 o                         
  12  -6   5          0.11          0.05         0.07 o                         
  13  -6   5          2.94          3.06         0.15 o                         
  14  -6   5          5.03          5.26         0.20 o                         
  15  -6   5          0.64          0.63         0.13 o                         
 -15  -5   5          0.61          0.43         0.13 o                         
 -14  -5   5          1.86          1.86         0.14 o                         
 -13  -5   5         18.55         18.46         0.26 o                         
 -12  -5   5          3.73          3.60         0.12 o                         
 -11  -5   5         25.22         24.36         0.26 o                         
 -10  -5   5         41.08         42.14         0.36 o                         
  -9  -5   5          0.01          0.04         0.06 o                         
  -8  -5   5         41.08         41.87         0.31 o                         
  -7  -5   5          2.86          3.01         0.07 o                         
  -6  -5   5          2.40          2.58         0.08 o                         
  -5  -5   5         14.60         12.00         0.12 o                         
  -4  -5   5          0.59          0.60         0.06 o                         
  -3  -5   5        228.88        214.19         0.92 o                         
  -2  -5   5        161.48        156.42         0.73 o                         
  -1  -5   5        408.24        396.18         1.61 o                         
   0  -5   5        596.15        578.71         2.49 o                         
   1  -5   5         26.54         25.63         0.22 o                         
   2  -5   5         94.01         75.15         0.43 o                         
   3  -5   5         24.62         24.87         0.26 o                         
   4  -5   5         12.25         16.60         0.24 o                         
   5  -5   5          1.97          2.19         0.07 o                         
   6  -5   5         36.70         34.30         0.25 o                         
   7  -5   5          8.34          9.56         0.13 o                         
   8  -5   5         55.24         53.84         0.39 o                         
   9  -5   5          0.43          0.42         0.05 o                         
  10  -5   5          5.56          5.23         0.13 o                         
  11  -5   5          1.83          1.85         0.10 o                         
  12  -5   5         12.80         12.28         0.24 o                         
  13  -5   5          2.01          1.98         0.15 o                         
  14  -5   5          0.55          0.76         0.11 o                         
  15  -5   5          0.13          0.45         0.11 o                         
 -15  -4   5          1.37          1.32         0.16 o                         
 -14  -4   5          1.31          1.19         0.13 o                         
 -13  -4   5          0.02         -0.01         0.08 o                         
 -12  -4   5          2.23          2.19         0.09 o                         
 -11  -4   5         11.78         11.49         0.16 o                         
 -10  -4   5          1.04          0.86         0.06 o                         
  -9  -4   5         77.58         75.64         0.48 o                         
  -8  -4   5        115.33        118.27         0.64 o                         
  -7  -4   5          4.30          4.21         0.08 o                         
  -6  -4   5        164.02        162.38         0.79 o                         
  -5  -4   5         51.36         51.01         0.33 o                         
  -4  -4   5         16.62         16.42         0.18 o                         
  -3  -4   5          7.20          6.81         0.11 o                         
  -2  -4   5         26.97         21.00         0.20 o                         
  -1  -4   5         19.58         17.09         0.18 o                         
   0  -4   5         93.06        113.03         0.62 o                         
   1  -4   5         60.80         47.19         0.33 o                         
   2  -4   5        233.31        239.81         1.09 o                         
   3  -4   5         45.99         40.40         0.27 o                         
   4  -4   5         60.37         55.66         0.34 o                         
   5  -4   5         11.09         11.65         0.16 o                         
   6  -4   5          9.99          9.59         0.12 o                         
   7  -4   5          6.36          6.26         0.12 o                         
   8  -4   5          0.17          0.19         0.05 o                         
   9  -4   5         31.98         31.49         0.29 o                         
  10  -4   5         45.19         45.15         0.42 o                         
  11  -4   5          6.44          6.34         0.17 o                         
  12  -4   5         12.38         12.82         0.24 o                         
  13  -4   5          4.33          4.15         0.17 o                         
  14  -4   5          2.55          2.49         0.14 o                         
  15  -4   5          0.03          0.05         0.10 o                         
 -16  -3   5          0.94          0.70         0.17 o                         
 -15  -3   5          3.99          3.72         0.17 o                         
 -14  -3   5         15.82         15.70         0.27 o                         
 -13  -3   5          0.10          0.18         0.06 o                         
 -12  -3   5         15.50         15.35         0.19 o                         
 -11  -3   5          0.07          0.19         0.04 o                         
 -10  -3   5          0.00          0.08         0.05 o                         
  -9  -3   5          2.38          2.13         0.07 o                         
  -8  -3   5          4.13          4.00         0.09 o                         
  -7  -3   5         67.14         71.75         0.39 o                         
  -6  -3   5        155.97        159.77         0.75 o                         
  -5  -3   5        145.45        153.18         0.69 o                         
  -4  -3   5        711.21        714.90         3.08 o                         
  -3  -3   5         39.55         38.79         0.25 o                         
  -2  -3   5          0.89          0.62         0.08 o                         
  -1  -3   5        276.05        259.65         1.11 o                         
   0  -3   5        943.95        990.92         4.36 o                         
   1  -3   5         37.00         46.44         0.28 o                         
   2  -3   5        216.47        209.72         0.94 o                         
   3  -3   5        364.04        358.67         1.47 o                         
   4  -3   5         64.72         68.65         0.38 o                         
   5  -3   5        134.70        128.60         0.62 o                         
   6  -3   5         15.73         15.15         0.14 o                         
   7  -3   5          1.17          1.03         0.06 o                         
   8  -3   5          6.10          6.38         0.13 o                         
   9  -3   5          1.41          1.21         0.06 o                         
  10  -3   5          7.93          7.82         0.16 o                         
  11  -3   5          6.41          6.69         0.17 o                         
  12  -3   5          0.14          0.12         0.07 o                         
  13  -3   5         12.48         12.63         0.27 o                         
  14  -3   5          8.74          8.93         0.24 o                         
  15  -3   5          0.07         -0.08         0.10 o                         
 -16  -2   5          6.05          6.33         0.37 o                         
 -15  -2   5          0.07          0.07         0.10 o                         
 -14  -2   5         18.38         18.53         0.30 o                         
 -13  -2   5         18.77         18.06         0.23 o                         
 -12  -2   5         17.93         17.66         0.21 o                         
 -11  -2   5         11.04         11.41         0.14 o                         
 -10  -2   5         88.02         85.77         0.53 o                         
  -9  -2   5         13.04         12.34         0.13 o                         
  -8  -2   5         13.30         12.59         0.13 o                         
  -7  -2   5         42.42         41.99         0.26 o                         
  -6  -2   5        180.31        174.43         0.79 o                         
  -5  -2   5          0.00          0.17         0.06 o                         
  -4  -2   5          1.00          0.56         0.05 o                         
  -3  -2   5        238.03        241.98         1.00 o                         
  -2  -2   5        348.89        357.04         1.58 o                         
  -1  -2   5        137.61        150.32         0.68 o                         
   0  -2   5        527.43        521.73         2.24 o                         
   1  -2   5        242.74        233.76         1.00 o                         
   2  -2   5         17.35         16.15         0.16 o                         
   3  -2   5        227.33        225.11         0.97 o                         
   4  -2   5        276.35        265.13         1.13 o                         
   5  -2   5        114.10        111.45         0.56 o                         
   6  -2   5          1.39          1.22         0.05 o                         
   7  -2   5        170.35        166.70         0.90 o                         
   8  -2   5         74.18         74.08         0.50 o                         
   9  -2   5          1.87          1.72         0.07 o                         
  10  -2   5         23.92         23.22         0.33 o                         
  11  -2   5          0.08          0.19         0.05 o                         
  12  -2   5          1.74          1.37         0.10 o                         
  13  -2   5          1.31          1.34         0.12 o                         
  14  -2   5          0.00          0.06         0.08 o                         
  15  -2   5          0.17         -0.02         0.10 o                         
 -17  -1   5          0.03          0.07         0.17 o                         
 -16  -1   5          7.13          7.38         0.28 o                         
 -15  -1   5          1.01          1.02         0.11 o                         
 -14  -1   5          0.05          0.08         0.06 o                         
 -13  -1   5         15.68         16.57         0.21 o                         
 -12  -1   5         50.89         50.94         0.40 o                         
 -11  -1   5          0.06          0.14         0.07 o                         
 -10  -1   5         23.60         23.47         0.20 o                         
  -9  -1   5        159.05        155.94         0.77 o                         
  -8  -1   5         89.73         85.03         0.45 o                         
  -7  -1   5        134.23        135.84         0.65 o                         
  -6  -1   5         32.93         28.52         0.21 o                         
  -5  -1   5          0.35          0.12         0.04 o                         
  -4  -1   5        166.65        162.54         0.71 o                         
  -3  -1   5         91.61         97.78         0.46 o                         
  -2  -1   5         37.36         29.38         0.18 o                         
  -1  -1   5        590.22        582.58         2.56 o                         
   0  -1   5        235.22        244.03         1.01 o                         
   1  -1   5        237.95        223.94         0.92 o                         
   2  -1   5        326.04        311.24         1.18 o                         
   3  -1   5         13.70          9.72         0.15 o                         
   4  -1   5        114.91        115.67         0.55 o                         
   5  -1   5        134.65        131.74         0.66 o                         
   6  -1   5          1.73          1.60         0.07 o                         
   7  -1   5         21.44         22.82         0.20 o                         
   8  -1   5         39.01         38.94         0.31 o                         
   9  -1   5          1.43          1.34         0.08 o                         
  10  -1   5          0.94          0.80         0.07 o                         
  11  -1   5          3.20          2.93         0.11 o                         
  12  -1   5         16.10         15.99         0.27 o                         
  13  -1   5          8.45          8.57         0.22 o                         
  14  -1   5          0.07         -0.09         0.09 o                         
  15  -1   5          0.02          0.09         0.11 o                         
 -17   0   5          0.01          0.07         0.13 o                         
 -16   0   5          0.44          0.48         0.11 o                         
 -15   0   5          0.00          0.01         0.08 o                         
 -14   0   5          6.79          7.05         0.16 o                         
 -13   0   5          1.62          1.63         0.08 o                         
 -12   0   5          7.73          7.81         0.13 o                         
 -11   0   5          8.29          8.53         0.13 o                         
 -10   0   5         75.72         75.38         0.43 o                         
  -9   0   5          9.21         10.19         0.11 o                         
  -8   0   5         65.92         67.26         0.38 o                         
  -7   0   5         43.06         44.53         0.25 o                         
  -6   0   5          0.88          1.17         0.07 o                         
  -5   0   5        184.93        203.11         0.86 o                         
  -4   0   5        140.32        127.82         0.61 o                         
  -3   0   5          0.35          0.70         0.05 o                         
  -2   0   5         31.92         33.32         0.20 o                         
  -1   0   5         14.58         11.41         0.11 o                         
   0   0   5          6.14          5.72         0.07 o                         
   1   0   5        341.16        362.32         1.42 o                         
   2   0   5        130.16        150.51         0.67 o                         
   3   0   5        142.48        152.56         0.67 o                         
   4   0   5        526.11        526.52         2.06 o                         
   5   0   5        108.13        101.07         0.54 o                         
   6   0   5        237.40        234.77         1.20 o                         
   7   0   5        104.58        100.73         0.58 o                         
   8   0   5          7.66          7.70         0.12 o                         
   9   0   5          5.50          5.25         0.15 o                         
  10   0   5          9.41          9.64         0.17 o                         
  11   0   5          0.43          0.42         0.06 o                         
  12   0   5          2.75          2.73         0.11 o                         
  13   0   5          0.41          0.22         0.09 o                         
  14   0   5          2.62          2.62         0.19 o                         
 -17   1   5          0.11          0.16         0.12 o                         
 -16   1   5          6.61          6.42         0.29 o                         
 -15   1   5          1.53          1.43         0.16 o                         
 -14   1   5          0.53          0.49         0.08 o                         
 -13   1   5         30.93         31.42         0.32 o                         
 -12   1   5         61.92         61.08         0.47 o                         
 -11   1   5          2.47          2.87         0.08 o                         
 -10   1   5         61.41         59.60         0.38 o                         
  -9   1   5         81.50         76.67         0.44 o                         
  -8   1   5         47.50         49.51         0.31 o                         
  -7   1   5          8.99         10.38         0.12 o                         
  -6   1   5        175.94        178.04         0.77 o                         
  -5   1   5        121.03        116.16         0.56 o                         
  -4   1   5          2.87          5.11         0.12 o                         
  -3   1   5         20.46         25.66         0.19 o                         
  -2   1   5         84.40         63.64         0.32 o                         
  -1   1   5        134.53        106.01         0.49 o                         
   0   1   5        101.84         98.59         0.47 o                         
   1   1   5        290.44        273.51         1.10 o                         
   2   1   5         46.71         47.93         0.27 o                         
   3   1   5          1.77          1.78         0.09 o                         
   4   1   5        261.49        254.25         1.18 o                         
   5   1   5        105.81        111.50         0.61 o                         
   6   1   5         11.90         12.66         0.13 o                         
   7   1   5          0.17          0.23         0.04 o                         
   8   1   5        201.08        198.09         1.10 o                         
   9   1   5         68.65         68.32         0.57 o                         
  10   1   5         17.44         16.83         0.22 o                         
  11   1   5         17.97         17.97         0.26 o                         
  12   1   5          7.59          7.98         0.18 o                         
  13   1   5          0.23          0.23         0.08 o                         
  14   1   5          1.68          1.50         0.17 o                         
 -17   2   5          0.19          0.08         0.11 o                         
 -16   2   5          0.18          0.11         0.09 o                         
 -15   2   5          0.18          0.39         0.08 o                         
 -14   2   5          3.97          3.86         0.14 o                         
 -13   2   5          1.33          1.38         0.08 o                         
 -12   2   5         12.05         12.25         0.18 o                         
 -11   2   5         13.25         14.04         0.18 o                         
 -10   2   5          2.89          3.02         0.08 o                         
  -9   2   5         26.68         29.06         0.22 o                         
  -8   2   5        346.98        347.59         1.64 o                         
  -7   2   5        236.73        232.15         1.00 o                         
  -6   2   5        358.40        338.73         1.36 o                         
  -5   2   5        952.70        938.31         3.74 o                         
  -4   2   5         64.66         72.76         0.41 o                         
  -3   2   5        153.47        176.42         0.79 o                         
  -2   2   5        232.85        268.92         1.07 o                         
  -1   2   5          0.31          1.66         0.06 o                         
   0   2   5          1.65          0.14         0.05 o                         
   1   2   5         91.87         83.44         0.40 o                         
   2   2   5        114.63         90.54         0.46 o                         
   3   2   5         79.21         75.54         0.42 o                         
   4   2   5          6.45          5.94         0.08 o                         
   5   2   5          1.51          1.73         0.05 o                         
   6   2   5         78.19         79.19         0.46 o                         
   7   2   5         19.08         18.81         0.17 o                         
   8   2   5         33.05         33.55         0.32 o                         
   9   2   5         42.59         42.21         0.39 o                         
  10   2   5         21.64         22.00         0.28 o                         
  11   2   5          7.93          7.72         0.18 o                         
  12   2   5         28.60         29.08         0.36 o                         
  13   2   5          1.30          1.21         0.12 o                         
  14   2   5          0.15          0.11         0.17 o                         
 -17   3   5          0.74          0.44         0.12 o                         
 -16   3   5          1.01          1.00         0.11 o                         
 -15   3   5          2.99          2.85         0.14 o                         
 -14   3   5          2.66          2.58         0.12 o                         
 -13   3   5          3.78          3.75         0.12 o                         
 -12   3   5          0.42          0.47         0.06 o                         
 -11   3   5          2.38          2.54         0.09 o                         
 -10   3   5         12.04         11.56         0.14 o                         
  -9   3   5         10.07          9.46         0.11 o                         
  -8   3   5         66.05         65.46         0.42 o                         
  -7   3   5         18.39         20.47         0.20 o                         
  -6   3   5          0.39          0.32         0.07 o                         
  -5   3   5          8.53          8.75         0.11 o                         
  -4   3   5        286.24        273.44         1.17 o                         
  -3   3   5        255.29        235.23         1.05 o                         
  -2   3   5         38.49         35.90         0.21 o                         
  -1   3   5        238.75        235.90         0.94 o                         
   0   3   5        384.00        386.14         1.48 o                         
   1   3   5          1.36          0.91         0.09 o                         
   2   3   5        110.64        107.49         0.52 o                         
   3   3   5          0.24          0.47         0.05 o                         
   4   3   5         45.77         43.88         0.29 o                         
   5   3   5         36.04         37.08         0.28 o                         
   6   3   5          6.29          6.36         0.10 o                         
   7   3   5          4.08          3.84         0.09 o                         
   8   3   5          8.20          7.77         0.15 o                         
   9   3   5          3.20          2.99         0.11 o                         
  10   3   5          0.01          0.02         0.05 o                         
  11   3   5          3.28          3.00         0.15 o                         
  12   3   5          5.13          4.93         0.17 o                         
  13   3   5          2.05          1.43         0.13 o                         
 -17   4   5         10.94         11.08         0.30 o                         
 -16   4   5          0.34          0.17         0.11 o                         
 -15   4   5         17.33         17.03         0.29 o                         
 -14   4   5         37.12         37.62         0.47 o                         
 -13   4   5          4.53          4.37         0.13 o                         
 -12   4   5         12.31         12.24         0.19 o                         
 -11   4   5         30.68         31.11         0.33 o                         
 -10   4   5          2.36          2.41         0.07 o                         
  -9   4   5         51.80         53.78         0.38 o                         
  -8   4   5         34.17         32.00         0.25 o                         
  -7   4   5         34.78         31.77         0.24 o                         
  -6   4   5        124.49        130.96         0.64 o                         
  -5   4   5        171.64        163.22         0.75 o                         
  -4   4   5          0.57          0.28         0.07 o                         
  -3   4   5         22.91         25.04         0.21 o                         
  -2   4   5        213.10        212.32         0.89 o                         
  -1   4   5          1.19          1.58         0.08 o                         
   0   4   5        192.65        184.21         0.83 o                         
   1   4   5          0.33          0.04         0.07 o                         
   2   4   5          3.29          1.70         0.08 o                         
   3   4   5          5.53          5.94         0.09 o                         
   4   4   5          2.29          3.02         0.09 o                         
   5   4   5         33.56         35.89         0.28 o                         
   6   4   5         41.56         42.53         0.32 o                         
   7   4   5          1.42          1.30         0.07 o                         
   8   4   5         30.36         31.27         0.32 o                         
   9   4   5         18.06         18.89         0.25 o                         
  10   4   5          2.70          2.42         0.11 o                         
  11   4   5          2.39          2.33         0.13 o                         
  12   4   5          3.13          3.04         0.15 o                         
  13   4   5          2.65          2.12         0.15 o                         
 -17   5   5          4.75          4.14         0.21 o                         
 -16   5   5          1.73          1.62         0.12 o                         
 -15   5   5          6.13          5.54         0.19 o                         
 -14   5   5          0.53          0.38         0.09 o                         
 -13   5   5          1.28          1.20         0.09 o                         
 -12   5   5         61.58         60.48         0.52 o                         
 -11   5   5          0.20          0.18         0.07 o                         
 -10   5   5        110.36        111.43         0.68 o                         
  -9   5   5          0.14          0.31         0.04 o                         
  -8   5   5          0.39          0.74         0.05 o                         
  -7   5   5         22.01         20.42         0.20 o                         
  -6   5   5         14.77         13.85         0.19 o                         
  -5   5   5          3.22          2.89         0.13 o                         
  -4   5   5        473.40        452.05         1.82 o                         
  -3   5   5        244.07        229.68         1.04 o                         
  -2   5   5        109.65        114.19         0.62 o                         
  -1   5   5        365.88        372.20         1.56 o                         
   0   5   5        206.11        192.72         0.87 o                         
   1   5   5          5.86          7.52         0.13 o                         
   2   5   5        188.36        182.07         0.93 o                         
   3   5   5         43.44         40.23         0.30 o                         
   4   5   5         12.51         12.81         0.14 o                         
   5   5   5         21.57         21.26         0.22 o                         
   6   5   5          1.73          1.84         0.08 o                         
   7   5   5          0.03          0.03         0.05 o                         
   8   5   5          4.55          4.51         0.14 o                         
   9   5   5          2.33          2.25         0.11 o                         
  10   5   5          7.21          7.43         0.19 o                         
  11   5   5          3.37          3.08         0.16 o                         
  12   5   5          1.76          1.43         0.14 o                         
 -17   6   5          8.65          9.44         0.28 o                         
 -16   6   5          1.09          1.11         0.12 o                         
 -15   6   5          1.44          1.84         0.12 o                         
 -14   6   5         35.86         35.63         0.43 o                         
 -13   6   5         20.62         20.48         0.30 o                         
 -12   6   5         14.86         15.31         0.25 o                         
 -11   6   5         14.39         13.50         0.20 o                         
 -10   6   5         23.87         23.62         0.28 o                         
  -9   6   5          0.53          0.93         0.06 o                         
  -8   6   5         37.75         37.98         0.30 o                         
  -7   6   5         11.77         12.29         0.15 o                         
  -6   6   5          8.31          8.68         0.11 o                         
  -5   6   5         17.41         16.16         0.16 o                         
  -4   6   5         74.30         68.68         0.41 o                         
  -3   6   5         13.21         14.18         0.25 o                         
  -2   6   5          2.50          3.48         0.11 o                         
  -1   6   5         13.89         14.22         0.15 o                         
   0   6   5        135.44        136.82         0.79 o                         
   1   6   5        148.50        151.13         0.85 o                         
   2   6   5          5.51          5.63         0.10 o                         
   3   6   5        189.49        188.22         0.99 o                         
   4   6   5         33.92         32.41         0.30 o                         
   5   6   5          0.00          0.03         0.06 o                         
   6   6   5          2.79          2.50         0.11 o                         
   7   6   5         16.25         16.07         0.24 o                         
   8   6   5          0.75          0.74         0.08 o                         
   9   6   5          0.00          0.05         0.07 o                         
  10   6   5          0.44          0.55         0.09 o                         
  11   6   5          1.15          1.07         0.12 o                         
  12   6   5          1.12          1.08         0.13 o                         
 -17   7   5          0.12          0.15         0.09 o                         
 -16   7   5         19.29         19.41         0.40 o                         
 -15   7   5          5.07          5.09         0.18 o                         
 -14   7   5         54.61         56.90         0.59 o                         
 -13   7   5         63.46         64.52         0.64 o                         
 -12   7   5          5.21          5.17         0.13 o                         
 -11   7   5         30.36         30.90         0.33 o                         
 -10   7   5        108.25        110.21         0.90 o                         
  -9   7   5         35.67         35.07         0.31 o                         
  -8   7   5          0.43          0.52         0.07 o                         
  -7   7   5         57.26         56.44         0.39 o                         
  -6   7   5         40.83         43.73         0.32 o                         
  -5   7   5          0.41          0.30         0.04 o                         
  -4   7   5          7.82          9.36         0.12 o                         
  -3   7   5          0.43          0.16         0.04 o                         
  -2   7   5          7.73          9.11         0.15 o                         
  -1   7   5         33.22         34.11         0.29 o                         
   0   7   5         11.44         11.83         0.17 o                         
   1   7   5         67.32         68.68         0.46 o                         
   2   7   5         17.75         17.79         0.21 o                         
   3   7   5          3.19          3.06         0.11 o                         
   4   7   5         36.07         36.86         0.41 o                         
   5   7   5         38.00         38.78         0.38 o                         
   6   7   5          8.42          9.02         0.19 o                         
   7   7   5         12.33         12.77         0.23 o                         
   8   7   5          0.70          0.68         0.09 o                         
   9   7   5          1.20          1.19         0.11 o                         
  10   7   5          0.20          0.10         0.09 o                         
  11   7   5          0.15          0.04         0.11 o                         
 -17   8   5          1.88          1.89         0.16 o                         
 -16   8   5          0.73          0.74         0.11 o                         
 -15   8   5          2.39          2.91         0.15 o                         
 -14   8   5          2.43          2.56         0.14 o                         
 -13   8   5          0.05          0.14         0.07 o                         
 -12   8   5         16.07         16.87         0.24 o                         
 -11   8   5         15.46         15.08         0.22 o                         
 -10   8   5          7.96          8.62         0.16 o                         
  -9   8   5         80.51         80.90         0.58 o                         
  -8   8   5         18.13         17.69         0.30 o                         
  -7   8   5          2.06          2.61         0.09 o                         
  -6   8   5         22.73         22.16         0.22 o                         
  -5   8   5         56.61         55.61         0.42 o                         
  -4   8   5         17.85         17.21         0.18 o                         
  -3   8   5          4.95          5.74         0.11 o                         
  -2   8   5         35.23         35.54         0.30 o                         
  -1   8   5         75.23         79.46         0.57 o                         
   0   8   5         13.39         13.51         0.18 o                         
   1   8   5          0.32          0.30         0.08 o                         
   2   8   5         45.68         45.60         0.38 o                         
   3   8   5         12.68         12.70         0.18 o                         
   4   8   5         45.29         45.42         0.41 o                         
   5   8   5          5.81          5.88         0.17 o                         
   6   8   5         16.98         17.34         0.28 o                         
   7   8   5         20.93         21.64         0.31 o                         
   8   8   5          7.49          7.45         0.19 o                         
   9   8   5          7.38          7.74         0.22 o                         
  10   8   5          0.11          0.10         0.10 o                         
 -17   9   5          1.42          1.31         0.15 o                         
 -16   9   5          0.37          0.46         0.11 o                         
 -15   9   5          0.84          0.99         0.11 o                         
 -14   9   5          0.76          0.83         0.09 o                         
 -13   9   5         51.51         51.32         0.58 o                         
 -12   9   5         40.88         42.53         0.43 o                         
 -11   9   5         30.45         30.22         0.35 o                         
 -10   9   5        120.67        123.29         1.05 o                         
  -9   9   5         21.95         22.76         0.31 o                         
  -8   9   5         66.99         65.64         0.57 o                         
  -7   9   5         84.33         84.90         0.64 o                         
  -6   9   5         25.56         25.41         0.24 o                         
  -5   9   5          7.49          7.89         0.16 o                         
  -4   9   5          2.82          3.46         0.11 o                         
  -3   9   5         33.75         32.72         0.29 o                         
  -2   9   5          7.57          7.32         0.14 o                         
  -1   9   5          6.18          6.16         0.17 o                         
   0   9   5         48.14         47.48         0.43 o                         
   1   9   5         64.29         65.91         0.60 o                         
   2   9   5          8.04          7.93         0.16 o                         
   3   9   5         32.07         33.51         0.37 o                         
   4   9   5          7.67          8.20         0.20 o                         
   5   9   5          6.64          6.51         0.19 o                         
   6   9   5          0.23          0.38         0.09 o                         
   7   9   5          2.18          2.27         0.13 o                         
   8   9   5          3.94          3.97         0.17 o                         
   9   9   5          3.88          3.89         0.20 o                         
 -16  10   5          1.41          1.78         0.16 o                         
 -15  10   5          0.38          0.55         0.10 o                         
 -14  10   5          2.17          2.67         0.15 o                         
 -13  10   5         15.19         15.75         0.31 o                         
 -12  10   5          1.86          2.01         0.12 o                         
 -11  10   5          7.19          7.28         0.17 o
[truncated: 526,827 more chars]
