# Supplementary material for: Crystal structures and Hirshfeld surface analyses of bis­(4,5-di­hydro­furan-2-yl)di­methyl­silane and (4,5-di­hydro­furan-2-yl)(meth­yl)di­phenyl­silane
Source: Acta Crystallogr E Crystallogr Commun. 2022 Jan 1;78(Pt 1):23–8. doi: 10.1107/S2056989021012548 (PMC8739194; doi:10.1107/S2056989021012548)
Supplement: Supplementary file 3 [file e-78-00023-2sup2.hkl]

data_2                                                                          
_shelx_title ' c0047_0m_a.res in P-1'                                           
_shelx_refln_list_code          4                                               
_shelx_F_calc_maximum       66.09                                               
_exptl_crystal_F_000       284.00                                               
_reflns_d_resolution_high  0.6355                                               
                                                                                
loop_                                                                           
 _space_group_symop_operation_xyz                                               
 'x, y, z'                                                                      
 '-x, -y, -z'                                                                   
                                                                                
_cell_length_a     8.7737                                                       
_cell_length_b     9.1715                                                       
_cell_length_c     9.8130                                                       
_cell_angle_alpha 102.219                                                       
_cell_angle_beta   90.613                                                       
_cell_angle_gamma 110.280                                                       
                                                                                
_shelx_F_squared_multiplier     1.000                                           
                                                                                
loop_                                                                           
 _refln_index_h                                                                 
 _refln_index_k                                                                 
 _refln_index_l                                                                 
 _refln_F_squared_calc                                                          
 _refln_F_squared_meas                                                          
 _refln_F_squared_sigma                                                         
 _refln_observed_status                                                         
   2   0   0         95.79         99.69         1.47 o                         
   3   0   0          9.93         10.05         0.51 o                         
   4   0   0        383.20        418.78         4.21 o                         
   5   0   0       1054.11       1083.23         8.95 o                         
   6   0   0          1.03          2.20         0.41 o                         
   7   0   0          0.01          0.14         0.31 o                         
   8   0   0        671.43        629.22         8.64 o                         
   9   0   0          6.45          6.70         1.12 o                         
  10   0   0         12.60         15.07         1.70 o                         
  11   0   0         63.57         64.61         2.61 o                         
  12   0   0         22.57         23.47         1.76 o                         
 -13   1   0         20.56         21.89         3.08 o                         
 -12   1   0        154.68        159.87         4.30 o                         
 -11   1   0          4.60          5.10         1.29 o                         
 -10   1   0          0.01          0.71         0.96 o                         
  -9   1   0          7.57          9.06         1.18 o                         
  -8   1   0          1.50          2.02         0.61 o                         
  -7   1   0         44.26         48.24         1.60 o                         
  -6   1   0         80.23         79.45         1.77 o                         
  -5   1   0        246.22        259.97         3.57 o                         
  -4   1   0        629.64        634.01         6.07 o                         
  -3   1   0        413.52        421.90         3.91 o                         
  -2   1   0        211.77        217.02         1.90 o                         
  -1   1   0        169.11        148.51         4.01 o                         
   1   1   0        107.20        111.42         1.28 o                         
   2   1   0        100.33        114.23         1.50 o                         
   3   1   0        322.41        340.29         4.90 o                         
   4   1   0        733.67        757.60         6.09 o                         
   5   1   0         54.69         45.13         1.30 o                         
   6   1   0        185.82        192.58         2.86 o                         
   7   1   0        101.16        102.96         2.35 o                         
   8   1   0        142.43        145.68         3.23 o                         
   9   1   0          0.05         -0.28         0.40 o                         
  10   1   0          0.78          1.40         0.53 o                         
  11   1   0         14.08         13.71         1.42 o                         
  12   1   0         31.33         30.56         1.91 o                         
 -13   2   0          9.15          7.74         1.39 o                         
 -12   2   0          8.19          6.45         1.05 o                         
 -11   2   0          1.18          1.65         0.75 o                         
 -10   2   0         50.06         50.29         2.65 o                         
  -9   2   0          0.07         -0.37         0.43 o                         
  -8   2   0        140.20        127.95         3.08 o                         
  -7   2   0        524.59        524.30         6.14 o                         
  -6   2   0         56.26         46.58         1.43 o                         
  -5   2   0         15.82         22.07         0.73 o                         
  -4   2   0        345.61        354.51         3.34 o                         
  -3   2   0        764.05        871.81         6.15 o                         
  -2   2   0       2835.14       2894.89        42.29 o                         
  -1   2   0          0.45          1.07         0.23 o                         
   0   2   0        187.48        199.02         1.72 o                         
   1   2   0       2901.72       2983.64        40.05 o                         
   2   2   0        291.71        341.90         3.92 o                         
   3   2   0        288.66        325.54         3.39 o                         
   4   2   0          5.47          5.23         0.51 o                         
   5   2   0          3.64          5.23         0.51 o                         
   6   2   0         66.26         71.06         1.78 o                         
   7   2   0         28.93         25.95         1.26 o                         
   8   2   0        115.03        109.13         2.74 o                         
   9   2   0        125.22        127.61         3.15 o                         
  10   2   0         36.82         36.76         1.97 o                         
  11   2   0          8.38          7.26         1.14 o                         
  12   2   0          0.06         -1.21         0.89 o                         
 -13   3   0         90.87         86.48         4.20 o                         
 -12   3   0          0.52          0.26         0.87 o                         
 -11   3   0         33.86         35.32         2.48 o                         
 -10   3   0         46.76         47.28         2.25 o                         
  -9   3   0         13.37         10.94         1.00 o                         
  -8   3   0        159.89        161.63         3.14 o                         
  -7   3   0        169.04        178.72         3.02 o                         
  -6   3   0          9.67         13.02         0.84 o                         
  -5   3   0        492.06        470.11         4.77 o                         
  -4   3   0        483.47        552.76         4.39 o                         
  -3   3   0       2359.18       2438.69        20.94 o                         
  -2   3   0       1195.29       1262.36         9.96 o                         
  -1   3   0        135.10        133.74         1.48 o                         
   0   3   0          2.70          2.96         0.25 o                         
   1   3   0       1349.93       1492.58         9.95 o                         
   2   3   0        313.13        291.59         2.83 o                         
   3   3   0        228.24        260.54         2.97 o                         
   4   3   0        166.33        186.69         2.61 o                         
   5   3   0        139.87        119.93         1.98 o                         
   6   3   0         30.56         22.35         0.96 o                         
   7   3   0        124.58        126.06         4.52 o                         
   8   3   0          0.45          0.10         0.31 o                         
   9   3   0         53.06         61.56         2.09 o                         
  10   3   0         45.22         47.34         2.32 o                         
  11   3   0         12.31         14.62         1.58 o                         
 -13   4   0          2.12          2.83         1.31 o                         
 -12   4   0         23.06         24.94         3.95 o                         
 -11   4   0          9.35          8.84         1.73 o                         
 -10   4   0        185.92        183.79         5.72 o                         
  -9   4   0         39.13         39.32         2.10 o                         
  -8   4   0          4.33          4.40         0.58 o                         
  -7   4   0        291.96        299.46         4.25 o                         
  -6   4   0         51.82         53.45         1.37 o                         
  -5   4   0        133.32        125.15         1.88 o                         
  -4   4   0         75.41         86.06         1.46 o                         
  -3   4   0        116.49        132.35         1.91 o                         
  -2   4   0        619.52        623.89         5.28 o                         
  -1   4   0          1.34          4.55         0.31 o                         
   0   4   0        529.24        538.31         4.86 o                         
   1   4   0        511.24        549.74         3.95 o                         
   2   4   0         20.03         27.73         0.74 o                         
   3   4   0         95.98         90.11         1.47 o                         
   4   4   0          1.67          8.81         0.64 o                         
   5   4   0         41.76         26.44         0.99 o                         
   6   4   0          3.65          6.60         0.58 o                         
   7   4   0          4.24          4.05         0.92 o                         
   8   4   0         75.96         71.91         3.22 o                         
   9   4   0          0.17          0.17         1.09 o                         
  10   4   0         53.73         57.43         4.98 o                         
 -13   5   0          0.90          1.81         1.34 o                         
 -12   5   0         21.70         19.08         2.92 o                         
 -11   5   0          3.41          2.26         0.96 o                         
 -10   5   0        131.47        133.54         4.43 o                         
  -9   5   0        151.69        147.27         2.86 o                         
  -8   5   0          0.49          0.06         0.26 o                         
  -7   5   0         12.00         10.09         0.94 o                         
  -6   5   0         33.24         24.22         0.96 o                         
  -5   5   0       1340.10       1412.89         9.89 o                         
  -4   5   0        189.36        179.22         2.33 o                         
  -3   5   0        566.79        612.25         5.26 o                         
  -2   5   0        164.85        150.09         1.86 o                         
  -1   5   0          4.05          6.02         0.39 o                         
   0   5   0        271.97        286.59         2.88 o                         
   1   5   0         32.16         30.78         0.81 o                         
   2   5   0         11.13         17.72         0.67 o                         
   3   5   0        537.26        471.88         4.58 o                         
   4   5   0          2.77          1.17         0.26 o                         
   5   5   0         92.64         76.13         1.89 o                         
   6   5   0        246.65        219.81         4.13 o                         
   7   5   0         37.21         33.27         2.83 o                         
   8   5   0         88.81         88.63         3.68 o                         
   9   5   0         59.84         63.45         2.74 o                         
  10   5   0         27.86         29.02         2.38 o                         
 -13   6   0          1.50          1.13         1.65 o                         
 -12   6   0          1.90          1.40         1.57 o                         
 -11   6   0         23.83         22.36         2.10 o                         
 -10   6   0         46.17         47.01         2.61 o                         
  -9   6   0        322.39        332.78         5.06 o                         
  -8   6   0          2.30          1.28         0.41 o                         
  -7   6   0        280.94        286.52         4.05 o                         
  -6   6   0       1145.94       1163.98        10.16 o                         
  -5   6   0        298.79        308.96         4.89 o                         
  -4   6   0        233.02        216.43         3.07 o                         
  -3   6   0        116.88        125.68         2.05 o                         
  -2   6   0        269.24        262.10         3.09 o                         
  -1   6   0       1140.14       1127.10         8.46 o                         
   0   6   0        128.24        125.12         1.69 o                         
   1   6   0        482.33        469.38         4.37 o                         
   2   6   0        121.15        109.30         3.10 o                         
   3   6   0          0.33          3.15         0.39 o                         
   4   6   0         19.18         25.11         1.53 o                         
   5   6   0          2.43          2.69         0.69 o                         
   6   6   0         41.82         41.63         3.83 o                         
   7   6   0        206.44        217.26         5.60 o                         
   8   6   0          4.04          4.15         1.02 o                         
   9   6   0        172.47        180.38         4.69 o                         
 -13   7   0         20.21         18.03         2.88 o                         
 -12   7   0         15.43         16.15         2.76 o                         
 -11   7   0         21.94         25.17         3.19 o                         
 -10   7   0         34.42         43.91         2.71 o                         
  -9   7   0          3.79          2.30         0.56 o                         
  -8   7   0         69.82         70.57         2.47 o                         
  -7   7   0        192.02        199.40         3.73 o                         
  -6   7   0         34.23         36.62         1.58 o                         
  -5   7   0        543.62        526.16         5.58 o                         
  -4   7   0        187.16        179.90         2.78 o                         
  -3   7   0         66.60         69.15         1.72 o                         
  -2   7   0         33.06         33.27         1.15 o                         
  -1   7   0         41.19         34.68         1.28 o                         
   0   7   0          9.57         13.15         0.79 o                         
   1   7   0        433.53        422.75         5.21 o                         
   2   7   0         12.61          8.36         0.81 o                         
   3   7   0          7.38          9.10         0.79 o                         
   4   7   0         83.40         87.97         2.94 o                         
   5   7   0         14.66         17.47         1.42 o                         
   6   7   0         16.74         21.36         2.19 o                         
   7   7   0         22.84         22.07         1.77 o                         
   8   7   0          4.50          4.91         1.14 o                         
 -13   8   0         23.96         25.21         3.61 o                         
 -12   8   0          7.62          9.11         1.75 o                         
 -11   8   0          0.45          2.54         0.96 o                         
 -10   8   0         66.59         66.99         2.23 o                         
  -9   8   0         16.17         14.66         1.31 o                         
  -8   8   0        211.64        213.45         6.02 o                         
  -7   8   0         72.35         75.29         2.24 o                         
  -6   8   0          8.65          6.87         0.76 o                         
  -5   8   0        152.90        151.84         2.79 o                         
  -4   8   0         49.32         48.06         2.00 o                         
  -3   8   0        142.56        133.41         3.49 o                         
  -2   8   0          9.02          9.36         0.72 o                         
  -1   8   0          0.72          1.14         0.28 o                         
   0   8   0          2.75          2.85         0.47 o                         
   1   8   0         36.26         34.46         1.64 o                         
   2   8   0        183.35        179.71         3.75 o                         
   3   8   0        184.72        180.59         3.85 o                         
   4   8   0         25.15         29.29         1.82 o                         
   5   8   0          3.00          2.15         2.49 o                         
   6   8   0         66.93         78.32         3.08 o                         
   7   8   0        174.01        192.99         5.16 o                         
 -13   9   0         45.25         49.49         6.32 o                         
 -12   9   0         19.14         20.32         4.11 o                         
 -11   9   0         21.34         25.42         3.15 o                         
 -10   9   0         39.02         40.52         3.01 o                         
  -9   9   0        198.95        197.75         4.20 o                         
  -8   9   0         12.80         13.42         1.48 o                         
  -7   9   0         81.72         88.57         2.91 o                         
  -6   9   0         29.64         28.20         1.88 o                         
  -5   9   0          5.25          5.31         1.32 o                         
  -4   9   0        292.13        296.24         5.56 o                         
  -3   9   0         20.68         17.96         1.33 o                         
  -2   9   0        181.06        196.30         5.49 o                         
  -1   9   0         75.53         65.82         2.45 o                         
   0   9   0         40.46         33.31         1.56 o                         
   1   9   0         25.79         28.17         1.35 o                         
   2   9   0         34.02         33.35         2.09 o                         
   3   9   0         67.88         73.17         3.12 o                         
   4   9   0         96.00         93.54         5.97 o                         
   5   9   0         14.69         14.24         1.67 o                         
   6   9   0         45.87         48.93         4.91 o                         
 -12  10   0          4.78          2.20         1.72 o                         
 -11  10   0          2.40          7.60         2.07 o                         
 -10  10   0          4.65          6.32         1.42 o                         
  -9  10   0        134.19        152.74         6.87 o                         
  -8  10   0         17.71         15.98         1.90 o                         
  -7  10   0          0.00         -0.33         0.45 o                         
  -6  10   0         85.05         90.47         3.20 o                         
  -5  10   0         51.50         47.45         2.26 o                         
  -4  10   0         43.05         47.45         2.81 o                         
  -3  10   0          0.46          0.14         0.46 o                         
  -2  10   0         18.23         18.80         2.19 o                         
  -1  10   0         11.10         12.95         1.79 o                         
   0  10   0         25.33         20.20         2.99 o                         
   1  10   0          2.74          3.16         1.39 o                         
   2  10   0         69.23         73.02         5.23 o                         
   3  10   0          9.05         10.04         2.28 o                         
   4  10   0          6.47          9.53         1.43 o                         
   5  10   0         20.28         22.01         3.98 o                         
 -11  11   0         65.72         60.38         4.60 o                         
 -10  11   0         45.10         46.70         3.57 o                         
  -9  11   0        117.71        119.99         5.21 o                         
  -8  11   0          1.26          2.10         0.97 o                         
  -7  11   0         10.76          8.88         1.34 o                         
  -6  11   0        159.45        159.71         4.49 o                         
  -5  11   0          5.10          4.70         1.73 o                         
  -3  11   0        154.31        168.10         5.70 o                         
  -2  11   0         12.62         10.24         1.70 o                         
  -1  11   0        150.91        152.19         9.98 o                         
   0  11   0         28.54         24.71         6.82 o                         
   1  11   0          0.06          1.42         1.06 o                         
   2  11   0        112.49        127.08         7.36 o                         
   3  11   0          0.85          3.12         1.87 o                         
   4  11   0        183.27        210.26        12.76 o                         
 -10  12   0         16.54         12.59         2.21 o                         
  -9  12   0          5.11          6.61         1.82 o                         
  -8  12   0        151.00        159.34         5.65 o                         
  -7  12   0         15.33         19.08         3.12 o                         
  -6  12   0          0.37          0.59         0.73 o                         
  -5  12   0         32.63         28.02         2.77 o                         
  -4  12   0          3.13          3.61         1.15 o                         
  -3  12   0          0.63          1.29         0.96 o                         
  -2  12   0          1.40          1.05         0.99 o                         
  -1  12   0          8.32          6.12         2.02 o                         
   0  12   0         51.57         56.74         4.91 o                         
   1  12   0         46.10         52.56         5.38 o                         
   2  12   0          9.65          9.26         2.19 o                         
  -9  13   0          7.74          2.21         1.09 o                         
  -7  13   0          0.12         -0.63         1.23 o                         
  -6  13   0          0.01         -1.18         0.78 o                         
  -5  13   0          7.74          6.33         1.54 o                         
  -4  13   0         10.22          9.35         3.18 o                         
  -3  13   0          6.26          3.23         1.94 o                         
  -2  13   0         33.90         41.96         4.52 o                         
  -1  13   0          0.96         -2.09         1.52 o                         
   0  13   0         18.25         26.35         5.54 o                         
  -6  14   0          1.08         -0.45         0.96 o                         
  -5  14   0          7.69          6.65         2.28 o                         
  -4  14   0         40.99         37.41         4.60 o                         
   3 -14   1         10.87         11.94         2.77 o                         
   4 -14   1          0.03          1.80         1.72 o                         
   5 -14   1          2.34          1.78         1.22 o                         
   6 -14   1          5.06          2.66         1.14 o                         
   7 -14   1          0.42         -0.19         1.82 o                         
   0 -13   1         44.46         50.19         5.19 o                         
   1 -13   1         58.67         73.46         5.64 o                         
   2 -13   1         17.94         20.32         3.53 o                         
   3 -13   1          5.77          5.50         1.77 o                         
   4 -13   1         12.30         14.26         2.33 o                         
   5 -13   1         84.44         93.30         4.57 o                         
   6 -13   1          7.14          6.26         2.01 o                         
   7 -13   1         23.52         26.82         3.74 o                         
   8 -13   1         25.88         21.29         4.21 o                         
   9 -13   1         22.91         19.72         2.73 o                         
  -2 -12   1          0.36          0.82         2.89 o                         
  -1 -12   1          0.88          1.18         1.23 o                         
   0 -12   1          0.09          0.42         0.96 o                         
   1 -12   1         62.31         64.16         4.89 o                         
   2 -12   1         31.87         27.98         3.60 o                         
   3 -12   1          0.07          1.01         0.80 o                         
   4 -12   1         33.04         30.27         2.85 o                         
   5 -12   1          0.20         -0.34         0.68 o                         
   6 -12   1         83.55         89.89         5.94 o                         
   7 -12   1          0.04          0.66         0.87 o                         
   8 -12   1          2.17          0.83         1.40 o                         
   9 -12   1         41.26         42.45         3.01 o                         
  10 -12   1         63.31         69.79         3.88 o                         
  11 -12   1          3.21          0.66         1.51 o                         
  -4 -11   1          4.95          6.02         1.64 o                         
  -3 -11   1          5.23          4.71         1.13 o                         
  -2 -11   1        160.81        176.04         8.68 o                         
  -1 -11   1         26.62         27.39         4.09 o                         
   0 -11   1         31.77         27.45         3.88 o                         
   1 -11   1          2.54          3.67         1.25 o                         
   2 -11   1         57.01         61.68         3.29 o                         
   3 -11   1          2.19          0.37         0.45 o                         
   4 -11   1         71.58         76.96         3.67 o                         
   5 -11   1          5.67          2.41         1.46 o                         
   6 -11   1        141.22        144.42         4.24 o                         
   7 -11   1         30.86         27.06         2.57 o                         
   8 -11   1          1.88          2.35         0.60 o                         
   9 -11   1         31.07         33.27         2.63 o                         
  10 -11   1          0.17         -0.61         0.82 o                         
  11 -11   1          9.29          7.32         1.89 o                         
  12 -11   1          4.78          1.75         3.10 o                         
  -5 -10   1         23.79         25.20         2.15 o                         
  -4 -10   1          2.62          2.67         1.00 o                         
  -3 -10   1         65.68         68.29         3.20 o                         
  -2 -10   1          3.18          2.33         1.06 o                         
  -1 -10   1        142.61        136.70         5.22 o                         
   0 -10   1          1.82         -0.02         0.73 o                         
   1 -10   1          0.01         -0.07         0.60 o                         
   2 -10   1        253.57        266.86         6.70 o                         
   3 -10   1         11.89         10.98         1.64 o                         
   4 -10   1        150.85        143.44         3.82 o                         
   5 -10   1        177.02        182.47         3.85 o                         
   6 -10   1          0.43          0.78         0.48 o                         
   7 -10   1        181.58        189.21         5.07 o                         
   8 -10   1          6.57          6.88         1.25 o                         
   9 -10   1         70.24         73.34         3.17 o                         
  10 -10   1        399.21        394.82         7.94 o                         
  11 -10   1          2.38          2.23         1.28 o                         
  12 -10   1         31.64         31.95         3.21 o                         
  -6  -9   1         11.80         12.87         1.60 o                         
  -5  -9   1         24.67         27.97         2.50 o                         
  -4  -9   1          3.42          3.79         0.99 o                         
  -3  -9   1          3.23          4.74         1.03 o                         
  -2  -9   1        123.62        129.09         7.32 o                         
  -1  -9   1         10.77         10.14         1.06 o                         
   0  -9   1         36.54         37.80         1.56 o                         
   1  -9   1        129.51        118.22         5.97 o                         
   2  -9   1         29.58         27.87         2.82 o                         
   3  -9   1         19.41         19.66         1.14 o                         
   4  -9   1          0.20          0.27         0.35 o                         
   5  -9   1         34.21         38.15         1.74 o                         
   6  -9   1         38.65         34.03         1.85 o                         
   7  -9   1         10.76         11.36         1.81 o                         
   8  -9   1         45.32         48.51         2.95 o                         
   9  -9   1         85.32         81.52         3.91 o                         
  10  -9   1          1.79          3.34         1.10 o                         
  11  -9   1         30.66         27.60         2.88 o                         
  12  -9   1         18.83         22.22         2.65 o                         
  13  -9   1         32.35         29.61         4.53 o                         
  -7  -8   1          0.28          1.07         1.34 o                         
  -6  -8   1         10.65         11.33         1.40 o                         
  -5  -8   1         35.84         39.48         2.97 o                         
  -4  -8   1         66.20         71.80         2.88 o                         
  -3  -8   1          9.58         11.88         2.58 o                         
  -2  -8   1          0.50          2.42         0.46 o                         
  -1  -8   1          1.39          3.42         0.65 o                         
   0  -8   1        237.21        223.94         4.31 o                         
   1  -8   1         40.12         42.23         1.36 o                         
   2  -8   1         11.73         14.15         0.83 o                         
   3  -8   1        306.39        317.80         4.14 o                         
   4  -8   1        526.21        500.40         5.88 o                         
   5  -8   1        118.24        128.72         2.98 o                         
   6  -8   1          0.07          0.04         0.37 o                         
   7  -8   1        116.14        117.17         3.39 o                         
   8  -8   1        428.61        431.55         8.99 o                         
   9  -8   1          1.89          1.98         0.85 o                         
  10  -8   1         71.70         68.54         3.02 o                         
  11  -8   1          5.79          2.97         1.30 o                         
  12  -8   1          1.15          0.95         1.17 o                         
  13  -8   1          1.19         -1.94         1.30 o                         
  -8  -7   1        221.63        236.63         6.14 o                         
  -7  -7   1          0.01         -0.22         0.51 o                         
  -6  -7   1        115.25        115.84         3.86 o                         
  -5  -7   1         17.25         13.08         1.99 o                         
  -4  -7   1         46.94         42.52         2.12 o                         
  -3  -7   1        104.73        108.80         2.85 o                         
  -2  -7   1          0.10          0.30         0.79 o                         
  -1  -7   1        261.75        252.36         3.47 o                         
   0  -7   1        502.44        496.01         5.18 o                         
   1  -7   1          1.15          0.21         0.24 o                         
   2  -7   1        274.94        267.55         3.30 o                         
   3  -7   1         12.11         17.55         0.76 o                         
   4  -7   1        307.10        295.50         3.62 o                         
   5  -7   1         18.17         17.31         1.53 o                         
   6  -7   1        342.21        342.94         4.89 o                         
   7  -7   1         26.88         29.30         1.29 o                         
   8  -7   1        148.37        147.62         5.92 o                         
   9  -7   1          9.79         10.67         2.27 o                         
  10  -7   1          0.13         -0.85         0.57 o                         
  11  -7   1        105.50        100.30         4.31 o                         
  12  -7   1         49.63         52.85         3.21 o                         
  13  -7   1          0.00          0.86         1.04 o                         
  -9  -6   1          3.51          2.48         1.22 o                         
  -8  -6   1         37.32         33.81         2.32 o                         
  -7  -6   1         38.97         44.12         2.54 o                         
  -6  -6   1         20.06         22.54         3.03 o                         
  -5  -6   1         51.12         49.13         3.71 o                         
  -4  -6   1        219.03        197.88         4.65 o                         
  -3  -6   1        199.83        222.89         5.09 o                         
  -2  -6   1          0.14          0.39         0.22 o                         
  -1  -6   1        114.83        113.84         1.85 o                         
   0  -6   1        947.06        876.91         7.01 o                         
   1  -6   1        391.95        416.79         4.15 o                         
   2  -6   1         15.66          8.56         0.77 o                         
   3  -6   1         23.39         27.39         0.97 o                         
   4  -6   1         13.23         14.43         0.87 o                         
   5  -6   1        611.91        585.36         5.19 o                         
   6  -6   1          3.22          2.55         0.44 o                         
   7  -6   1         47.04         45.51         1.72 o                         
   8  -6   1        129.63        114.79         5.04 o                         
   9  -6   1          6.38          7.69         1.35 o                         
  10  -6   1         99.60        100.45         3.45 o                         
  11  -6   1          2.10          2.31         0.84 o                         
  12  -6   1          0.77          0.12         0.71 o                         
  13  -6   1         36.44         32.98         4.07 o                         
 -10  -5   1          6.73          4.22         2.46 o                         
  -9  -5   1          0.10         -0.43         0.61 o                         
  -8  -5   1         58.31         59.49         2.99 o                         
  -7  -5   1         54.31         49.73         2.59 o                         
  -6  -5   1         20.96         20.80         3.07 o                         
  -5  -5   1         78.01         70.78         1.92 o                         
  -4  -5   1         49.68         58.10         2.08 o                         
  -3  -5   1        108.75         93.63         2.42 o                         
  -2  -5   1        150.85        160.89         3.04 o                         
  -1  -5   1         84.57         83.17         1.48 o                         
   0  -5   1        905.11        948.17         7.10 o                         
   1  -5   1        574.20        586.29         5.06 o                         
   2  -5   1         60.10         63.53         1.25 o                         
   3  -5   1         42.23         31.05         1.17 o                         
   4  -5   1        111.73        116.78         1.76 o                         
   5  -5   1       1608.82       1598.72        15.30 o                         
   6  -5   1         15.18         13.33         0.73 o                         
   7  -5   1        632.68        636.37         8.91 o                         
   8  -5   1          1.65          0.90         0.45 o                         
   9  -5   1         28.00         26.55         1.73 o                         
  10  -5   1         24.91         28.47         1.99 o                         
  11  -5   1          7.43          5.96         1.49 o                         
  12  -5   1         10.85         10.26         3.52 o                         
  13  -5   1         95.72        100.84         5.72 o                         
 -11  -4   1         15.66         11.99         2.00 o                         
 -10  -4   1         11.22         11.09         1.64 o                         
  -9  -4   1         16.79         17.80         1.77 o                         
  -8  -4   1         10.72          9.75         1.40 o                         
  -7  -4   1        319.88        302.85         5.15 o                         
  -6  -4   1          0.08          0.28         0.99 o                         
  -5  -4   1         85.04         71.78         1.70 o                         
  -4  -4   1         40.44         38.67         1.33 o                         
  -3  -4   1         76.58         79.49         1.74 o                         
  -2  -4   1        688.25        659.58         6.75 o                         
  -1  -4   1         59.91         66.80         1.18 o                         
   0  -4   1         27.99         30.08         0.59 o                         
   1  -4   1       1266.44       1279.58         8.04 o                         
   2  -4   1        223.67        288.86         2.87 o                         
   3  -4   1       1822.26       1876.67        12.30 o                         
   4  -4   1       1358.27       1430.28         9.97 o                         
   5  -4   1        163.51        180.83         2.32 o                         
   6  -4   1        259.57        250.97         4.05 o                         
   7  -4   1         55.67         52.41         1.91 o                         
   8  -4   1        228.52        217.66         4.12 o                         
   9  -4   1        231.83        222.56         6.35 o                         
  10  -4   1          2.45          2.02         0.69 o                         
  11  -4   1        177.68        185.07         6.03 o                         
  12  -4   1         18.45         14.11         2.83 o                         
  13  -4   1         28.85         28.71         6.60 o                         
 -11  -3   1         13.29         15.86         1.68 o                         
 -10  -3   1          1.54          1.41         0.84 o                         
  -9  -3   1          7.33         10.41         1.29 o                         
  -8  -3   1        160.72        160.71         4.29 o                         
  -7  -3   1          1.50          0.46         0.34 o                         
  -6  -3   1         93.13        110.25         2.78 o                         
  -5  -3   1          1.47          1.37         0.34 o                         
  -4  -3   1         12.23         20.18         0.90 o                         
  -3  -3   1         51.03         46.80         1.10 o                         
  -2  -3   1         86.81         73.13         1.31 o                         
  -1  -3   1        242.05        218.57         2.56 o                         
   0  -3   1         39.26         39.01         0.64 o                         
   1  -3   1          5.99          5.29         0.30 o                         
   2  -3   1        315.77        354.76         3.09 o                         
   3  -3   1        330.80        340.25         3.09 o                         
   4  -3   1        559.27        629.60         8.30 o                         
   5  -3   1         64.59         82.58         2.23 o                         
   6  -3   1        209.04        207.57         3.55 o                         
   7  -3   1         54.83         56.27         1.94 o                         
   8  -3   1         18.15         15.98         1.44 o                         
   9  -3   1          3.31          4.84         0.82 o                         
  10  -3   1         28.29         28.97         2.21 o                         
  11  -3   1         71.19         73.93         3.35 o                         
  12  -3   1          0.50         -1.42         0.94 o                         
  13  -3   1         41.29         37.62         3.15 o                         
 -12  -2   1          0.00         -0.37         0.67 o                         
 -11  -2   1         81.32         87.45         3.60 o                         
 -10  -2   1          6.49          7.69         1.51 o                         
  -9  -2   1         15.69         17.24         1.40 o                         
  -8  -2   1          0.71          1.06         0.48 o                         
  -7  -2   1         25.38         29.24         1.50 o                         
  -6  -2   1         63.34         58.17         2.23 o                         
  -5  -2   1        223.34        237.10         3.15 o                         
  -4  -2   1         11.08          7.56         0.59 o                         
  -3  -2   1       1380.60       1489.97        13.61 o                         
  -2  -2   1       1714.01       1809.41        11.59 o                         
  -1  -2   1        328.84        315.89         2.52 o                         
   0  -2   1        458.51        443.65         3.09 o                         
   2  -2   1       3450.44       3481.92        47.49 o                         
   3  -2   1         69.55         69.31         1.47 o                         
   4  -2   1         21.96         31.27         1.09 o                         
   5  -2   1         91.75         86.49         1.82 o                         
   6  -2   1        106.14        106.34         2.24 o                         
   7  -2   1         11.08         12.00         0.91 o                         
   8  -2   1          7.16          6.32         0.75 o                         
   9  -2   1        150.22        151.18         5.90 o                         
  10  -2   1         13.17         15.92         1.14 o                         
  11  -2   1          2.50          3.37         0.81 o                         
  12  -2   1         55.09         52.22         3.12 o                         
  13  -2   1         32.22         28.92         2.78 o                         
 -12  -1   1          9.63          6.12         1.27 o                         
 -11  -1   1         41.40         40.11         2.74 o                         
 -10  -1   1         94.83         97.05         4.64 o                         
  -9  -1   1        130.58        121.11         3.42 o                         
  -8  -1   1          0.06         -0.04         0.40 o                         
  -7  -1   1        254.99        249.18         4.27 o                         
  -6  -1   1        133.50        133.22         2.70 o                         
  -5  -1   1        497.22        494.10         5.08 o                         
  -4  -1   1          2.38          3.46         0.41 o                         
  -3  -1   1        274.73        248.23         3.03 o                         
  -2  -1   1         66.41         74.66         1.09 o                         
  -1  -1   1       2752.81       2732.66        51.19 o                         
   0  -1   1       1312.61       1386.69        33.31 o                         
   1  -1   1        223.45        235.10         2.01 o                         
   2  -1   1       1075.29       1151.01         9.02 o                         
   3  -1   1        577.74        554.68         5.52 o                         
   4  -1   1         30.40         28.53         1.04 o                         
   5  -1   1       1023.65       1065.53         9.87 o                         
   6  -1   1        157.55        173.22         3.22 o                         
   7  -1   1          1.66          1.47         0.63 o                         
   8  -1   1        120.96        114.16         2.85 o                         
   9  -1   1          2.98          2.14         0.61 o                         
  10  -1   1          7.29          8.83         0.83 o                         
  11  -1   1        111.74        110.73         4.32 o                         
  12  -1   1          0.66          1.99         0.70 o                         
  13  -1   1         69.72         73.15         3.64 o                         
 -12   0   1         23.43         20.35         1.72 o                         
 -11   0   1         15.66         18.41         1.97 o                         
 -10   0   1         37.75         33.70         2.39 o                         
  -9   0   1         76.21         77.95         3.08 o                         
  -8   0   1         27.22         25.93         1.43 o                         
  -7   0   1        514.23        507.47         7.41 o                         
  -6   0   1         91.28         83.83         1.96 o                         
  -5   0   1        116.28        117.41         2.37 o                         
  -4   0   1        400.08        399.75         4.38 o                         
  -3   0   1         67.98         71.76         1.13 o                         
  -2   0   1       1454.10       1448.29        23.72 o                         
  -1   0   1        669.46        631.92         8.07 o                         
   1   0   1       2386.97       2365.29        29.44 o                         
   2   0   1       2003.80       2051.95        35.36 o                         
   3   0   1         74.33         79.32         1.67 o                         
   4   0   1         44.95         38.05         1.28 o                         
   5   0   1        106.68        107.67         2.16 o                         
   6   0   1        133.61        126.28         2.32 o                         
   7   0   1         64.39         54.72         2.07 o                         
   8   0   1         31.89         31.27         1.40 o                         
   9   0   1         45.87         46.28         2.01 o                         
  10   0   1        145.26        142.57         3.76 o                         
  11   0   1         88.30         86.94         3.03 o                         
  12   0   1         17.86         21.26         1.78 o                         
 -13   1   1         13.54         12.60         1.75 o                         
 -12   1   1         72.70         77.84         3.63 o                         
 -11   1   1         38.36         39.04         2.80 o                         
 -10   1   1          9.81          9.72         1.43 o                         
  -9   1   1         80.90         73.34         2.36 o                         
  -8   1   1         53.46         48.59         2.25 o                         
  -7   1   1        213.18        211.33         4.01 o                         
  -6   1   1        129.57        138.05         2.65 o                         
  -5   1   1       1372.88       1441.95        12.04 o                         
  -4   1   1       1133.19       1228.07         9.25 o                         
  -3   1   1          6.96         22.61         0.76 o                         
  -1   1   1        738.83        769.95         5.00 o                         
   0   1   1        367.20        376.47         2.56 o                         
   2   1   1       1224.64       1288.94         9.27 o                         
   3   1   1          9.85         14.29         0.71 o                         
   4   1   1        210.18        211.20         3.73 o                         
   5   1   1          3.62          1.93         0.38 o                         
   6   1   1       1164.69       1135.61         8.14 o                         
   7   1   1        288.51        279.71         4.44 o                         
   8   1   1          0.31          0.30         0.33 o                         
   9   1   1        312.88        302.73         4.97 o                         
  10   1   1          2.03          1.80         0.58 o                         
  11   1   1          3.65          4.86         0.89 o                         
  12   1   1         44.07         44.34         2.20 o                         
 -13   2   1         15.45         16.38         2.22 o                         
 -12   2   1          2.45          1.98         0.88 o                         
 -11   2   1         36.84         35.95         2.85 o                         
 -10   2   1         18.71         24.91         2.83 o                         
  -9   2   1          1.83          2.06         0.52 o                         
  -8   2   1        114.33        114.84         3.89 o                         
  -7   2   1          1.41          0.59         0.29 o                         
  -6   2   1        219.81        223.37         3.24 o                         
  -5   2   1        214.67        200.62         2.97 o                         
  -4   2   1        125.79        138.92         2.00 o                         
  -3   2   1        274.70        273.68         3.10 o                         
  -2   2   1        790.60        810.83         5.02 o                         
  -1   2   1        865.60        919.17         5.86 o                         
   0   2   1        107.99         91.57         1.17 o                         
   1   2   1        212.55        223.79         1.90 o                         
   2   2   1       2526.33       2607.24        32.91 o                         
   3   2   1        142.41        153.56         2.51 o                         
   4   2   1          7.66          5.21         0.48 o                         
   5   2   1         20.77         19.19         0.84 o                         
   6   2   1          0.24         -0.35         0.23 o                         
   7   2   1          8.76         14.04         1.16 o                         
   8   2   1          0.08          0.13         0.47 o                         
   9   2   1         18.07         18.13         1.26 o                         
  10   2   1        105.52        110.97         3.22 o                         
  11   2   1         30.22         32.58         1.87 o                         
 -13   3   1         31.39         34.51         3.02 o                         
 -12   3   1        147.13        148.22         5.37 o                         
 -11   3   1         14.21         15.24         1.76 o                         
 -10   3   1         87.57         87.53         3.38 o                         
  -9   3   1          0.22         -0.11         0.55 o                         
  -8   3   1         10.67          7.38         1.07 o                         
  -7   3   1        394.94        369.94         5.67 o                         
  -6   3   1         73.81         84.03         1.54 o                         
  -5   3   1         30.18         46.00         1.14 o                         
  -4   3   1          7.71         12.60         0.61 o                         
  -3   3   1        971.38       1037.41         7.51 o                         
  -2   3   1          0.10          0.52         0.17 o                         
  -1   3   1        414.80        417.49         2.93 o                         
   0   3   1        233.02        249.59         2.60 o                         
   1   3   1          0.01          1.53         0.20 o                         
   2   3   1        567.84        635.64         4.63 o                         
   3   3   1         74.13         99.11         1.77 o                         
   4   3   1         10.31         13.74         0.71 o                         
   5   3   1         10.85         11.71         0.77 o                         
   6   3   1         51.50         57.76         1.59 o                         
   7   3   1        171.65        166.78         3.26 o                         
   8   3   1        197.32        192.03         3.48 o                         
   9   3   1         17.56         17.29         1.42 o                         
  10   3   1          9.18          9.54         1.01 o                         
  11   3   1         24.21         27.19         1.94 o                         
 -13   4   1         29.62         27.69         2.77 o                         
 -12   4   1         39.89         39.21         3.45 o                         
 -11   4   1         17.26         15.82         1.68 o                         
 -10   4   1         48.53         46.27         2.84 o                         
  -9   4   1        267.26        277.84         6.03 o                         
  -8   4   1         56.47         54.13         1.99 o                         
  -7   4   1        103.92         99.87         2.57 o                         
  -6   4   1        194.14        196.18         2.64 o                         
  -5   4   1        266.54        305.33         3.76 o                         
  -4   4   1       1762.88       1803.28        13.76 o                         
  -3   4   1         83.47         98.44         1.57 o                         
  -2   4   1         16.48         11.83         0.54 o                         
  -1   4   1         13.47          9.54         0.55 o                         
   0   4   1        146.55        140.68         1.73 o                         
   1   4   1        161.72        159.53         1.89 o                         
   2   4   1         29.57         19.80         0.84 o                         
   3   4   1         93.41         97.93         1.59 o                         
   4   4   1         81.20         69.31         1.69 o                         
   5   4   1         16.51          8.48         0.80 o                         
   6   4   1         69.83         71.58         2.04 o                         
   7   4   1         49.91         48.11         1.70 o                         
   8   4   1         94.35         98.18         2.56 o                         
   9   4   1          4.41          4.20         0.89 o                         
  10   4   1         72.17         73.40         3.03 o                         
 -13   5   1          0.20          0.40         1.08 o                         
 -12   5   1         20.14         16.82         2.77 o                         
 -11   5   1         55.91         46.71         3.08 o                         
 -10   5   1          2.57          2.91         1.17 o                         
  -9   5   1        185.48        185.27         4.19 o                         
  -8   5   1          6.50          6.68         0.79 o                         
  -7   5   1         42.23         40.78         1.41 o                         
  -6   5   1        192.16        192.00         2.90 o                         
  -5   5   1         50.03         47.30         1.33 o                         
  -4   5   1        814.14        816.24         6.45 o                         
  -3   5   1         53.46         50.83         1.24 o                         
  -2   5   1         43.54         48.19         1.07 o                         
  -1   5   1        269.04        265.57         2.71 o                         
   0   5   1        102.23        117.92         1.76 o                         
   1   5   1         50.03         48.64         1.02 o                         
   2   5   1        131.38        121.47         1.77 o                         
   3   5   1         24.44         15.53         0.75 o                         
   4   5   1        135.87        133.64         2.48 o                         
   5   5   1          2.12          1.48         0.34 o                         
   6   5   1         13.33         11.55         0.97 o                         
   7   5   1        133.29        144.74         4.97 o                         
   8   5   1         64.97         67.64         2.92 o                         
   9   5   1         25.64         23.29         1.75 o                         
  10   5   1          0.76          0.77         0.75 o                         
 -13   6   1          1.62          0.88         1.05 o                         
 -12   6   1         23.70         23.37         4.22 o                         
 -11   6   1         39.72         39.77         3.40 o                         
 -10   6   1        124.33        125.18         4.39 o                         
  -9   6   1         61.62         60.62         2.95 o                         
  -8   6   1        519.09        515.68         6.14 o                         
  -7   6   1         30.23         34.75         1.38 o                         
  -6   6   1         90.15         89.46         2.07 o                         
  -5   6   1        126.89        120.46         2.29 o                         
  -4   6   1        167.15        168.25         3.12 o                         
  -3   6   1          6.93          2.99         0.37 o                         
  -2   6   1          1.33          4.21         0.44 o                         
  -1   6   1          1.02          3.23         0.35 o                         
   0   6   1        456.21        433.21         4.24 o                         
   1   6   1         10.28         12.23         0.74 o                         
   2   6   1         58.20         53.70         1.32 o                         
   3   6   1         10.54         15.26         0.84 o                         
   4   6   1        490.33        448.44         5.45 o                         
   5   6   1         61.56         58.11         1.86 o                         
   6   6   1          3.76          3.50         1.09 o                         
   7   6   1          0.40         -0.60         0.78 o                         
   8   6   1          1.41          2.64         0.75 o                         
   9   6   1        174.95        174.01         7.53 o                         
 -13   7   1         24.85         25.42         3.55 o                         
 -12   7   1         90.56         89.43         5.33 o                         
 -11   7   1          1.33          0.38         0.82 o                         
 -10   7   1          0.01         -0.03         0.72 o                         
  -9   7   1         14.13         11.21         1.32 o                         
  -8   7   1        417.95        422.29         5.38 o                         
  -7   7   1         22.56         23.45         1.25 o                         
  -6   7   1          2.13          1.55         0.44 o                         
  -5   7   1         57.12         58.99         1.90 o                         
  -4   7   1        102.45         97.78         2.13 o                         
  -3   7   1        676.81        669.54         6.54 o                         
  -2   7   1         44.46         47.11         1.32 o                         
  -1   7   1        200.77        189.96         3.22 o                         
   0   7   1        336.57        331.43         4.50 o                         
   1   7   1        177.27        159.55         2.47 o                         
   2   7   1         10.14         12.83         0.74 o                         
   3   7   1         10.76         14.39         2.38 o                         
   4   7   1         25.51         22.56         1.21 o                         
   5   7   1        221.52        235.00         5.03 o                         
   6   7   1        128.50        130.14         7.05 o                         
   7   7   1         57.01         61.17         4.89 o                         
   8   7   1        242.43        264.04        11.45 o                         
 -13   8   1          0.16         -0.80         1.82 o                         
 -12   8   1         57.24         63.06         8.05 o                         
 -11   8   1          4.49          2.17         2.01 o                         
 -10   8   1         25.84         27.05         5.25 o                         
  -9   8   1         61.52         61.59         4.01 o                         
  -8   8   1         25.96         24.83         1.66 o                         
  -7   8   1        135.03        133.41         3.64 o                         
  -6   8   1          7.11          5.31         1.07 o                         
  -5   8   1          6.65          7.44         1.17 o                         
  -4   8   1        425.50        425.02         6.71 o                         
  -3   8   1         41.47         38.11         1.43 o                         
  -2   8   1         29.46         31.50         1.48 o                         
  -1   8   1         66.32         71.34         1.78 o                         
   0   8   1         15.38         15.10         0.82 o                         
   1   8   1         74.67         76.65         2.49 o                         
   2   8   1         11.43          9.97         1.27 o                         
   3   8   1         40.45         37.56         2.49 o                         
   4   8   1         98.94         91.89         5.72 o                         
   5   8   1         23.40         22.85         3.49 o                         
   6   8   1         23.25         29.11         4.10 o                         
   7   8   1         17.29         18.57         3.47 o                         
 -12   9   1          0.01          0.82         1.51 o                         
 -11   9   1         31.24         28.93         3.59 o                         
 -10   9   1          0.02         -0.04         0.90 o                         
  -9   9   1        153.79        166.15         8.27 o                         
  -8   9   1         17.97         20.46         1.89 o                         
  -7   9   1         25.46         23.63         1.90 o                         
  -6   9   1         16.17         15.98         1.53 o                         
  -5   9   1         18.62         20.49         1.80 o                         
  -4   9   1         36.71         37.97         1.89 o                         
  -3   9   1        178.82        165.84         9.73 o                         
  -2   9   1          3.86          5.54         0.85 o                         
  -1   9   1         87.74         87.26         2.71 o                         
   0   9   1          0.01          0.39         0.91 o                         
   1   9   1         77.80         89.40         5.40 o                         
   2   9   1        115.59        112.93         6.32 o                         
   3   9   1         38.91         41.89         4.17 o                         
   4   9   1          8.47          8.53         2.26 o                         
   5   9   1         31.69         31.58         5.18 o                         
   6   9   1         16.72         18.17         4.75 o                         
 -12  10   1         23.48         19.13         3.65 o                         
 -11  10   1         76.64         76.71         5.63 o                         
 -10  10   1         42.26         43.50         4.13 o                         
  -9  10   1          1.18          1.29         0.69 o                         
  -8  10   1         77.69         77.25         3.82 o                         
  -7  10   1         23.90         23.99         2.03 o                         
  -6  10   1         56.40         59.18         2.95 o                         
  -5  10   1          0.47          1.07         0.49 o                         
  -4  10   1         17.27         19.08         2.39 o                         
  -3  10   1        148.96        144.94         5.13 o                         
  -2  10   1          1.10          2.23         0.91 o                         
  -1  10   1          0.16          0.45         0.66 o                         
   0  10   1          0.23         -0.97         0.64 o                         
   1  10   1         29.22         30.93         4.82 o                         
   2  10   1         52.64         51.97         4.88 o                         
   3  10   1         61.11         61.44         5.01 o                         
   4  10   1         31.80         36.41         4.92 o                         
   5  10   1        100.67        118.87         7.74 o                         
 -11  11   1         18.62         13.73         2.58 o                         
 -10  11   1         34.93         31.42         3.56 o                         
  -9  11   1         52.57         52.04         3.03 o                         
  -8  11   1        104.75        109.86         4.42 o                         
  -7  11   1          9.91          7.19         1.16 o                         
  -6  11   1          1.91          2.14         0.85 o                         
  -5  11   1        120.97        120.85         4.84 o                         
  -4  11   1         45.45         43.83         2.93 o                         
  -3  11   1         24.60         24.11         2.59 o                         
  -2  11   1         37.80         39.63         2.81 o                         
  -1  11   1          0.22          0.87         1.48 o                         
   0  11   1        106.92        114.16         6.70 o                         
   1  11   1         30.16         33.48         4.92 o                         
   2  11   1         32.81         34.59         5.85 o                         
   3  11   1         14.14          9.65         3.08 o                         
 -10  12   1          0.23         -1.07         0.94 o                         
  -9  12   1         24.35         25.94         2.74 o                         
  -8  12   1         23.27         21.88         5.34 o                         
  -7  12   1          7.87          4.88         0.90 o                         
  -6  12   1          7.16          6.76         1.46 o                         
  -5  12   1          7.32         10.00         1.88 o                         
  -4  12   1          2.42          3.76         1.11 o                         
  -3  12   1          5.85          5.07         1.35 o                         
  -2  12   1         61.76         71.28         5.33 o                         
  -1  12   1         39.56         45.73         4.63 o                         
   0  12   1         38.13         47.52         5.89 o                         
   1  12   1         13.81          9.80         3.85 o                         
   2  12   1         10.13         10.70         3.21 o                         
  -9  13   1         28.97         23.41         4.93 o                         
  -8  13   1          0.46          0.18         0.94 o                         
  -7  13   1        106.41        109.06         5.02 o                         
  -6  13   1          0.01         -0.07         0.68 o                         
  -5  13   1         28.47         25.68         2.96 o                         
  -4  13   1          0.02         -0.62         1.73 o                         
  -3  13   1          2.73          1.77         1.11 o                         
  -2  13   1          3.00          4.30         1.75 o                         
  -1  13   1         95.02        117.31         7.36 o                         
   2 -14   2          0.13         -0.69         1.20 o                         
   3 -14   2         70.11         73.91         5.79 o                         
   4 -14   2         14.95         14.71         2.82 o                         
   5 -14   2         52.88         49.39         6.70 o                         
   6 -14   2          2.56         -0.62         0.83 o                         
   7 -14   2         28.28         32.45         4.32 o                         
  -1 -13   2          3.65          4.45         2.05 o                         
   0 -13   2          3.51          1.17         4.62 o                         
   1 -13   2          8.19          7.79         2.24 o                         
   2 -13   2         35.80         42.04         5.23 o                         
   3 -13   2         25.31         26.69         3.87 o                         
   4 -13   2         17.15         12.40         2.86 o                         
   5 -13   2          0.08         -0.08         0.76 o                         
   6 -13   2          0.17          0.40         0.64 o                         
   7 -13   2          7.06          1.65         1.85 o                         
   8 -13   2          4.09          0.67         0.71 o                         
   9 -13   2          9.96          3.47         1.82 o                         
  -3 -12   2         68.44         66.61         4.73 o                         
  -2 -12   2         27.57         25.45         3.76 o                         
  -1 -12   2         48.51         52.38         7.97 o                         
   0 -12   2          6.07          3.86         1.64 o                         
   1 -12   2          2.26          2.83         1.27 o                         
   2 -12   2          3.09          1.06         0.86 o                         
   3 -12   2         17.78         11.57         2.22 o                         
   4 -12   2         33.19         30.08         2.65 o                         
   5 -12   2         41.73         44.94         2.99 o                         
   7 -12   2         82.27         89.83         4.48 o                         
   8 -12   2         12.39         10.78         1.52 o                         
   9 -12   2          8.43          9.68         1.46 o                         
  10 -12   2          0.00         -1.07         0.77 o                         
  11 -12   2        128.51        120.18         4.79 o                         
  -4 -11   2         21.00         22.37         2.13 o                         
  -3 -11   2         17.06         20.09         2.25 o                         
  -2 -11   2         45.00         47.78         4.60 o                         
  -1 -11   2         59.85         55.96         3.06 o                         
   0 -11   2         85.41         88.22         7.02 o                         
   1 -11   2        100.59        107.97         6.02 o                         
   2 -11   2        107.64        109.09         5.84 o                         
   3 -11   2         61.17         64.98         3.33 o                         
   4 -11   2         11.31          9.70         1.46 o                         
   5 -11   2         55.64         61.48         3.25 o                         
   6 -11   2          3.05         -0.21         0.72 o                         
   7 -11   2         27.29         34.08         2.33 o                         
   8 -11   2         11.09         10.53         1.60 o                         
   9 -11   2         40.78         42.59         2.80 o                         
  10 -11   2        108.83        103.74         4.08 o                         
  11 -11   2          9.15          4.87         1.25 o                         
  12 -11   2          2.67          0.85         1.19 o                         
  -5 -10   2          5.27          5.08         1.17 o                         
  -4 -10   2         11.59         13.09         1.78 o                         
  -3 -10   2          4.59          5.14         1.74 o                         
  -2 -10   2        125.39        131.83         8.78 o                         
  -1 -10   2         12.47         14.40         1.78 o                         
   0 -10   2         15.41         17.92         1.72 o                         
   1 -10   2         24.90         23.90         1.77 o                         
   2 -10   2         32.99         34.95         2.82 o                         
   3 -10   2        218.46        222.67         5.94 o                         
   4 -10   2         10.14          9.78         1.04 o                         
   5 -10   2        247.70        232.77         5.26 o                         
   6 -10   2         54.82         56.20         2.28 o                         
   7 -10   2         62.20         64.55         3.35 o                         
   8 -10   2         34.15         36.84         2.71 o                         
   9 -10   2          1.18          1.83         0.80 o                         
  10 -10   2         10.48         12.32         1.95 o                         
  11 -10   2          6.67          8.66         1.89 o                         
  12 -10   2         17.36         17.76         2.51 o                         
  -7  -9   2         32.81         32.54         2.61 o                         
  -6  -9   2         17.98         17.65         1.72 o                         
  -5  -9   2         22.90         17.94         1.95 o                         
  -4  -9   2          3.06          4.22         0.94 o                         
  -3  -9   2         31.18         30.86         2.38 o                         
  -2  -9   2         25.64         24.63         2.21 o                         
  -1  -9   2        114.36        107.41         2.91 o                         
   0  -9   2        123.90        116.06         3.35 o                         
   1  -9   2         26.85         30.30         1.46 o                         
   2  -9   2         85.76         82.62         1.82 o                         
   3  -9   2        180.87        187.24         3.28 o                         
   4  -9   2         11.82         18.82         1.79 o                         
   5  -9   2         17.79         14.33         1.21 o                         
   6  -9   2         20.51         24.97         2.56 o                         
   7  -9   2          1.13          0.89         0.37 o                         
   8  -9   2        257.43        274.21         7.20 o                         
   9  -9   2         38.81         34.02         4.04 o                         
  10  -9   2          7.92          6.86         1.49 o                         
  11  -9   2        161.70        174.12         6.20 o                         
  12  -9   2         19.25         30.91         4.30 o                         
  13  -9   2         46.23         47.84         4.63 o                         
  -8  -8   2          1.44          1.76         1.34 o                         
  -7  -8   2         12.13         12.00         1.67 o                         
  -6  -8   2          7.62          8.22         1.29 o                         
  -5  -8   2          0.78         -0.62         0.92 o                         
  -4  -8   2         14.23         16.05         1.52 o                         
  -3  -8   2        308.80        310.08         9.05 o                         
  -2  -8   2          3.67          3.33         0.79 o                         
  -1  -8   2        122.66        122.67         3.60 o                         
   0  -8   2        107.16        108.07         2.42 o                         
   1  -8   2        246.25        251.31         3.28 o                         
   2  -8   2         78.25         70.04         2.45 o                         
   3  -8   2          6.70          3.11         0.57 o                         
   4  -8   2          7.55         10.23         1.24 o                         
   5  -8   2         40.51         36.01         1.77 o                         
   6  -8   2        204.20        213.31         5.22 o                         
   7  -8   2         41.30         46.70         3.28 o                         
   8  -8   2         36.08         32.18         2.29 o                         
   9  -8   2          2.25          1.22         0.85 o                         
  10  -8   2         15.41         12.45         1.84 o                         
  11  -8   2         12.09         13.31         2.04 o                         
  12  -8   2          8.20          5.78         1.47 o                         
  13  -8   2         10.73          8.06         1.70 o                         
  -8  -7   2         46.40         48.01         5.25 o                         
  -7  -7   2         44.14         47.96         3.37 o                         
  -6  -7   2          4.58          2.65         0.78 o                         
  -5  -7   2         40.83         37.94         2.22 o                         
  -4  -7   2          4.87          4.97         0.91 o                         
  -3  -7   2         26.94         24.41         5.07 o                         
  -2  -7   2        146.97        154.88         3.44 o                         
  -1  -7   2        184.15        161.85         3.14 o                         
   0  -7   2        278.01        266.72         4.92 o                         
   1  -7   2         51.75         57.42         1.22 o                         
   2  -7   2        107.01        110.65         1.74 o                         
   3  -7   2        179.84        160.47         3.00 o                         
   4  -7   2         84.17         78.25         2.22 o                         
   5  -7   2         95.34         85.06         2.49 o                         
   6  -7   2        359.54        369.46         8.25 o                         
   7  -7   2         41.66         34.30         2.76 o                         
   8  -7   2         75.24         72.27         3.92 o                         
   9  -7   2         40.39         40.72         2.61 o                         
  10  -7   2         44.51         43.79         2.76 o                         
  11  -7   2         28.01         25.20         2.64 o                         
  12  -7   2          2.47          2.52         1.11 o                         
  13  -7   2          0.02          0.41         0.86 o                         
  -9  -6   2          0.44          1.36         1.48 o                         
  -8  -6   2         24.21         30.99         4.34 o                         
  -7  -6   2         61.32         62.08         3.04 o                         
  -6  -6   2          1.76          2.69         0.68 o                         
  -5  -6   2         63.10         70.89         2.92 o                         
  -4  -6   2         12.19         15.67         1.65 o                         
  -3  -6   2          1.03          1.43         0.45 o                         
  -2  -6   2        719.46        688.14         9.75 o                         
  -1  -6   2         12.83         12.46         0.77 o                         
   0  -6   2        540.20        521.74         4.61 o                         
   1  -6   2        347.01        338.25         4.50 o                         
   2  -6   2         90.67        108.08         1.69 o                         
   3  -6   2          5.39          2.05         0.33 o                         
   4  -6   2          0.19          0.78         0.24 o                         
   5  -6   2        309.87        340.09         4.17 o                         
   6  -6   2       1293.73       1291.26        14.20 o                         
   7  -6   2         17.78         12.92         2.55 o                         
   8  -6   2          0.21          0.10         0.57 o                         
   9  -6   2         29.60         29.31         4.04 o                         
  10  -6   2        207.72        210.13         6.24 o                         
  11  -6   2         59.23         59.57         3.41 o                         
  12  -6   2          9.43          6.76         1.64 o                         
  13  -6   2          4.51          1.62         1.07 o                         
 -10  -5   2         29.34         31.35         2.56 o                         
  -9  -5   2          5.89          4.16         1.05 o                         
  -8  -5   2         85.87         86.03         3.74 o                         
  -7  -5   2        237.15        220.09         4.33 o                         
  -6  -5   2        222.22        212.68         4.08 o                         
  -5  -5   2          0.09          0.40         0.58 o                         
  -4  -5   2        140.09        125.11         2.44 o                         
  -3  -5   2          9.80         14.49         1.09 o                         
  -2  -5   2       1020.59        966.57        10.30 o                         
  -1  -5   2          8.04          7.76         0.51 o                         
   0  -5   2          3.53          4.92         0.35 o                         
   1  -5   2        788.20        771.66         6.05 o                         
   2  -5   2         19.88         30.32         0.78 o                         
   3  -5   2          0.11          0.42         0.18 o                         
   4  -5   2          5.07          4.40         0.43 o                         
   5  -5   2         72.83         82.44         2.46 o                         
   6  -5   2        641.61        584.81         8.04 o                         
   7  -5   2         38.06         37.28         2.18 o                         
   8  -5   2          6.88          8.69         1.33 o                         
   9  -5   2         91.95         92.99         3.37 o                         
  10  -5   2         48.92         50.13         4.27 o                         
  11  -5   2         79.12         92.51         4.61 o                         
  12  -5   2         19.41         15.76         2.01 o                         
  13  -5   2          1.76          3.87         1.56 o                         
 -11  -4   2          6.03          3.36         3.04 o                         
 -10  -4   2          4.18          3.33         0.87 o                         
  -9  -4   2          0.18         -0.39         0.55 o                         
  -8  -4   2          3.10          3.80         1.11 o                         
  -7  -4   2          8.34          8.72         1.53 o                         
  -6  -4   2        231.49        228.50         3.60 o                         
  -5  -4   2          5.45          8.14         0.70 o                         
  -4  -4   2         76.20         68.38         1.47 o                         
  -3  -4   2        275.04        272.95         2.74 o                         
  -2  -4   2          8.35         13.98         0.53 o                         
  -1  -4   2        827.00        822.51         6.72 o                         
   0  -4   2         34.53         36.28         0.74 o                         
   1  -4   2       1169.66       1246.17         8.45 o                         
   2  -4   2        681.56        677.24         5.22 o                         
   3  -4   2        815.66        938.96         7.00 o                         
   4  -4   2         27.19         26.42         1.13 o                         
   5  -4   2         33.48         33.94         1.29 o                         
   6  -4   2        155.75        153.78         3.53 o                         
   7  -4   2         93.16         82.73         2.85 o                         
   8  -4   2         15.79         18.39         1.65 o                         
   9  -4   2          0.38         -0.18         0.51 o                         
  10  -4   2        152.77        144.95         4.78 o                         
  11  -4   2         56.74         63.95         3.29 o                         
  12  -4   2         19.90         19.26         2.23 o                         
  13  -4   2         21.70         15.79         2.60 o                         
 -11  -3   2          0.88          1.22         0.75 o                         
 -10  -3   2         24.43         19.20         3.32 o                         
  -9  -3   2         50.03         49.61         2.59 o                         
  -8  -3   2          0.40          0.96         0.79 o                         
  -7  -3   2        252.96        250.08         5.54 o                         
  -6  -3   2        106.20        100.84         2.91 o                         
  -5  -3   2          3.13          1.78         0.56 o                         
  -4  -3   2        175.14        157.13         2.91 o                         
  -3  -3   2          0.01          2.35         0.30 o                         
  -2  -3   2        206.40        212.42         2.40 o                         
  -1  -3   2        526.94        485.05         3.83 o                         
   0  -3   2        248.82        259.74         2.70 o                         
   1  -3   2        147.11        162.97         1.67 o                         
   2  -3   2       1179.61       1303.40         8.08 o                         
   3  -3   2        108.55        101.26         1.72 o                         
   4  -3   2         57.31         51.26         1.43 o                         
   5  -3   2         44.94         37.54         1.39 o                         
   6  -3   2         18.32         21.03         1.12 o                         
   7  -3   2        610.52        603.78        12.03 o                         
   8  -3   2         41.17         38.39         2.26 o                         
   9  -3   2        129.74        115.70         4.02 o                         
  10  -3   2        107.67        106.38         6.31 o                         
  11  -3   2         23.24         23.23         2.34 o                         
  12  -3   2         73.75         75.21         3.64 o                         
  13  -3   2         20.04         22.27         3.08 o                         
 -12  -2   2         81.66         83.20         4.66 o                         
 -11  -2   2          9.94          9.58         1.80 o                         
 -10  -2   2         99.05        103.92         8.63 o                         
  -9  -2   2         10.53         13.25         1.72 o                         
  -8  -2   2          2.47          2.41         0.52 o                         
  -7  -2   2        183.58        185.14         3.36 o                         
  -6  -2   2          0.55          0.67         0.31 o                         
  -5  -2   2        937.65        910.93         8.94 o                         
  -4  -2   2        324.10        335.78         3.79 o                         
  -3  -2   2         20.14         31.79         0.92 o                         
  -2  -2   2        342.71        351.11         3.41 o                         
  -1  -2   2        114.91        131.26         1.63 o                         
   0  -2   2        700.21        664.25         4.46 o                         
   1  -2   2         39.63         36.68         0.75 o                         
   2  -2   2        147.72        146.97         1.96 o                         
   3  -2   2          8.97         17.07         0.69 o                         
   4  -2   2          0.08         -0.05         0.20 o                         
   5  -2   2        136.55        163.76         2.81 o                         
   6  -2   2        335.58        336.17         4.90 o                         
   7  -2   2          3.45          3.12         0.68 o                         
   8  -2   2         88.02         86.81         3.53 o                         
   9  -2   2          1.46          1.42         0.54 o                         
  10  -2   2          0.13          0.53         1.29 o                         
  11  -2   2          4.06          3.43         1.34 o                         
  12  -2   2         64.13         65.52         4.39 o                         
  13  -2   2         18.30         12.42         1.84 o                         
 -12  -1   2          0.93         -1.17         0.78 o                         
 -11  -1   2          0.93          1.20         1.50 o                         
 -10  -1   2          1.97          2.69         0.83 o                         
  -9  -1   2        107.53        113.70         5.85 o                         
  -8  -1   2        352.64        344.55         5.20 o                         
  -7  -1   2         42.52         41.81         1.55 o                         
  -6  -1   2        272.11        263.56         3.92 o                         
  -5  -1   2        175.60        184.59         2.68 o                         
  -4  -1   2        975.64        986.42         7.30 o                         
  -3  -1   2          3.63          2.39         0.28 o                         
  -2  -1   2         79.83         66.51         1.27 o                         
  -1  -1   2        305.75        319.86         2.65 o                         
   0  -1   2         13.41         13.37         0.42 o                         
   1  -1   2        940.17        952.08         7.21 o                         
   2  -1   2        192.22        199.50         2.73 o                         
   3  -1   2         38.11         35.82         1.51 o                         
   4  -1   2        268.94        273.99         3.44 o                         
   5  -1   2          0.69          2.32         0.34 o                         
   6  -1   2        203.59        201.81         3.06 o                         
   7  -1   2         40.09         47.34         1.78 o                         
   8  -1   2         21.23         20.47         1.28 o                         
   9  -1   2        153.72        151.38         4.01 o                         
  10  -1   2         26.67         22.44         1.57 o                         
  11  -1   2         49.55         52.58         3.00 o                         
  12  -1   2         63.59         64.11         3.43 o                         
 -12   0   2          0.56          1.36         0.85 o                         
 -11   0   2        120.98        116.81         4.45 o                         
 -10   0   2          0.06         -0.06         0.95 o                         
  -9   0   2        247.78        252.20         5.02 o                         
  -8   0   2         93.41         92.30         3.85 o                         
  -7   0   2        237.12        237.77         3.61 o                         
  -6   0   2        221.00        204.43         2.88 o                         
  -5   0   2        135.60        136.55         2.14 o                         
  -4   0   2        345.82        344.40         3.39 o                         
  -3   0   2         26.56         29.57         0.77 o                         
  -2   0   2         44.37         46.22         0.87 o                         
  -1   0   2       1179.06       1210.54        10.63 o                         
   1   0   2        693.32        657.00         4.08 o                         
   2   0   2        133.95        133.80         2.06 o                         
   3   0   2        142.26        158.98         2.25 o                         
   4   0   2        376.12        385.64         4.27 o                         
   5   0   2        303.74        299.42         4.21 o                         
   6   0   2         18.14         16.43         1.04 o                         
   7   0   2         89.48         87.56         2.75 o                         
   8   0   2         68.07         65.53         2.10 o                         
   9   0   2        119.37        123.26         3.02 o                         
  10   0   2          3.19          4.46         0.87 o                         
  11   0   2          9.89          9.89         1.11 o                         
  12   0   2         60.89         62.42         2.62 o                         
 -13   1   2         13.21          8.74         1.59 o                         
 -12   1   2         63.59         69.47         3.46 o                         
 -11   1   2         61.76         66.85         5.85 o                         
 -10   1   2         40.81         45.25         2.55 o                         
  -9   1   2         72.57         67.22         2.95 o                         
  -8   1   2        146.44        155.94         3.25 o                         
  -7   1   2        202.05        186.70         3.33 o                         
  -6   1   2        169.63        171.00         2.67 o                         
  -5   1   2        211.21        209.79         3.50 o                         
  -4   1   2         27.25         34.87         1.12 o                         
  -3   1   2       1718.22       1842.17        15.65 o                         
  -2   1   2       1370.60       1452.19        45.92 o                         
  -1   1   2       4367.93       4346.46        60.57 o                         
   0   1   2          6.73          7.46         0.39 o                         
   1   1   2       1339.89       1373.28        12.52 o                         
   2   1   2        457.74        465.58         4.82 o                         
   3   1   2         73.59         86.91         1.82 o                         
   4   1   2         11.15         16.41         0.90 o                         
   5   1   2        858.94        771.36         8.37 o                         
   6   1   2        134.26        130.25         2.61 o                         
   7   1   2        642.68        627.88         6.42 o                         
   8   1   2          4.19          5.37         0.75 o                         
   9   1   2         45.84         44.91         1.83 o                         
  10   1   2         72.67         68.24         2.35 o                         
  11   1   2          5.13          6.79         0.93 o                         
  12   1   2          4.15          4.60         1.04 o                         
 -13   2   2          1.51         -0.30         0.77 o                         
 -12   2   2         85.47         81.37         3.87 o                         
 -11   2   2         57.65         49.39         2.92 o                         
 -10   2   2          0.71          0.51         1.15 o                         
  -9   2   2          0.34         -0.43         0.32 o                         
  -8   2   2          0.13          0.04         0.35 o                         
  -7   2   2        817.96        801.77        11.05 o                         
  -6   2   2        165.93        181.15         3.20 o                         
  -5   2   2         78.35         71.90         1.99 o                         
  -4   2   2        788.96        776.46         6.76 o                         
  -3   2   2        580.80        669.09         6.26 o                         
  -2   2   2        270.94        297.02         2.76 o                         
  -1   2   2        423.51        443.47         3.75 o                         
   0   2   2        573.86        595.53         4.76 o                         
   1   2   2       2143.87       2165.33        21.52 o                         
   2   2   2        775.86        815.41         6.14 o                         
   3   2   2         15.81         14.04         0.70 o                         
   4   2   2          4.29          3.54         0.44 o                         
   5   2   2         57.84         60.89         1.66 o                         
   6   2   2         29.15         30.19         1.46 o                         
   7   2   2        199.18        184.92         3.44 o                         
   8   2   2        168.14        168.97         3.21 o                         
   9   2   2         73.75         73.20         2.33 o                         
  10   2   2         56.94         56.57         2.12 o                         
  11   2   2          0.45          1.03         0.58 o                         
 -13   3   2          2.40          1.26         1.01 o                         
 -12   3   2          1.75          4.05         1.24 o                         
 -11   3   2          7.02          8.46         1.42 o                         
 -10   3   2        130.81        140.90         7.52 o                         
  -9   3   2        131.40        126.44         4.02 o                         
  -8   3   2          1.39          1.80         0.82 o                         
  -7   3   2          3.00          2.17         0.52 o                         
  -6   3   2          3.47          8.84         1.34 o                         
  -5   3   2        237.57        265.56         3.72 o                         
  -4   3   2        164.65        161.67         2.27 o                         
  -3   3   2          2.45          4.59         0.39 o                         
  -2   3   2        310.62        319.07         2.77 o                         
  -1   3   2          3.48          1.68         0.24 o                         
   0   3   2        251.70        265.59         3.11 o                         
   1   3   2        250.07        255.90         3.14 o                         
   2   3   2         12.84         11.98         0.85 o                         
   3   3   2        451.36        459.33         4.34 o                         
   4   3   2         20.40         19.59         0.96 o                         
   5   3   2         32.95         28.73         1.26 o                         
   6   3   2         37.38         40.34         1.48 o                         
   7   3   2         17.85         21.17         1.11 o                         
   8   3   2        164.71        172.51         3.33 o                         
   9   3   2        102.14        105.80         2.66 o                         
  10   3   2          1.38          1.37         0.81 o                         
  11   3   2         13.78         14.51         1.44 o                         
 -13   4   2         29.12         20.24         3.01 o                         
 -12   4   2         86.61         81.79         4.06 o                         
 -11   4   2        348.97        332.18        10.30 o                         
 -10   4   2         83.44         80.59         4.33 o                         
  -9   4   2        185.34        186.36         4.99 o                         
  -8   4   2         32.93         39.65         2.78 o                         
  -7   4   2         20.35         15.41         1.04 o                         
  -6   4   2        651.03        627.56         6.43 o                         
  -5   4   2          0.04         -0.01         0.20 o                         
  -4   4   2         23.38         26.05         1.39 o                         
  -3   4   2        347.77        346.86         3.39 o                         
  -2   4   2         62.72         65.04         1.26 o                         
  -1   4   2          0.10          1.32         0.19 o                         
   0   4   2          7.29          5.25         0.40 o                         
   1   4   2        106.40        131.44         2.26 o                         
   2   4   2        466.08        438.93         5.78 o                         
   3   4   2          1.86          5.65         0.74 o                         
   4   4   2         67.07         72.86         1.96 o                         
   5   4   2          0.01          0.33         0.21 o                         
   6   4   2         83.49         83.13         2.19 o                         
   7   4   2         59.45         55.33         1.90 o                         
   8   4   2         12.24         14.37         1.47 o                         
   9   4   2          8.42          5.27         0.80 o                         
  10   4   2         65.81         65.82         4.47 o                         
 -13   5   2         17.85         15.84         3.98 o                         
 -12   5   2          0.99          1.38         1.01 o                         
 -11   5   2        117.60        109.68         5.56 o                         
 -10   5   2        133.61        140.15         5.92 o                         
  -9   5   2         14.96         16.29         1.73 o                         
  -8   5   2         75.78         76.14         2.52 o                         
  -7   5   2          0.32         -0.36         0.29 o                         
  -6   5   2         61.29         69.39         2.25 o                         
  -5   5   2        308.60        333.62         3.86 o                         
  -4   5   2         24.96         29.99         1.04 o                         
  -3   5   2        422.08        419.36         4.74 o                         
  -2   5   2          3.04          5.50         0.46 o                         
  -1   5   2         16.06         14.74         0.56 o                         
   0   5   2        212.88        209.85         2.33 o                         
   1   5   2         62.63         60.45         1.74 o                         
   2   5   2         53.67         55.35         2.01 o                         
   3   5   2        248.94        209.14         4.38 o                         
   4   5   2         24.43         26.72         2.20 o                         
   5   5   2        194.11        188.90         4.30 o                         
   6   5   2         31.82         32.88         2.43 o                         
   7   5   2         40.73         42.63         2.00 o                         
   8   5   2         19.10         22.60         2.05 o                         
   9   5   2         70.80         68.15         4.48 o                         
 -13   6   2         74.66         76.44         4.97 o                         
 -12   6   2          9.67          6.20         2.78 o                         
 -11   6   2          3.68          4.02         1.31 o                         
 -10   6   2         91.63         96.53         5.01 o                         
  -9   6   2         87.21         88.50         3.12 o                         
  -8   6   2        291.36        296.18         4.95 o                         
  -7   6   2         92.40         93.41         2.81 o                         
  -6   6   2          2.01          3.55         0.58 o                         
  -5   6   2        119.24        114.59         2.71 o                         
  -4   6   2         68.19         68.13         1.81 o                         
  -3   6   2        182.93        183.73         2.55 o                         
  -2   6   2        120.04        118.99         1.90 o                         
  -1   6   2         55.66         51.78         1.14 o                         
   0   6   2         70.28         60.80         1.38 o                         
   1   6   2        175.44        173.31         3.60 o                         
   2   6   2        137.82        123.43         3.65 o                         
   3   6   2        108.74        107.13         3.00 o                         
   4   6   2          0.13          0.11         0.54 o                         
   5   6   2        171.32        164.02         4.97 o                         
   6   6   2         16.72         16.09         1.82 o                         
   7   6   2         15.98         14.08         3.21 o                         
   8   6   2         10.83         12.70         2.65 o                         
   9   6   2         29.39         29.94         3.32 o                         
 -13   7   2          6.18          6.72         1.90 o                         
 -12   7   2         39.51         29.24         3.46 o                         
 -11   7   2         14.04         18.71         2.93 o                         
 -10   7   2        132.01        126.83         5.93 o                         
  -9   7   2         59.19         60.88         4.54 o                         
  -8   7   2         45.85         52.14         2.95 o                         
  -7   7   2        195.29        193.07         5.55 o                         
  -6   7   2          0.85          0.34         0.42 o                         
  -5   7   2        207.30        216.71         4.59 o                         
  -4   7   2        135.57        132.79         3.09 o                         
  -3   7   2          6.49          7.75         0.79 o                         
  -2   7   2        696.92        690.50        11.34 o                         
  -1   7   2        369.26        346.01         6.87 o                         
   0   7   2          8.93          9.67         0.75 o                         
   1   7   2        202.68        200.36         4.04 o                         
   2   7   2          3.23          2.79         0.64 o                         
   3   7   2         80.35         84.51         3.52 o                         
   4   7   2        153.92        161.13         5.07 o                         
   5   7   2         26.49         30.61         4.48 o                         
   6   7   2         31.27         24.98         6.97 o                         
   7   7   2          0.10         -0.62         1.22 o                         
   8   7   2         31.62         30.25         6.38 o                         
 -13   8   2         19.57         17.68         3.08 o                         
 -12   8   2          6.03          1.72         2.21 o                         
 -11   8   2          1.21          1.75         0.98 o                         
 -10   8   2          1.70          1.00         1.16 o                         
  -9   8   2         17.95         17.54         2.82 o                         
  -8   8   2         15.08         19.36         3.46 o                         
  -7   8   2        109.59        110.00         3.27 o                         
  -6   8   2         84.87         82.46         2.82 o                         
  -5   8   2          6.05          6.64         1.03 o                         
  -4   8   2          2.97          2.45         0.59 o                         
  -3   8   2          5.40          5.56         0.71 o                         
  -2   8   2        150.24        150.63         2.84 o                         
  -1   8   2         26.46         26.28         1.13 o                         
   0   8   2          2.80          4.00         0.60 o                         
   1   8   2          1.50          1.63         0.97 o                         
   2   8   2        344.43        324.57        10.55 o                         
   3   8   2          8.94         10.02         2.20 o                         
   5   8   2          0.48          0.79         0.70 o                         
   6   8   2        247.27        267.77        10.96 o                         
   7   8   2         25.60         26.24         6.84 o                         
 -12   9   2          6.25          3.85         1.59 o                         
 -11   9   2        106.11        106.23         5.83 o                         
 -10   9   2         53.88         55.10         4.08 o                         
  -9   9   2          2.89          3.59         1.84 o                         
  -8   9   2        113.04        118.34         4.46 o                         
  -7   9   2          7.84          6.96         1.06 o                         
  -6   9   2        121.09        117.29         3.61 o                         
  -5   9   2         11.14         10.87         1.52 o                         
  -4   9   2         89.69         96.68         3.09 o                         
  -3   9   2        315.64        320.17         7.66 o                         
  -2   9   2         68.52         65.67         2.28 o                         
  -1   9   2          5.07          5.75         1.23 o                         
   0   9   2         26.99         26.11         3.94 o                         
   1   9   2         11.40         11.83         2.63 o                         
   2   9   2        157.65        164.35         7.84 o                         
   3   9   2          3.73          2.42         1.46 o                         
   4   9   2          9.47         12.56         2.68 o                         
   5   9   2          0.45          1.08         1.28 o                         
   6   9   2         12.85         12.11         2.94 o                         
 -12  10   2         22.59         25.21         3.49 o                         
 -11  10   2          1.20          3.52         2.98 o                         
 -10  10   2         10.01         10.44         2.06 o                         
  -9  10   2         31.24         31.48         4.37 o                         
  -8  10   2          9.87          9.42         1.58 o                         
  -7  10   2          0.32          0.65         0.66 o                         
  -6  10   2         11.21         13.37         1.55 o                         
  -5  10   2         26.76         35.00         2.52 o                         
  -4  10   2        115.84        114.87         4.66 o                         
  -3  10   2         14.75         17.72         2.16 o                         
  -2  10   2        106.20        100.17         5.15 o                         
  -1  10   2          2.45          2.14         0.71 o                         
   0  10   2         54.67         54.86         7.83 o                         
   1  10   2          0.69         -0.12         0.70 o                         
   2  10   2          0.09         -0.77         0.80 o                         
   3  10   2         55.04         43.81         8.93 o                         
   4  10   2          2.51          1.49         1.46 o                         
 -11  11   2         16.12         15.64         2.83 o                         
 -10  11   2         74.10         69.91         4.91 o                         
  -9  11   2         39.89         38.20         3.57 o                         
  -8  11   2          1.98          0.41         1.22 o                         
  -7  11   2         49.60         52.29         2.65 o                         
  -6  11   2         18.28         21.80         2.58 o                         
  -5  11   2         15.18         15.89         2.15 o                         
  -4  11   2          0.21          0.63         0.52 o                         
  -3  11   2         52.53         59.18         4.01 o                         
  -2  11   2         65.30         72.95         3.93 o                         
  -1  11   2         73.06         81.36         5.72 o                         
   0  11   2          4.42          5.78         1.77 o                         
   1  11   2         26.62         31.11         4.58 o                         
   2  11   2         17.57         17.77         3.41 o                         
   3  11   2         26.36         29.17         4.37 o                         
 -10  12   2          3.32          2.28         1.32 o                         
  -9  12   2          0.30         -0.83         0.85 o                         
  -7  12   2         94.39         92.38         4.44 o                         
  -6  12   2         50.40         46.53         3.20 o                         
  -5  12   2          8.61          6.77         1.62 o                         
  -4  12   2         62.10         63.87         3.84 o                         
  -3  12   2         16.96         15.59         2.25 o                         
  -2  12   2         25.18         24.35         5.14 o                         
  -1  12   2         68.51         68.21         5.52 o                         
   0  12   2          8.50          7.86         2.58 o                         
   1  12   2         32.85         33.15         8.90 o                         
  -7  13   2         19.80         17.80         2.43 o                         
  -6  13   2         15.39         16.10         2.38 o                         
  -5  13   2          0.03          0.59         1.01 o                         
  -4  13   2          0.26          1.86         1.34 o                         
  -3  13   2         47.24         50.20         4.62 o                         
  -2  13   2         34.93         33.62         4.47 o                         
   2 -14   3          9.48          6.43         1.64 o                         
   3 -14   3          0.20         -0.40         1.56 o                         
   4 -14   3         17.07         18.55         3.80 o                         
   5 -14   3         16.34         16.27         4.61 o                         
   7 -14   3          0.31          0.73         1.01 o                         
  -1 -13   3          1.24          0.45         1.35 o                         
   0 -13   3         21.84         19.83         3.34 o                         
   1 -13   3         36.94         32.28         4.23 o                         
   2 -13   3         47.35         51.55         4.77 o                         
   3 -13   3          3.59          0.59         1.08 o                         
   4 -13   3         25.30         24.75         3.51 o                         
   5 -13   3          6.83          3.61         1.61 o                         
   6 -13   3         23.49         21.33         3.86 o                         
   7 -13   3         32.21         39.44         4.03 o                         
   8 -13   3          1.07          1.61         0.74 o                         
   9 -13   3          2.05          0.76         0.88 o                         
  -3 -12   3         12.89         10.98         2.04 o                         
  -2 -12   3         82.27         86.57         4.99 o                         
  -1 -12   3         17.00         15.41         2.01 o                         
   0 -12   3         46.17         53.56         5.08 o                         
   1 -12   3          1.26         -0.13         0.65 o                         
   2 -12   3          5.43          5.78         1.79 o                         
   3 -12   3         18.79         15.74         2.74 o                         
   4 -12   3         28.83         30.45         4.31 o                         
   5 -12   3        122.82        131.38         4.97 o                         
   6 -12   3         57.52         63.17         7.25 o                         
   7 -12   3         12.97         11.85         1.57 o                         
   8 -12   3          2.22          1.96         0.79 o                         
   9 -12   3          3.64          5.27         1.55 o                         
  10 -12   3         57.44         61.59         5.46 o                         
  11 -12   3          2.35          0.64         1.09 o                         
  -4 -11   3         10.37          9.52         3.44 o                         
  -3 -11   3         12.70         15.69         1.97 o                         
  -2 -11   3         88.09         85.65         3.87 o                         
  -1 -11   3          0.07         -0.15         0.60 o                         
   0 -11   3         11.34          9.93         1.51 o                         
   1 -11   3         47.93         51.41         2.92 o                         
   2 -11   3         33.95         34.85         3.70 o                         
   3 -11   3         31.62         33.70         2.47 o                         
   4 -11   3          1.13          0.53         0.58 o                         
   5 -11   3         19.87         24.06         1.94 o                         
   6 -11   3         65.72         72.05         3.15 o                         
   7 -11   3          1.42         -0.09         0.87 o                         
   8 -11   3          0.92          0.02         0.50 o                         
   9 -11   3          0.76          1.71         0.79 o                         
  10 -11   3          0.33          1.10         0.97 o                         
  11 -11   3         67.12         71.76         4.23 o                         
  -6 -10   3          8.11          8.18         4.37 o                         
  -5 -10   3         27.40         31.93         3.22 o                         
  -4 -10   3         24.51         26.33         2.17 o                         
  -3 -10   3          2.62          2.36         0.71 o                         
  -2 -10   3        145.76        149.50         5.92 o                         
  -1 -10   3        260.55        270.07         6.68 o                         
   0 -10   3         92.71         91.03         3.69 o                         
   1 -10   3         25.59         28.32         1.68 o                         
   2 -10   3          4.08          3.77         0.75 o                         
   3 -10   3        282.31        284.41         4.77 o                         
   4 -10   3        101.87         90.45         3.28 o                         
   5 -10   3          0.53          1.17         0.56 o                         
   6 -10   3         34.52         30.64         5.50 o                         
   7 -10   3         34.36         39.10         2.72 o                         
   8 -10   3         49.57         51.82         3.13 o                         
   9 -10   3         29.13         27.87         2.99 o                         
  10 -10   3        189.43        176.77         6.58 o                         
  11 -10   3         67.50         73.70         4.15 o                         
  12 -10   3          3.10          3.86         2.08 o                         
  -7  -9   3          1.02         -0.68         1.14 o                         
  -6  -9   3         64.31         63.74         5.07 o                         
  -5  -9   3         11.23         11.87         1.85 o                         
  -4  -9   3          0.03          0.95         0.59 o                         
  -3  -9   3          0.23         -0.56         0.40 o                         
  -2  -9   3         60.25         62.51         2.88 o                         
  -1  -9   3        252.39        249.61         7.65 o                         
   0  -9   3         46.06         42.45         1.83 o                         
   1  -9   3        104.29        105.00         2.60 o                         
   2  -9   3         95.10         96.28         2.16 o                         
   3  -9   3          0.34          0.06         0.40 o                         
   4  -9   3        156.31        150.09         3.43 o                         
   5  -9   3         12.21          9.44         1.09 o                         
   6  -9   3        111.87        113.21        11.61 o                         
   7  -9   3         35.88         36.39         3.85 o                         
   8  -9   3          0.03          0.43         0.65 o                         
   9  -9   3         22.48         23.59         2.58 o                         
  10  -9   3          2.87          3.41         1.08 o                         
  11  -9   3         11.87         16.61         3.33 o                         
  12  -9   3         94.18         96.24         4.75 o                         
  -8  -8   3         10.35          8.22         1.33 o                         
  -7  -8   3          0.26          0.33         0.59 o                         
  -6  -8   3          0.87          1.57         0.65 o                         
  -5  -8   3         80.50         71.49         3.56 o                         
  -4  -8   3          7.55          6.85         1.88 o                         
  -3  -8   3         10.10         11.52         1.40 o                         
  -2  -8   3         75.68         81.48         3.09 o                         
  -1  -8   3         57.04         56.36         2.50 o                         
   0  -8   3        138.51        126.70         2.59 o                         
   1  -8   3        169.41        172.29         2.56 o                         
   2  -8   3         16.20          9.56         0.78 o                         
   3  -8   3        190.82        184.03         4.66 o                         
   4  -8   3          0.76          1.03         0.42 o                         
   5  -8   3         19.71         20.37         2.44 o                         
   6  -8   3          5.03          4.39         1.03 o                         
   7  -8   3        195.48        207.48         7.39 o                         
   8  -8   3        162.27        164.59         6.71 o                         
   9  -8   3         23.36         28.09         2.72 o                         
  10  -8   3          4.12          1.92         1.18 o                         
  11  -8   3          2.85          3.19         1.35 o                         
  12  -8   3         99.32         98.70         4.68 o                         
  13  -8   3          0.33         -1.25         0.83 o                         
  -9  -7   3         33.03         32.60         2.61 o                         
  -8  -7   3         11.21         10.66         1.73 o                         
  -7  -7   3         67.84         65.44         3.21 o                         
  -6  -7   3         12.92         14.11         1.79 o                         
  -5  -7   3        325.11        334.14         7.20 o                         
  -4  -7   3         72.41         72.82         3.45 o                         
  -3  -7   3          1.40          1.58         0.74 o                         
  -2  -7   3          0.86          1.21         0.76 o                         
  -1  -7   3         63.66         53.88         2.01 o                         
   0  -7   3        139.88        140.33         2.06 o                         
   1  -7   3         80.35         77.49         1.47 o                         
   2  -7   3         67.80         76.03         1.73 o                         
   3  -7   3         40.55         23.91         1.13 o                         
   4  -7   3          0.02          0.55         0.30 o                         
   5  -7   3          8.68          8.94         0.96 o                         
   6  -7   3         14.84         15.18         2.19 o                         
   7  -7   3        165.10        151.13        11.98 o                         
   8  -7   3          0.03          0.70         0.66 o                         
   9  -7   3         61.07         60.18         3.99 o                         
  10  -7   3         19.00         19.36         3.48 o                         
  11  -7   3        136.44        140.60         5.35 o                         
  12  -7   3          3.35          3.16         0.98 o                         
  13  -7   3         33.64         30.44         4.42 o                         
  -9  -6   3         76.39         82.94         3.85 o                         
  -8  -6   3         79.72         83.68         4.02 o                         
  -7  -6   3          8.50          8.80         1.81 o                         
  -6  -6   3         11.01         14.20         1.94 o                         
  -5  -6   3          3.99          3.58         0.85 o                         
  -4  -6   3        348.08        333.20         6.82 o                         
  -3  -6   3        263.33        263.72         5.81 o                         
  -2  -6   3        137.17        132.31         3.06 o                         
  -1  -6   3       1111.28       1054.76        10.38 o                         
   0  -6   3        215.30        193.41         2.94 o                         
   1  -6   3        646.03        630.59         6.46 o                         
   2  -6   3        264.74        278.09         3.11 o                         
   3  -6   3        107.03        132.15         2.14 o                         
   4  -6   3        204.87        178.96         2.71 o                         
   5  -6   3        303.26        278.75         5.07 o                         
   6  -6   3         12.45         18.17         1.97 o                         
   7  -6   3         34.83         36.84         4.13 o                         
   8  -6   3          7.22          7.13         1.50 o                         
   9  -6   3         63.57         65.33         4.02 o                         
  10  -6   3          1.77          1.39         0.66 o                         
  11  -6   3         52.86         49.47         3.07 o                         
  12  -6   3         13.46         12.13         1.77 o                         
  13  -6   3          0.17          0.47         1.50 o                         
 -10  -5   3          1.33          1.91         1.12 o                         
  -9  -5   3         19.58         17.09         2.92 o                         
  -8  -5   3          1.69          0.50         0.52 o                         
  -7  -5   3         12.18          8.93         1.11 o                         
  -6  -5   3        244.52        247.21         4.05 o                         
  -5  -5   3         99.22         98.45         2.24 o                         
  -4  -5   3         14.17         16.28         0.84 o                         
  -3  -5   3         53.79         49.93         1.20 o                         
  -2  -5   3        129.26        116.22         1.91 o                         
  -1  -5   3        557.94        531.90         5.20 o                         
   0  -5   3          1.23          3.46         0.36 o                         
   1  -5   3        171.87        186.29         2.97 o                         
   2  -5   3         59.83         59.31         1.40 o                         
   3  -5   3         22.20         38.79         0.95 o                         
   4  -5   3        234.31        207.21         2.86 o                         
   5  -5   3        380.27        375.68         5.06 o                         
   6  -5   3         28.46         28.98         1.60 o                         
   7  -5   3        528.94        501.45        19.43 o                         
   8  -5   3        138.52        134.42         5.48 o                         
   9  -5   3          1.88          1.27         0.76 o                         
  10  -5   3         53.78         53.49         3.02 o                         
  11  -5   3         11.26         11.64         1.79 o                         
  12  -5   3         74.49         74.84         3.82 o                         
  13  -5   3         12.05         11.26         1.75 o                         
 -11  -4   3         22.68         23.93         3.71 o                         
 -10  -4   3         81.19         86.30         6.07 o                         
  -9  -4   3         28.74         29.62         3.33 o                         
  -8  -4   3         38.51         36.34         2.38 o                         
  -7  -4   3        277.33        281.81         4.95 o                         
  -6  -4   3        425.88        409.44         5.88 o                         
  -5  -4   3        144.12        145.12         3.02 o                         
  -4  -4   3        294.12        289.66         3.84 o                         
  -3  -4   3        594.69        542.13         4.64 o                         
  -2  -4   3        372.70        392.11         3.69 o                         
  -1  -4   3        460.70        463.60         4.21 o                         
   0  -4   3         14.00         13.93         0.55 o                         
   1  -4   3        184.78        184.39         1.81 o                         
   2  -4   3       1185.25       1246.38        10.46 o                         
   3  -4   3          0.30          0.92         0.22 o                         
   4  -4   3         43.60         36.10         1.15 o                         
   5  -4   3         25.39         20.33         0.97 o                         
   6  -4   3        223.10        219.01         3.49 o                         
   7  -4   3        449.86        436.20         6.47 o                         
   8  -4   3        114.11        116.77         5.05 o                         
   9  -4   3          6.40          4.74         1.25 o                         
  10  -4   3         53.43         57.67         3.08 o                         
  11  -4   3         18.68         15.20         2.40 o                         
  12  -4   3        178.05        185.49         6.06 o                         
  13  -4   3          6.82          4.70         1.28 o                         
 -11  -3   3         37.87         37.51         2.81 o                         
 -10  -3   3          1.35          1.46         0.70 o                         
  -9  -3   3          2.11          1.89         0.74 o                         
  -8  -3   3          2.81          1.51         1.16 o                         
  -7  -3   3        121.04        128.06         3.37 o                         
  -6  -3   3        277.83        268.95         4.64 o                         
  -5  -3   3        174.54        167.46         2.91 o                         
  -4  -3   3          9.24          5.87         0.65 o                         
  -3  -3   3          7.18         13.50         0.64 o                         
  -2  -3   3         45.38         40.57         1.04 o                         
  -1  -3   3          0.42          0.06         0.14 o                         
   0  -3   3       1489.39       1469.42         9.46 o                         
   1  -3   3          3.61          4.62         0.32 o                         
   2  -3   3         14.47         21.10         0.66 o                         
   3  -3   3        518.45        512.85         4.88 o                         
   4  -3   3         14.95         26.54         0.96 o                         
   5  -3   3          3.59          5.46         0.63 o                         
   6  -3   3        241.99        230.23         3.38 o                         
   7  -3   3         41.55         36.96         1.91 o                         
   8  -3   3        487.65        438.24        10.46 o                         
   9  -3   3         13.40         15.83         2.26 o                         
  10  -3   3          5.43          5.01         1.19 o                         
  11  -3   3         72.85         73.96         3.60 o                         
  12  -3   3         43.96         48.76         3.01 o                         
  13  -3   3         55.97         58.26         2.98 o                         
 -12  -2   3          3.08          3.82         1.10 o                         
 -11  -2   3         55.77         50.94         3.38 o                         
 -10  -2   3         12.16         10.79         1.78 o                         
  -9  -2   3        157.13        170.92         8.38 o                         
  -8  -2   3         41.02         37.78         2.38 o                         
  -7  -2   3        121.93        118.91         3.74 o                         
  -6  -2   3         52.04         57.50         2.41 o                         
  -5  -2   3        157.27        134.13         2.61 o                         
  -4  -2   3         71.46         75.10         1.74 o                         
  -3  -2   3         18.59         23.95         0.95 o                         
  -2  -2   3        320.63        357.84         3.61 o                         
  -1  -2   3        194.66        188.31         2.38 o                         
   0  -2   3         52.38         55.33         1.01 o                         
   1  -2   3         97.99         95.30         1.16 o                         
   2  -2   3         44.33         50.59         0.93 o                         
   3  -2   3          0.05          0.47         0.33 o                         
   4  -2   3          6.85         18.84         0.87 o                         
   5  -2   3         77.56         76.95         2.03 o                         
   6  -2   3         81.67         86.04         2.40 o                         
   7  -2   3         83.64         98.13         3.65 o                         
   8  -2   3         91.60         88.50         4.32 o                         
   9  -2   3          4.49          7.54         2.43 o                         
  10  -2   3         81.21         77.57         3.53 o                         
  11  -2   3         10.97         13.45         1.86 o                         
  12  -2   3         22.21         21.40         2.10 o                         
  13  -2   3         18.96         21.26         2.36 o                         
 -12  -1   3          1.90          1.18         1.13 o                         
 -11  -1   3         92.79        103.40         5.11 o                         
 -10  -1   3         93.56         95.57         3.37 o                         
  -9  -1   3         44.54         42.28         2.32 o                         
  -8  -1   3         42.78         41.07         2.03 o                         
  -7  -1   3         26.16         23.50         1.38 o                         
  -6  -1   3        889.42        878.88        24.70 o                         
  -5  -1   3        439.91        444.08         4.68 o                         
  -4  -1   3        876.75        891.56         7.17 o                         
  -3  -1   3         14.50         20.58         0.65 o                         
  -2  -1   3        442.32        461.72         4.85 o                         
  -1  -1   3          0.07          0.21         0.11 o                         
   0  -1   3         20.48         24.34         0.59 o                         
   1  -1   3        115.92        103.37         1.11 o                         
   2  -1   3       1578.09       1629.99        18.47 o                         
   3  -1   3        962.47       1031.32         7.25 o                         
   4  -1   3        384.43        341.46         4.11 o                         
   5  -1   3         48.06         54.71         1.54 o                         
   6  -1   3         38.16         35.54         1.36 o                         
   7  -1   3        456.73        452.94         6.47 o                         
   8  -1   3         18.22         19.51         1.36 o                         
   9  -1   3         88.57         86.81         3.58 o                         
  10  -1   3          1.38          1.22         0.75 o                         
  11  -1   3          0.03          0.38         0.53 o                         
  12  -1   3         13.99         15.95         1.84 o                         
 -12   0   3          4.42          3.43         1.02 o                         
 -11   0   3         23.91         24.17         2.07 o                         
 -10   0   3        536.83        517.79        12.12 o                         
  -9   0   3        170.79        172.82         4.73 o                         
  -8   0   3        120.81        128.68         3.30 o                         
  -7   0   3        116.05        113.26         2.68 o                         
  -6   0   3          4.37          8.28         0.62 o                         
  -5   0   3        189.85        195.11         2.93 o                         
  -4   0   3          3.91          6.33         0.49 o                         
  -3   0   3        579.84        599.44         4.78 o                         
  -2   0   3       1997.31       2082.90        25.19 o                         
  -1   0   3       1991.39       2087.83        20.57 o                         
   0   0   3         14.85         14.50         0.46 o                         
   1   0   3       1070.79       1199.52        11.14 o                         
   2   0   3        736.48        751.08         5.40 o                         
   3   0   3         11.11         20.65         0.71 o                         
   4   0   3          5.99          4.04         0.52 o                         
   5   0   3        172.90        163.24         3.00 o                         
   6   0   3        330.46        324.65         9.26 o                         
   7   0   3          1.55          6.30         1.47 o                         
   8   0   3          2.83          4.83         0.79 o                         
   9   0   3         11.37         13.18         1.18 o                         
  10   0   3        321.87        328.93         5.51 o                         
  11   0   3          0.02         -0.77         0.51 o                         
  12   0   3          0.19         -1.04         0.69 o                         
 -13   1   3         11.44         12.61         3.36 o                         
 -12   1   3         36.22         38.36         2.85 o                         
 -11   1   3          6.68          4.98         1.19 o                         
 -10   1   3         36.22         35.47         3.06 o                         
  -9   1   3        177.47        170.37         5.16 o                         
  -8   1   3        378.34        386.39         8.43 o                         
  -7   1   3        205.10        208.45         4.02 o                         
  -6   1   3         22.33         23.24         1.01 o                         
  -5   1   3         59.94         65.13         1.59 o                         
  -4   1   3         77.56         70.25         1.54 o                         
  -3   1   3       2002.53       2196.40        17.12 o                         
  -2   1   3       1156.60       1187.74         8.12 o                         
  -1   1   3        154.72        144.35         1.75 o                         
   0   1   3         64.43         65.20         1.01 o                         
   1   1   3        574.88        603.68         4.70 o                         
   2   1   3        218.12        224.67         2.48 o                         
   3   1   3        279.41        281.82         4.07 o                         
   4   1   3        118.97        108.83         2.39 o                         
   5   1   3        131.63        126.49         2.82 o                         
   6   1   3        391.61        376.45         5.81 o                         
   7   1   3          2.47          2.55         0.77 o                         
   8   1   3        127.70        134.30         2.90 o                         
   9   1   3          0.01         -0.23         0.46 o                         
  10   1   3         42.31         39.67         1.82 o                         
  11   1   3          3.50          2.42         0.72 o                         
 -13   2   3          2.59          2.93         1.07 o                         
 -12   2   3         19.67         21.27         2.35 o                         
 -11   2   3        183.28        185.39         5.94 o                         
 -10   2   3         22.58         19.14         1.98 o                         
  -9   2   3        348.24        345.71         7.43 o                         
  -8   2   3          3.53          5.87         1.32 o                         
  -7   2   3        150.30        179.08         3.80 o                         
  -6   2   3        350.61        327.82         4.63 o                         
  -5   2   3        662.30        733.33         7.68 o                         
  -4   2   3          1.64          0.51         0.22 o                         
  -3   2   3          0.22          0.18         0.15 o                         
  -2   2   3        232.47        251.58         2.71 o                         
  -1   2   3        329.97        332.44         3.20 o                         
   0   2   3        284.52        311.54         4.01 o                         
   1   2   3         26.77         19.04         0.57 o                         
   2   2   3       1189.06       1268.12        11.26 o                         
   3   2   3       1633.84       1582.34        12.10 o                         
   4   2   3         68.33         61.26         1.50 o                         
   5   2   3        108.08        103.73         2.28 o                         
   6   2   3        428.54        415.84         6.36 o                         
   7   2   3         34.42         38.35         1.52 o                         
   8   2   3        142.24        141.31         2.99 o                         
   9   2   3          1.51          1.72         0.52 o                         
  10   2   3          1.90          3.34         0.74 o                         
  11   2   3         43.37         44.41         1.94 o                         
 -13   3   3          0.57          1.85         0.95 o                         
 -12   3   3        198.66        193.28         6.28 o                         
 -11   3   3         10.12         10.00         1.60 o                         
 -10   3   3          4.21          3.27         0.94 o                         
  -9   3   3         76.21         73.27         3.87 o                         
  -8   3   3          0.11          1.58         0.60 o                         
  -7   3   3          6.69          3.67         0.84 o                         
  -6   3   3        371.29        384.61         5.85 o                         
  -5   3   3         17.47         23.92         0.98 o                         
  -4   3   3        207.37        222.83         2.88 o                         
  -3   3   3        428.25        444.82         4.33 o                         
  -2   3   3          8.84          8.30         0.58 o                         
  -1   3   3         60.95         53.40         1.09 o                         
   0   3   3        147.41        174.92         2.25 o                         
   1   3   3          2.35          5.16         0.62 o                         
   2   3   3       1601.12       1634.42        11.62 o                         
   3   3   3         34.03         33.79         1.15 o                         
   4   3   3         29.86         27.51         1.01 o                         
   5   3   3          3.18          4.55         0.63 o                         
   6   3   3         31.45         37.59         1.24 o                         
   7   3   3        303.54        317.00         4.13 o                         
   8   3   3          2.98          2.88         0.58 o                         
   9   3   3         55.81         56.89         2.40 o                         
  10   3   3          1.22          1.41         0.57 o                         
 -13   4   3         13.54         12.34         2.39 o                         
 -12   4   3          6.96          7.82         1.79 o                         
 -11   4   3         36.54         34.64         3.25 o                         
 -10   4   3        190.24        206.46         7.20 o                         
  -9   4   3         13.71         11.06         1.87 o                         
  -8   4   3          2.90          2.49         0.75 o                         
  -7   4   3         26.32         27.88         1.79 o                         
  -6   4   3          8.99          7.52         1.16 o                         
  -5   4   3        103.52         95.80         2.11 o                         
  -4   4   3         37.04         43.51         1.35 o                         
  -3   4   3         88.46         85.70         1.58 o                         
  -2   4   3        108.92        105.45         1.63 o                         
  -1   4   3         36.71         38.24         0.87 o                         
   0   4   3          3.00          5.22         0.59 o                         
   1   4   3         42.11         44.96         1.21 o                         
   2   4   3         26.76         26.25         1.22 o                         
   3   4   3         64.62         76.08         3.90 o                         
   4   4   3        329.01        329.89         5.73 o                         
   5   4   3         24.00         26.11         1.63 o                         
   6   4   3          2.27          2.93         0.90 o                         
   7   4   3         29.60         24.52         2.50 o                         
   8   4   3          2.53          2.10         0.62 o                         
   9   4   3         28.23         31.97         2.34 o                         
  10   4   3         17.63         11.82         3.00 o                         
 -13   5   3        140.37        143.89         5.77 o                         
 -12   5   3         26.75         24.27         3.17 o                         
 -11   5   3         70.74         75.04         4.57 o                         
 -10   5   3        194.32        192.43         7.09 o                         
  -9   5   3         27.48         28.75         2.83 o                         
  -8   5   3        205.67        206.87         6.20 o                         
  -7   5   3         69.50         87.33         2.45 o                         
  -6   5   3        172.06        158.82         3.28 o                         
  -5   5   3        407.67        407.39         6.29 o                         
  -4   5   3        509.43        538.93         5.03 o                         
  -3   5   3        201.43        220.40         2.85 o                         
  -2   5   3        300.43        289.14         3.00 o                         
  -1   5   3         16.31         17.16         0.95 o                         
   0   5   3        384.89        362.21         3.64 o                         
   1   5   3        686.49        641.50         7.67 o                         
   2   5   3         89.33         83.87         2.51 o                         
   3   5   3        401.20        405.98         6.47 o                         
   4   5   3         14.64          7.85         1.01 o                         
   5   5   3         95.59        106.07         4.07 o                         
   6   5   3          9.86          8.12         1.48 o                         
   7   5   3          0.21          1.46         0.70 o                         
   8   5   3          3.02          0.55         1.61 o                         
   9   5   3          0.78          2.26         0.80 o                         
 -13   6   3         15.72         15.68         2.26 o                         
 -12   6   3         10.77          8.92         2.20 o                         
 -11   6   3         84.56         73.53         6.61 o                         
 -10   6   3          7.57          7.34         2.76 o                         
  -9   6   3        124.98        123.41         5.55 o                         
  -8   6   3        110.94        110.93         3.39 o                         
  -7   6   3         42.26         45.12         2.21 o                         
  -6   6   3         29.88         33.06         1.82 o                         
  -5   6   3         25.23         28.94         1.35 o                         
  -4   6   3         65.35         57.06         1.80 o                         
  -3   6   3         32.38         30.49         1.25 o                         
  -2   6   3         14.98         18.78         0.95 o                         
  -1   6   3        107.15        104.12         1.97 o                         
   0   6   3        181.18        174.32         5.44 o                         
   1   6   3         14.74         11.80         1.06 o                         
   2   6   3         18.07         18.36         1.31 o                         
   3   6   3        208.92        194.78         5.26 o                         
   4   6   3        270.52        269.36         6.71 o                         
   5   6   3          0.21          0.60         0.57 o                         
   6   6   3         10.90         12.03         3.32 o                         
   7   6   3          1.16         -0.52         0.64 o                         
   8   6   3          5.95          7.33         1.38 o                         
 -13   7   3         57.38         60.39         4.58 o                         
 -12   7   3         17.17         15.43         2.82 o                         
 -11   7   3          0.63         -0.21         0.95 o                         
 -10   7   3         50.75         53.06         5.49 o                         
  -9   7   3        252.12        252.91         6.73 o                         
  -8   7   3        104.35        112.86         4.18 o                         
  -7   7   3         73.79         77.47         3.36 o                         
  -6   7   3         50.61         54.88         2.17 o                         
  -5   7   3         39.29         36.28         1.82 o                         
  -4   7   3         12.98         13.64         1.13 o                         
  -3   7   3        503.47        518.55         6.27 o                         
  -2   7   3        118.07        113.83         2.31 o                         
  -1   7   3        499.28        501.09         5.59 o                         
   0   7   3          2.87          2.14         0.63 o                         
   1   7   3         95.24         92.98         3.78 o                         
   2   7   3         71.84         79.13         3.23 o                         
   3   7   3         49.33         41.95         3.97 o                         
   4   7   3         14.70         15.15         2.64 o                         
   5   7   3         68.60         64.68         5.08 o                         
   6   7   3         14.01         17.83         5.61 o                         
   7   7   3          9.41         12.77         3.10 o                         
 -12   8   3          2.42          1.49         2.02 o                         
 -11   8   3          0.59          1.99         1.18 o                         
 -10   8   3          0.75          1.28         0.95 o                         
  -9   8   3          1.05          2.32         0.93 o                         
  -8   8   3         15.87         19.16         2.20 o                         
  -7   8   3        182.68        185.89         5.60 o                         
  -6   8   3          5.40          5.37         0.96 o                         
  -5   8   3          0.07         -0.07         0.39 o                         
  -4   8   3          1.91          0.70         0.43 o                         
  -3   8   3        395.82        397.03         5.37 o                         
  -2   8   3         78.57         77.19         2.32 o                         
  -1   8   3         60.32         61.16         2.27 o                         
   0   8   3         78.12         71.70         2.87 o                         
   1   8   3         23.27         22.57         5.13 o                         
   2   8   3        123.17        131.34         6.75 o                         
   3   8   3         38.15         39.26         5.43 o                         
   4   8   3         96.81         98.98         6.26 o                         
   5   8   3        133.85        155.30        11.52 o                         
   6   8   3         19.76         20.96         3.63 o                         
 -12   9   3          8.32          7.47         1.85 o                         
 -11   9   3         37.42         37.62         4.21 o                         
 -10   9   3         11.04         13.16         2.39 o                         
  -9   9   3          0.03          2.11         0.78 o                         
  -8   9   3          7.56          8.00         1.44 o                         
  -7   9   3         35.36         38.80         2.51 o                         
  -6   9   3          8.19          8.75         1.28 o                         
  -5   9   3          9.55         11.95         1.69 o                         
  -4   9   3          4.00          5.18         1.04 o                         
  -3   9   3        432.07        437.82         6.90 o                         
  -2   9   3          4.91          6.38         1.29 o                         
  -1   9   3         30.22         36.45         4.50 o                         
   0   9   3        106.83        112.24         7.61 o                         
   1   9   3         67.11         71.31         5.10 o                         
   2   9   3          9.17          7.58         2.13 o                         
   3   9   3         22.62         17.62         4.68 o                         
   4   9   3         42.60         37.12         5.33 o                         
   5   9   3          0.07          1.67         1.03 o                         
 -11  10   3         35.13         33.88         4.84 o                         
 -10  10   3         25.54         28.97         3.55 o                         
  -9  10   3         11.16          9.76         1.99 o                         
  -8  10   3         70.18         76.27         3.80 o                         
  -7  10   3          0.68          0.69         0.77 o                         
  -6  10   3         13.21         12.02         1.49 o                         
  -5  10   3        149.93        152.03         6.13 o                         
  -4  10   3         85.03         91.40         4.23 o                         
  -3  10   3        101.97        109.18         4.72 o                         
  -1  10   3          1.88          4.46         3.20 o                         
   0  10   3         46.32         59.41        11.22 o                         
   1  10   3          4.39          3.17         1.98 o                         
   2  10   3          0.10          0.77         0.98 o                         
   3  10   3          7.15          8.53         2.28 o                         
   4  10   3         19.10         17.41         3.35 o                         
 -10  11   3         48.97         46.42         5.70 o                         
  -9  11   3          0.08         -1.54         1.26 o                         
  -8  11   3         63.99         67.06         5.30 o                         
  -7  11   3          3.38          2.45         0.81 o                         
  -6  11   3        119.75        124.47         6.23 o                         
  -5  11   3        226.41        231.36         7.63 o                         
  -4  11   3          1.63          0.31         0.90 o                         
  -3  11   3         25.94         23.28         2.65 o                         
  -2  11   3         28.04         23.31         3.51 o                         
  -1  11   3        108.62        114.08         6.97 o                         
   0  11   3         31.42         33.45         5.02 o                         
   1  11   3          9.21          5.51         2.47 o                         
   2  11   3          6.16          6.49         2.55 o                         
  -9  12   3          4.39          3.06         1.07 o                         
  -8  12   3          0.71          1.28         0.87 o                         
  -7  12   3          6.95         12.05         2.65 o                         
  -6  12   3         17.54         18.83         2.46 o                         
  -5  12   3          2.94          1.37         0.92 o                         
  -4  12   3         28.91         32.13         3.93 o                         
  -3  12   3         32.93         32.74         3.39 o                         
  -2  12   3         84.36         81.39         5.95 o                         
  -1  12   3          9.22          7.19         2.22 o                         
   0  12   3         18.23         24.17         4.28 o                         
  -7  13   3        122.15        124.63         5.57 o                         
  -6  13   3          7.33         11.12         2.04 o                         
  -5  13   3          2.94          1.66         1.21 o                         
  -4  13   3          4.53          3.51         1.72 o                         
  -3  13   3         18.68         24.43         4.07 o                         
   2 -14   4          1.27          0.45         1.11 o                         
   3 -14   4         49.37         58.10         4.90 o                         
   4 -14   4         33.08         32.21         4.11 o                         
   5 -14   4          8.35          1.43         2.48 o                         
  -1 -13   4         13.88         18.81         2.50 o                         
   0 -13   4          1.60         -1.48         0.99 o                         
   1 -13   4          0.08          1.85         1.28 o                         
   2 -13   4         11.71         14.57         2.79 o                         
   3 -13   4         31.32         34.49         3.74 o                         
   4 -13   4          2.21          1.69         0.80 o                         
   5 -13   4          0.72          0.36         0.65 o                         
   6 -13   4         10.37         15.29         2.38 o                         
   7 -13   4          3.81          2.16         1.27 o                         
   8 -13   4          0.08          0.15         0.80 o                         
   9 -13   4          8.42          7.66         1.63 o                         
  -3 -12   4          0.77          1.48         0.91 o                         
  -2 -12   4         69.69         77.45         3.90 o                         
  -1 -12   4          0.49         -1.12         0.75 o                         
   0 -12   4         63.02         61.90         6.23 o                         
   1 -12   4         24.22         21.51         2.90 o                         
   2 -12   4         34.86         35.62         5.59 o                         
   3 -12   4          6.79         10.73         4.74 o                         
   4 -12   4          2.42          2.19         0.64 o                         
   5 -12   4          0.03         -0.35         0.70 o                         
   6 -12   4         17.32         16.50         2.79 o                         
   7 -12   4          0.83          0.51         0.68 o                         
   8 -12   4          0.02          0.12         0.73 o                         
   9 -12   4          9.76          9.52         2.26 o                         
  10 -12   4          3.34          4.33         1.29 o                         
  -4 -11   4         59.45         61.83         5.68 o                         
  -3 -11   4         28.31         26.15         2.71 o                         
  -2 -11   4          0.59          1.02         0.77 o                         
  -1 -11   4        157.53        162.04         5.39 o                         
   0 -11   4          2.91          4.50         1.11 o                         
   1 -11   4          7.49          2.47         1.09 o                         
   2 -11   4          2.71          2.14         0.77 o                         
   3 -11   4         84.76         85.72         3.36 o                         
   4 -11   4        246.22        255.28         6.00 o                         
   5 -11   4          5.89          3.79         1.02 o                         
   6 -11   4         22.89         26.47         4.72 o                         
   7 -11   4          1.55          4.04         1.66 o                         
   8 -11   4         43.85         43.98         3.24 o                         
   9 -11   4          0.08          1.44         1.05 o                         
  10 -11   4         14.64         16.18         2.32 o                         
  11 -11   4         31.36         34.38         3.43 o                         
  -5 -10   4         13.69         13.32         1.79 o                         
  -4 -10   4         18.22         17.96         2.75 o                         
  -3 -10   4          6.12          5.80         1.15 o                         
  -2 -10   4          9.83         10.37         3.19 o                         
  -1 -10   4        204.58        212.59         5.88 o                         
   0 -10   4         90.57         92.96         3.74 o                         
   1 -10   4          0.32          0.53         0.29 o                         
   2 -10   4         29.99         32.46         2.36 o                         
   3 -10   4        129.10        111.84         3.08 o                         
   4 -10   4         22.66         19.30         1.80 o                         
   5 -10   4         48.32         43.94         3.71 o                         
   6 -10   4          7.10          9.97         2.13 o                         
   7 -10   4        138.18        141.59         6.59 o                         
   8 -10   4         79.42         78.53         4.95 o                         
   9 -10   4          7.60          8.29         1.58 o                         
  10 -10   4         11.07         12.34         1.84 o                         
  11 -10   4         19.60         17.04         2.33 o                         
  12 -10   4         63.96         68.56         4.18 o                         
  -7  -9   4          4.90          2.50         1.03 o                         
  -6  -9   4          9.38          8.81         1.39 o                         
  -5  -9   4         42.98         36.61         2.97 o                         
  -4  -9   4         73.36         80.40         3.48 o                         
  -3  -9   4         69.60         73.15         3.26 o                         
  -2  -9   4         31.86         31.27         2.15 o                         
  -1  -9   4          0.00         -0.47         0.61 o                         
   0  -9   4         39.65         40.43         2.28 o                         
   1  -9   4        428.65        418.80         5.13 o                         
   2  -9   4         93.86         94.01         2.18 o                         
   3  -9   4         40.94         38.69         1.73 o                         
   4  -9   4         75.76         69.56         2.44 o                         
   5  -9   4         19.52         15.43         1.14 o                         
   6  -9   4          1.56          0.69         1.14 o                         
   7  -9   4         34.18         39.39         3.32 o                         
   8  -9   4         97.71        101.55         5.56 o                         
   9  -9   4         40.48         52.99         5.44 o                         
  10  -9   4         29.76         30.24         3.17 o                         
  11  -9   4         61.53         66.26         3.87 o                         
  12  -9   4        140.62        142.66         5.82 o                         
  -8  -8   4         18.33         19.48         2.30 o                         
  -7  -8   4         23.56         27.82         3.14 o                         
  -6  -8   4        108.83        115.82         4.42 o                         
  -5  -8   4          7.00          5.60         1.12 o                         
  -4  -8   4        118.99        125.26         4.22 o                         
  -3  -8   4         23.30         21.48         2.20 o                         
  -2  -8   4        141.90        128.15         4.68 o                         
  -1  -8   4         66.58         67.28         2.79 o                         
   0  -8   4        649.87        659.89         6.64 o                         
   1  -8   4        344.16        343.79         4.34 o                         
   2  -8   4          2.31          1.62         0.41 o                         
   3  -8   4         31.47         19.67         0.98 o                         
   4  -8   4         20.38         19.93         1.23 o                         
   5  -8   4        181.56        185.04         3.79 o                         
   6  -8   4        211.43        212.08         7.53 o                         
   7  -8   4          2.46          2.77         1.63 o                         
   8  -8   4         71.16         76.46         4.69 o                         
   9  -8   4         31.35         28.72         3.41 o                         
  10  -8   4         27.21         29.33         3.48 o                         
  11  -8   4          3.50          3.07         1.14 o                         
  12  -8   4          1.02         -0.44         1.58 o                         
  13  -8   4         81.43         73.56         5.31 o                         
  -8  -7   4         31.20         33.18         3.37 o                         
  -7  -7   4          0.15         -0.75         0.72 o                         
  -6  -7   4         16.77         14.73         2.05 o                         
  -5  -7   4          2.16          4.65         1.16 o                         
  -4  -7   4        225.30        219.06        13.92 o                         
  -3  -7   4          9.25          7.91         1.46 o                         
  -2  -7   4        314.98        300.22         6.25 o                         
  -1  -7   4        109.45        105.92         2.60 o                         
   0  -7   4         11.57          9.09         0.83 o                         
   1  -7   4        146.25        140.63         3.49 o                         
   2  -7   4          8.19          6.07         0.71 o                         
   3  -7   4         87.01         67.22         1.83 o                         
   4  -7   4        287.68        264.60         4.34 o                         
   5  -7   4         15.01         16.30         1.46 o                         
   6  -7   4         69.97         66.97         3.85 o                         
   7  -7   4         14.42         14.28         2.27 o                         
   8  -7   4         25.68         27.52         3.36 o                         
   9  -7   4         17.96         18.48         3.62 o                         
  10  -7   4          2.56          0.86         1.02 o                         
  11  -7   4          1.34          1.66         0.79 o                         
  12  -7   4         69.43         69.56         4.87 o                         
  13  -7   4         30.45         28.26         2.86 o                         
  -9  -6   4         36.36         41.91         3.51 o                         
  -7  -6   4          2.01          1.23         0.95 o                         
  -6  -6   4        157.05        152.94         7.48 o                         
  -5  -6   4         39.19         40.57         4.15 o                         
  -4  -6   4         51.90         53.09         1.47 o                         
  -3  -6   4         35.06         35.12         1.46 o                         
  -2  -6   4          0.27          0.65         0.39 o                         
  -1  -6   4        269.32        253.87         3.79 o                         
   0  -6   4        104.81        103.16         2.00 o                         
   1  -6   4         28.48         28.11         0.95 o                         
   2  -6   4         88.48         84.14         1.72 o                         
   3  -6   4         71.69         85.37         1.50 o                         
   4  -6   4         67.03         60.02         1.41 o                         
   5  -6   4         24.73         21.92         2.25 o                         
   6  -6   4        104.36         94.82         4.93 o                         
   7  -6   4        186.76        188.46         6.68 o                         
   8  -6   4         25.44         21.76         2.63 o                         
   9  -6   4         95.53        102.23         5.24 o                         
  10  -6   4        126.12        123.93         5.93 o                         
  11  -6   4          8.28          6.03         1.61 o                         
  12  -6   4          0.61          0.61         1.44 o                         
  13  -6   4         69.07         63.15         3.85 o                         
 -10  -5   4         30.10         28.92         2.28 o                         
  -9  -5   4         13.08         12.62         2.11 o                         
  -8  -5   4          0.94          0.09         1.10 o                         
  -7  -5   4        166.66        163.13         3.45 o                         
  -6  -5   4          3.80          4.85         0.75 o                         
  -5  -5   4        258.02        251.79         3.56 o                         
  -4  -5   4         55.10         46.23         1.62 o                         
  -3  -5   4        979.14        913.80         8.96 o                         
  -2  -5   4        447.37        437.79         4.26 o                         
  -1  -5   4          1.02          0.79         0.28 o                         
   0  -5   4         11.37          6.88         0.61 o                         
   1  -5   4         38.14         28.41         0.79 o                         
   2  -5   4        688.82        716.79         5.34 o                         
   3  -5   4        202.28        194.94         2.96 o                         
   4  -5   4         32.30         24.03         1.03 o                         
   5  -5   4        766.94        716.18         7.15 o                         
   6  -5   4        713.71        714.96        18.98 o                         
   7  -5   4         40.28         36.22         2.26 o                         
   8  -5   4         29.77         31.50         2.75 o                         
   9  -5   4         60.97         51.65         3.65 o                         
  10  -5   4        101.56        103.36         5.37 o                         
  11  -5   4        133.02        133.04         5.11 o                         
  12  -5   4          0.07         -1.27         0.85 o                         
  13  -5   4         31.73         30.44         2.89 o                         
 -11  -4   4          0.85          0.23         0.83 o                         
 -10  -4   4         17.99         17.11         2.00 o                         
  -9  -4   4         17.14         19.81         2.29 o                         
  -8  -4   4        146.97        149.06         4.38 o                         
  -7  -4   4         85.88         87.39         2.65 o                         
  -6  -4   4        207.02        200.33         3.89 o                         
  -5  -4   4          4.04          4.27         0.60 o                         
  -4  -4   4         56.98         47.58         1.32 o                         
  -3  -4   4         57.63         59.44         1.71 o                         
  -2  -4   4          1.49          0.94         0.22 o                         
  -1  -4   4        618.73        645.62         5.61 o                         
   0  -4   4         70.90         68.56         1.15 o                         
   1  -4   4        252.95        263.57         2.96 o                         
   2  -4   4        661.94        686.05         5.07 o                         
   3  -4   4        295.03        292.28         3.20 o                         
   4  -4   4         70.67         81.63         1.92 o                         
   5  -4   4         40.44         26.61         1.17 o                         
   6  -4   4         42.92         36.96         2.92 o                         
   7  -4   4         14.04          6.92         1.06 o                         
   8  -4   4        261.10        265.30         6.64 o                         
   9  -4   4          0.00          1.03         0.77 o                         
  10  -4   4         30.87         29.17         3.12 o                         
  11  -4   4         16.96         21.68         3.16 o                         
  12  -4   4          5.98          6.90         1.49 o                         
  13  -4   4         69.44         72.85         4.01 o                         
 -11  -3   4         48.96         53.28         3.30 o                         
 -10  -3   4          4.85          2.80         1.13 o                         
  -9  -3   4        173.68        179.62         5.94 o                         
  -8  -3   4         31.40         30.09         2.03 o                         
  -7  -3   4          5.90          5.09         0.93 o                         
  -6  -3   4         72.99         71.44         2.29 o                         
  -5  -3   4        852.63        828.97         8.42 o                         
  -4  -3   4        595.23        555.32         5.99 o                         
  -3  -3   4          0.12          0.00         0.17 o                         
  -2  -3   4         18.39         13.78         0.63 o                         
  -1  -3   4         14.58          7.20         0.51 o                         
   0  -3   4       1148.44       1271.88         8.63 o                         
   1  -3   4        104.71        107.37         1.69 o                         
   2  -3   4        378.24        371.98         3.57 o                         
   3  -3   4        580.61        630.38         6.07 o                         
   4  -3   4        715.55        734.47         7.40 o                         
   5  -3   4         11.78         10.32         0.85 o                         
   6  -3   4        179.51        152.27         3.32 o                         
   7  -3   4        379.06        359.98         7.56 o                         
   8  -3   4        336.53        312.21         7.27 o                         
   9  -3   4        100.91         92.63         5.70 o                         
  10  -3   4         69.48         70.91         4.96 o                         
  11  -3   4         44.42         42.72         3.90 o                         
  12  -3   4         33.45         34.66         2.76 o                         
  13  -3   4         22.53         22.03         2.86 o                         
 -12  -2   4         38.86         39.95         3.94 o                         
 -11  -2   4          5.70          5.37         1.60 o                         
 -10  -2   4         38.27         34.45         2.74 o                         
  -9  -2   4         49.24         41.68         2.94 o                         
  -8  -2   4        228.25        231.12         5.73 o                         
  -7  -2   4         34.75         36.52         2.05 o                         
  -6  -2   4          0.15          0.40         0.29 o                         
  -5  -2   4        744.41        723.77         7.60 o                         
  -4  -2   4          9.33          9.11         0.90 o                         
  -3  -2   4          2.65          1.89         0.27 o                         
  -2  -2   4          0.08          1.33         0.21 o                         
  -1  -2   4        103.89        116.85         2.09 o                         
   0  -2   4       1189.39       1199.90         7.66 o                         
   1  -2   4         16.32         10.51         0.45 o                         
   2  -2   4         26.98         30.13         0.80 o                         
   3  -2   4        340.34        343.74         4.38 o                         
   4  -2   4         85.35         73.02         2.01 o                         
   5  -2   4         20.39         23.79         1.10 o                         
   6  -2   4         15.97          8.54         1.11 o                         
   7  -2   4        520.58        522.42         9.72 o                         
   8  -2   4         46.57         52.30         2.85 o                         
   9  -2   4        116.36        119.73         4.62 o                         
  10  -2   4          0.95          1.04         0.71 o                         
  11  -2   4          5.45          2.78         1.45 o                         
  12  -2   4         55.12         55.52         2.87 o                         
 -12  -1   4          1.01          2.59         1.13 o                         
 -11  -1   4          2.43          2.92         1.43 o                         
 -10  -1   4         41.78         45.19         3.42 o                         
  -9  -1   4         44.63         43.55         3.07 o                         
  -8  -1   4          0.11         -0.42         0.28 o                         
  -7  -1   4        267.91        257.04         4.51 o                         
  -6  -1   4          2.48          2.21         0.35 o                         
  -5  -1   4        781.00        798.63         7.22 o                         
  -4  -1   4         96.64        101.11         1.99 o                         
  -3  -1   4          0.20          1.33         0.27 o                         
  -2  -1   4        122.52        151.25         2.12 o                         
  -1  -1   4        214.59        226.91         2.65 o                         
   0  -1   4        260.06        244.38         2.66 o                         
   1  -1   4        136.82        162.88         1.99 o                         
   2  -1   4         18.14         10.92         0.46 o                         
   3  -1   4        169.02        166.30         2.02 o                         
   4  -1   4          9.98         10.08         0.62 o                         
   5  -1   4        264.28        254.43         3.33 o                         
   6  -1   4          1.71          2.20         0.68 o                         
   7  -1   4         11.02          8.00         0.92 o                         
   8  -1   4          1.12          1.25         0.67 o                         
   9  -1   4         34.24         32.35         2.67 o                         
  10  -1   4          9.60          9.04         1.45 o                         
  11  -1   4          0.07          0.43         0.97 o                         
  12  -1   4         15.24         18.10         1.89 o                         
 -12   0   4         67.13         63.99         3.11 o                         
 -11   0   4         60.48         57.99         3.52 o                         
 -10   0   4        157.21        158.20         4.72 o                         
  -9   0   4        289.61        294.60         7.19 o                         
  -8   0   4        222.25        221.19         5.20 o                         
  -7   0   4        295.12        303.85         4.58 o                         
  -6   0   4          0.59          2.18         0.42 o                         
  -5   0   4         18.55         17.92         1.03 o                         
  -4   0   4        111.32         94.08         1.66 o                         
  -3   0   4         31.13         33.18         0.99 o                         
  -2   0   4         98.08        107.74         1.46 o                         
  -1   0   4        606.79        644.84         4.79 o                         
   0   0   4        251.12        252.41         2.71 o                         
   1   0   4       2079.82       2193.13        18.67 o                         
   2   0   4          3.05          0.75         0.18 o                         
   3   0   4        775.95        826.92         5.90 o                         
   4   0   4          6.45          7.66         0.65 o                         
   5   0   4        284.66        269.31         3.56 o                         
   6   0   4          0.03         -0.37         0.27 o                         
   7   0   4         23.65         21.65         1.78 o                         
   8   0   4        396.41        398.15         7.53 o                         
   9   0   4         20.71         20.82         1.50 o                         
  10   0   4         11.21         11.24         1.13 o                         
  11   0   4          2.01          2.51         0.80 o                         
  12   0   4          1.80          1.95         0.95 o                         
 -13   1   4          7.73          6.76         1.87 o                         
 -12   1   4         50.21         52.84         2.97 o                         
 -11   1   4         79.29         88.78         3.94 o                         
 -10   1   4          5.71          6.11         1.22 o                         
  -9   1   4        163.43        178.75         6.64 o                         
  -8   1   4         26.12         25.95         2.47 o                         
  -7   1   4          5.64          6.26         0.94 o                         
  -6   1   4         84.80         80.28         2.17 o                         
  -5   1   4          0.11          0.11         0.32 o                         
  -4   1   4        986.75       1062.85         8.92 o                         
  -3   1   4       1642.24       1676.81        11.66 o                         
  -2   1   4        711.45        728.06         5.44 o                         
  -1   1   4        967.51       1042.17         7.54 o                         
   0   1   4        248.25        296.59         2.98 o                         
   1   1   4        147.87        195.00         2.72 o                         
   2   1   4        448.77        437.96         6.00 o                         
   3   1   4        563.82        585.56         5.43 o                         
   4   1   4        877.88        811.57         6.88 o                         
   5   1   4       1052.54        984.09        11.83 o                         
   6   1   4          4.56          6.14         0.74 o                         
   7   1   4        155.53        146.63         3.61 o                         
   8   1   4         99.68        101.19         2.82 o                         
   9   1   4         45.91         50.02         1.85 o                         
  10   1   4          9.66          9.92         1.20 o                         
  11   1   4         27.66         27.22         1.80 o                         
 -13   2   4         13.43         14.37         1.96 o                         
 -12   2   4          2.83          2.26         1.55 o                         
 -11   2   4         24.99         26.66         2.55 o                         
 -10   2   4         44.69         46.33         2.69 o                         
  -9   2   4        113.60        114.15         4.10 o                         
  -8   2   4        141.59        138.26         4.65 o                         
  -7   2   4         45.54         45.60         1.94 o                         
  -6   2   4          9.79         11.07         1.14 o                         
  -5   2   4         15.16         28.90         1.17 o                         
  -4   2   4          1.49          0.79         0.26 o                         
  -3   2   4          2.83          1.28         0.25 o                         
  -2   2   4        560.38        617.75         4.93 o                         
  -1   2   4        343.39        345.99         3.21 o                         
   0   2   4         59.57         62.02         1.43 o                         
   1   2   4         11.46         10.25         0.57 o                         
   2   2   4        470.85        492.09         5.23 o                         
   3   2   4         56.57         49.80         1.36 o                         
   4   2   4        349.10        350.06         4.47 o                         
   5   2   4         61.36         55.03         2.08 o                         
   6   2   4        266.84        253.89         3.93 o                         
   7   2   4         53.07         49.52         1.39 o                         
   8   2   4         24.65         26.46         1.13 o                         
   9   2   4          0.01         -0.63         0.42 o                         
  10   2   4          6.67          6.79         0.87 o                         
  11   2   4          2.35          1.03         1.00 o                         
 -13   3   4         66.45         68.08         5.09 o                         
 -12   3   4          0.04          1.27         1.54 o                         
 -11   3   4          6.03          5.57         1.22 o                         
 -10   3   4        227.49        232.18         6.43 o                         
  -9   3   4         13.69         10.99         1.51 o                         
  -8   3   4        155.39        152.43         8.47 o                         
  -7   3   4        108.46        110.17         4.45 o                         
  -6   3   4         39.54         55.73         1.90 o                         
  -5   3   4        493.68        499.50         5.67 o                         
  -4   3   4          0.08          0.98         0.30 o                         
  -3   3   4          0.03          0.14         0.21 o                         
  -2   3   4       1501.57       1554.08        10.35 o                         
  -1   3   4         97.97         91.76         1.44 o                         
   0   3   4        916.76        946.15         8.24 o                         
   1   3   4         30.90         31.56         0.95 o                         
   2   3   4        264.53        229.92         3.26 o                         
   3   3   4        807.34        812.30         9.79 o                         
   4   3   4        578.23        576.96         6.64 o                         
   5   3   4         39.43         40.25         1.61 o                         
   6   3   4          5.43          6.24         0.91 o                         
   7   3   4         39.57         43.55         1.77 o                         
   8   3   4         84.51         85.12         3.19 o                         
   9   3   4         32.66         33.31         1.92 o                         
  10   3   4         12.79          9.34         1.34 o                         
 -13   4   4          0.07          0.38         0.84 o                         
 -12   4   4         11.76         12.59         2.51 o                         
 -11   4   4         95.51        103.42         5.24 o                         
 -10   4   4         23.99         21.24         2.20 o                         
  -9   4   4         79.95         79.27         4.80 o                         
  -8   4   4          0.96          2.61         1.06 o                         
  -7   4   4          2.55          3.61         1.45 o                         
  -6   4   4        206.56        199.56         3.69 o                         
  -5   4   4         28.37         28.45         1.15 o                         
  -4   4   4          2.97          5.86         0.60 o                         
  -3   4   4        289.17        303.72         3.17 o                         
  -2   4   4         34.72         22.33         0.82 o                         
  -1   4   4         39.53         52.44         1.25 o                         
   0   4   4        208.25        212.83         2.87 o                         
   1   4   4        105.41         96.65         1.87 o                         
   2   4   4        525.97        507.03         5.90 o                         
   3   4   4         82.64         97.09         2.19 o                         
   4   4   4          0.01          1.95         1.00 o                         
   5   4   4         86.31         87.10         4.15 o                         
   6   4   4         46.08         50.93         3.54 o                         
   7   4   4          0.87          0.03         0.63 o                         
   8   4   4         65.52         64.96         5.27 o                         
   9   4   4          9.52          8.48         3.00 o                         
 -13   5   4          3.14          1.39         1.18 o                         
 -12   5   4        135.53        134.37         5.50 o                         
 -11   5   4         12.00         11.99         1.75 o                         
 -10   5   4         57.44         56.72         3.79 o                         
  -9   5   4         21.33         20.53         2.45 o                         
  -8   5   4          5.83          6.35         1.37 o                         
  -7   5   4         65.36         65.62         3.02 o                         
  -6   5   4         34.68         39.24         1.88 o                         
  -5   5   4        127.72        104.26         3.68 o                         
  -4   5   4        475.82        455.52        17.09 o                         
  -3   5   4         64.22         65.20         1.50 o                         
  -2   5   4         25.54         24.57         0.89 o                         
  -1   5   4        168.42        163.45         2.54 o                         
   0   5   4          6.92          6.40         0.58 o                         
   1   5   4          5.99          7.52         0.94 o                         
   2   5   4         55.65         61.15         2.68 o                         
   3   5   4         30.91         32.61         3.16 o                         
   4   5   4        108.34        114.50         4.16 o                         
   5   5   4          6.30          7.22         1.34 o                         
   6   5   4         19.56         29.08         2.60 o                         
   7   5   4          3.43          3.17         1.08 o                         
   8   5   4          0.00         -0.79         0.65 o                         
   9   5   4          3.16          0.70         1.13 o                         
 -13   6   4         74.37         78.35         4.43 o                         
 -12   6   4         84.23         90.74         4.54 o                         
 -11   6   4          0.57          2.32         1.05 o                         
 -10   6   4        122.42        130.62         8.61 o                         
  -9   6   4         27.62         31.67         5.17 o                         
  -8   6   4        124.18        128.45         3.73 o                         
  -7   6   4         15.56         14.56         1.41 o                         
  -6   6   4        132.82        138.67         4.56 o                         
  -5   6   4        366.06        352.60         7.68 o                         
  -4   6   4         11.65         12.21         1.03 o                         
  -3   6   4         87.75         81.57         2.07 o                         
  -2   6   4         11.89         13.77         0.74 o                         
  -1   6   4        703.01        693.39         6.96 o                         
   0   6   4        325.47        319.68         4.66 o                         
   1   6   4         80.41         78.15         3.01 o                         
   2   6   4        364.79        344.90        10.30 o                         
   3   6   4         21.88         16.56         1.86 o                         
   4   6   4        146.88        157.85         6.53 o                         
   5   6   4          8.60          9.82         2.45 o                         
   6   6   4         37.90         38.46         6.39 o                         
   7   6   4         13.31         19.28         5.36 o                         
   8   6   4         23.12         22.03         2.41 o                         
 -12   7   4         17.94         17.88         2.98 o                         
 -11   7   4         39.75         40.53         3.91 o                         
 -10   7   4        116.70        114.79         6.42 o                         
  -9   7   4          6.92          5.62         1.29 o                         
  -8   7   4         34.41         33.95         2.68 o                         
  -7   7   4         40.07         39.25         2.48 o                         
  -6   7   4          5.78          5.65         1.29 o                         
  -5   7   4          0.78          1.33         0.45 o                         
  -4   7   4         71.86         70.45         2.33 o                         
  -3   7   4        174.70        173.96         3.25 o                         
  -2   7   4        722.63        737.02         8.35 o                         
  -1   7   4         75.73         71.58         2.40 o                         
   0   7   4          0.28         -0.03         0.47 o                         
   1   7   4         26.83         23.16         2.31 o                         
   2   7   4         73.32         77.94         3.36 o                         
   3   7   4        111.13        120.02         5.99 o                         
   4   7   4         11.21         16.63         3.44 o                         
   5   7   4         23.41         19.05         5.66 o                         
   6   7   4         30.17         30.73         4.39 o                         
   7   7   4          0.21          1.61         1.14 o                         
 -12   8   4          3.51          3.51         2.31 o                         
 -11   8   4         56.00         50.80         4.18 o                         
 -10   8   4          1.35          0.03         1.04 o                         
  -9   8   4          0.60         -0.13         0.52 o                         
  -8   8   4          2.34          0.56         0.84 o                         
  -7   8   4        224.78        229.75         6.33 o                         
  -6   8   4         23.15         25.24         2.42 o                         
  -5   8   4        111.29        117.50         3.53 o                         
  -4   8   4         11.89         13.43         1.22 o                         
  -3   8   4        217.42        222.34         4.76 o                         
  -2   8   4        330.19        339.14         8.19 o                         
  -1   8   4         96.15         97.89         4.57 o                         
   0   8   4        111.68        114.24         3.93 o                         
   1   8   4          4.36          2.82         0.82 o                         
   2   8   4          6.52          4.72         1.80 o                         
   3   8   4         54.12         53.76         4.53 o                         
   4   8   4          2.70          4.89         1.62 o                         
   5   8   4         43.15         48.95         9.49 o                         
   6   8   4         56.43         49.26         5.07 o                         
 -12   9   4          0.00         -0.47         1.01 o                         
 -11   9   4         31.89         29.91         3.72 o                         
 -10   9   4          9.47          9.29         2.35 o                         
  -9   9   4         28.94         26.56         2.63 o                         
  -8   9   4         51.05         53.02         3.12 o                         
  -7   9   4          6.88          5.40         1.11 o                         
  -6   9   4         89.43         96.35         3.31 o                         
  -5   9   4         14.39         17.01         1.94 o                         
  -4   9   4         10.90          9.54         1.56 o                         
  -2   9   4          3.36          3.21         1.05 o                         
  -1   9   4        142.08        150.13        10.11 o                         
   0   9   4         22.82         28.97         7.88 o                         
   1   9   4         99.52        109.19         6.49 o                         
   2   9   4          0.05         -0.74         0.75 o                         
   3   9   4         34.23         37.00         4.74 o                         
   4   9   4          4.00          1.42         1.57 o                         
   5   9   4          5.62          7.60         2.56 o                         
 -11  10   4          3.23          6.50         1.88 o                         
 -10  10   4         20.69         20.98         3.14 o                         
  -9  10   4          0.77         -0.13         0.68 o                         
  -8  10   4          6.95          5.55         1.25 o                         
  -7  10   4          4.27          4.96         1.04 o                         
  -6  10   4         40.89         41.37         2.26 o                         
  -5  10   4        119.47        118.13         5.06 o                         
  -4  10   4          2.39          0.49         0.48 o                         
  -3  10   4         12.93         12.90         2.01 o                         
  -2  10   4         16.52         12.91         2.65 o                         
  -1  10   4        167.67        187.76         8.71 o                         
   0  10   4          0.34          0.81         0.64 o                         
   1  10   4          0.05          0.98         0.80 o                         
   2  10   4          0.16          1.06         0.72 o                         
   3  10   4         58.43         52.29        11.40 o                         
 -10  11   4        100.07         99.92         5.78 o                         
  -9  11   4         15.12         10.84         2.37 o                         
  -8  11   4          0.94          2.20         1.02 o                         
  -7  11   4         47.05         49.03         3.16 o                         
  -6  11   4         40.98         38.26         3.52 o                         
  -5  11   4         79.96         80.53         4.25 o                         
  -4  11   4         25.19         28.43         4.16 o                         
  -3  11   4          1.95          0.09         0.82 o                         
  -2  11   4         36.63         39.36         4.28 o                         
  -1  11   4          0.64          2.00         0.83 o                         
   0  11   4          0.31          0.69         1.13 o                         
   1  11   4          4.05          6.15         2.22 o                         
   2  11   4         12.27          4.81         3.09 o                         
  -8  12   4         11.67         11.66         2.42 o                         
  -7  12   4        154.80        144.37         8.87 o                         
  -6  12   4         54.30         47.70         3.64 o                         
  -5  12   4         25.45         26.52         3.01 o                         
  -4  12   4         61.91         62.07         3.93 o                         
  -3  12   4         23.70         24.00         5.42 o                         
  -2  12   4         48.11         55.94         6.39 o                         
  -1  12   4         45.32         37.67         5.01 o                         
   2 -14   5         12.05         14.41         3.29 o                         
   3 -14   5          0.62          3.22         1.15 o                         
   4 -14   5         20.45          2.79         7.48 o                         
   6 -14   5          7.77         11.85         2.15 o                         
   7 -14   5          6.19          4.99         1.11 o                         
  -1 -13   5          0.23          4.10         1.16 o                         
   0 -13   5          5.40          4.62         1.42 o                         
   1 -13   5        133.64        133.21         7.31 o                         
   2 -13   5          4.55          2.30         0.90 o                         
   3 -13   5          3.94          2.50         1.33 o                         
   4 -13   5          6.63          2.39         0.68 o                         
   5 -13   5        218.34        151.82        11.66 o                         
   6 -13   5         56.40         56.27         3.88 o                         
   7 -13   5         27.06         25.29         2.90 o                         
   8 -13   5          0.27          0.07         1.00 o                         
   9 -13   5         14.69         19.38         2.92 o                         
  -3 -12   5         55.96         69.32         9.05 o                         
  -2 -12   5         10.24         14.67         4.30 o                         
  -1 -12   5         22.17         24.47         2.53 o                         
   0 -12   5          2.46          3.15         1.02 o                         
   1 -12   5         37.35         40.49         4.32 o                         
   2 -12   5         26.03         21.99         2.54 o                         
   3 -12   5         15.46         15.18         2.20 o                         
   4 -12   5          8.98          4.33         1.13 o                         
   5 -12   5        187.18        197.27         6.78 o                         
   6 -12   5          8.99          8.94         1.59 o                         
   7 -12   5         16.52         16.95         2.86 o                         
   8 -12   5         26.91         25.77         2.83 o                         
   9 -12   5         57.51         57.90         3.72 o                         
  10 -12   5         40.62         37.49         3.54 o                         
  -4 -11   5          4.19          2.34         1.15 o                         
  -3 -11   5         25.70         24.72         2.40 o                         
  -2 -11   5          2.63          4.90         1.50 o                         
  -1 -11   5         30.12         32.74         2.46 o                         
   0 -11   5          1.82          1.54         0.69 o                         
   1 -11   5         11.23         13.83         1.98 o                         
   2 -11   5          7.26          7.77         1.33 o                         
   3 -11   5         31.42         31.34         2.73 o                         
   4 -11   5          6.06          6.76         1.13 o                         
   6 -11   5          2.81          2.28         1.19 o                         
   7 -11   5         14.20         13.41         2.35 o                         
   8 -11   5          2.03          1.02         2.54 o                         
   9 -11   5          4.10          6.49         1.80 o                         
  10 -11   5         11.66         12.06         3.72 o                         
  11 -11   5         14.99         12.58         2.47 o                         
  -5 -10   5         98.59        104.92         4.38 o                         
  -4 -10   5         11.41         10.97         1.97 o                         
  -3 -10   5         66.34         66.23         3.32 o                         
  -2 -10   5         95.28         93.52         3.97 o                         
  -1 -10   5         27.96         28.96         2.54 o                         
   0 -10   5        213.05        227.08         6.08 o                         
   1 -10   5          0.00          0.05         0.60 o                         
   2 -10   5        138.99        135.03         3.17 o                         
   3 -10   5        228.17        223.19         6.82 o                         
   4 -10   5         31.67         26.16         2.68 o                         
   6 -10   5         11.60         12.94         2.27 o                         
   7 -10   5          7.39          4.19         1.24 o                         
   8 -10   5         64.49         56.82         4.51 o                         
   9 -10   5          3.66          5.58         1.48 o                         
  10 -10   5         17.18         18.67         3.09 o                         
  11 -10   5         48.69         47.29         3.58 o                         
  12 -10   5         10.33          8.49         3.84 o                         
  -7  -9   5          6.60          3.18         1.55 o                         
  -6  -9   5          9.42          9.49         1.46 o                         
  -5  -9   5         34.44         35.76         4.66 o                         
  -4  -9   5          0.01          0.71         0.73 o                         
  -3  -9   5         59.61         59.99         2.98 o                         
  -2  -9   5          1.82          1.97         0.64 o                         
  -1  -9   5        147.66        147.77         5.44 o                         
   0  -9   5          1.95          3.28         0.76 o                         
   1  -9   5         90.37         86.13         3.04 o                         
   2  -9   5          0.93          3.34         0.73 o                         
   3  -9   5         16.58         13.74         1.28 o                         
   4  -9   5        163.04        152.35         3.28 o                         
   5  -9   5        114.14        114.81         4.50 o                         
   6  -9   5        228.33        229.14        15.48 o                         
   7  -9   5         51.02         56.39         6.75 o                         
   8  -9   5        105.88        103.21         5.66 o                         
   9  -9   5        102.04        104.94         5.89 o                         
  10  -9   5          9.38         12.12         3.84 o                         
  11  -9   5          0.03         -0.60         1.56 o                         
  12  -9   5         26.98         29.23         3.56 o                         
  -7  -8   5         15.39         14.49         1.87 o                         
  -6  -8   5         11.59         10.66         2.10 o                         
  -5  -8   5          3.12          3.91         1.14 o                         
  -4  -8   5        151.74        149.13         6.79 o                         
  -3  -8   5          0.77          1.77         0.87 o                         
  -2  -8   5         11.68         11.07         2.40 o                         
  -1  -8   5          0.28          0.00         0.43 o                         
   0  -8   5          9.79          7.75         0.76 o                         
   1  -8   5        179.94        192.47         3.58 o                         
   2  -8   5         49.28         40.26         1.50 o                         
   3  -8   5         40.30         36.27         1.28 o                         
   4  -8   5         14.91         21.01         1.21 o                         
   5  -8   5         11.82          9.51         0.97 o                         
   6  -8   5         16.13         14.35         2.72 o                         
   7  -8   5         47.83         46.58         3.51 o                         
   8  -8   5         43.70         50.04         3.77 o                         
   9  -8   5         67.03         73.00         4.75 o                         
  10  -8   5         97.79        102.50         5.80 o                         
  11  -8   5         36.53         35.72         4.13 o                         
  12  -8   5         50.57         49.44         3.56 o                         
  -8  -7   5         23.71         25.59         3.37 o                         
  -7  -7   5          5.18          6.36         1.93 o                         
  -6  -7   5         45.65         48.89         3.29 o                         
  -5  -7   5        143.18        141.82        10.89 o                         
  -4  -7   5          9.44         13.84         2.01 o                         
  -3  -7   5         34.19         29.99         2.37 o                         
  -2  -7   5        259.71        252.12         4.97 o                         
  -1  -7   5         87.59         86.66         3.70 o                         
   0  -7   5        522.62        512.16         6.30 o                         
   1  -7   5         14.12          9.69         0.91 o                         
   2  -7   5        145.27        135.67         3.53 o                         
   3  -7   5         32.53         41.01         1.34 o                         
   4  -7   5         79.35         96.17         2.38 o                         
   5  -7   5        304.15        296.56         6.86 o                         
   6  -7   5        223.58        226.66         7.55 o                         
   7  -7   5        325.36        329.00         9.62 o                         
   8  -7   5         54.09         53.86         6.21 o                         
   9  -7   5          0.28         -0.97         0.65 o                         
  10  -7   5         24.66         21.09         2.85 o                         
  11  -7   5         25.62         29.89         3.82 o                         
  12  -7   5         39.67         36.98         3.51 o                         
  -9  -6   5         25.57         23.34         3.51 o                         
  -8  -6   5         20.07         19.15         2.56 o                         
  -7  -6   5          0.31          1.50         0.53 o                         
  -6  -6   5         48.83         47.69         2.43 o                         
  -5  -6   5         23.28         21.04         1.37 o                         
  -4  -6   5        438.65        425.57         6.38 o                         
  -3  -6   5         64.63         66.28         1.75 o                         
  -2  -6   5          1.31          0.81         0.34 o                         
  -1  -6   5        341.08        313.19         4.77 o                         
   0  -6   5         65.24         58.96         1.60 o                         
   1  -6   5        293.80        278.09         3.16 o                         
   2  -6   5        245.51        234.63         2.88 o                         
   3  -6   5         67.99         80.28         1.69 o                         
   4  -6   5        317.61        298.87         3.82 o                         
   5  -6   5          3.08          3.36         0.65 o                         
   6  -6   5          4.15          5.91         1.16 o                         
   7  -6   5          1.34          1.12         0.63 o                         
   8  -6   5         70.11         72.29         4.41 o                         
   9  -6   5         13.57         10.25         1.88 o                         
  10  -6   5         47.70         52.79         4.34 o                         
  11  -6   5          5.91          4.01         1.72 o                         
  12  -6   5         21.16         18.09         2.24 o                         
  13  -6   5          0.27         -1.11         0.99 o                         
 -10  -5   5         53.02         60.21         4.39 o                         
  -9  -5   5         26.00         24.52         2.05 o                         
  -8  -5   5          4.23          3.86         0.96 o                         
  -7  -5   5         41.35         39.05         1.73 o                         
  -6  -5   5         48.84         50.69         1.73 o                         
  -5  -5   5         92.13         90.12         2.27 o                         
  -4  -5   5         36.80         38.95         1.17 o                         
  -3  -5   5        248.80        241.70         3.62 o                         
  -2  -5   5        498.56        462.70         4.99 o                         
  -1  -5   5         77.43         69.14         1.47 o                         
   0  -5   5         15.58         16.73         0.92 o                         
   1  -5   5         38.25         51.86         1.16 o                         
   2  -5   5         56.15         49.88         1.18 o                         
   3  -5   5        562.82        557.59         5.34 o                         
   4  -5   5        236.09        193.10         3.01 o                         
   5  -5   5          4.33          1.53         0.54 o                         
   6  -5   5        280.21        270.60         6.34 o                         
   7  -5   5          0.01          0.36         0.47 o                         
   8  -5   5        434.03        438.14         9.17 o                         
   9  -5   5          5.99          3.95         1.51 o                         
  10  -5   5          0.79         -0.57         0.94 o                         
  11  -5   5          5.85          2.51         2.47 o                         
  12  -5   5          2.44          0.54         0.88 o                         
 -10  -4   5          4.47          4.10         1.67 o                         
  -9  -4   5         71.81         69.22         3.47 o                         
  -8  -4   5         73.01         74.55         3.10 o                         
  -7  -4   5         12.64         11.18         1.72 o                         
  -6  -4   5        237.31        233.49         4.56 o                         
  -5  -4   5          1.08          1.26         0.38 o                         
  -4  -4   5        170.57        165.84         2.86 o                         
  -3  -4   5        289.45        280.48         3.79 o                         
  -2  -4   5         41.87         38.37         1.33 o                         
  -1  -4   5        130.64        133.80         1.90 o                         
   0  -4   5        202.82        175.83         2.35 o                         
   1  -4   5        241.08        236.17         2.87 o                         
   2  -4   5        601.86        609.57         4.77 o                         
   3  -4   5        494.28        459.37         4.20 o                         
   4  -4   5        557.39        570.55         6.71 o                         
   5  -4   5         75.97         68.73         1.94 o                         
   6  -4   5         17.76         17.67         1.82 o                         
   7  -4   5         90.95         91.65         3.69 o                         
   8  -4   5         22.09         26.73         2.70 o                         
   9  -4   5        213.05        233.36         6.68 o                         
  10  -4   5          5.80          6.45         1.65 o                         
  11  -4   5         52.34         51.29         4.04 o                         
  12  -4   5        178.28        187.77         6.50 o                         
 -11  -3   5          9.98         14.20         2.62 o                         
 -10  -3   5          0.20          0.19         0.62 o                         
  -9  -3   5         63.27         63.99         7.56 o                         
  -8  -3   5         75.89         81.76         3.84 o                         
  -7  -3   5         30.80         30.39         2.81 o                         
  -6  -3   5         77.78         66.88         2.75 o                         
  -5  -3   5         81.66         75.63         2.05 o                         
  -4  -3   5        109.76        108.30         3.82 o                         
  -3  -3   5        122.77        122.76         2.16 o                         
  -2  -3   5         44.18         38.91         0.96 o                         
  -1  -3   5         82.25         79.36         1.66 o                         
   0  -3   5       1497.21       1507.82         9.63 o                         
   1  -3   5         90.88         78.38         1.45 o                         
   2  -3   5         51.16         48.36         1.00 o                         
   3  -3   5        263.04        277.51         2.87 o                         
   4  -3   5        338.31        318.08         4.90 o                         
   5  -3   5          3.45          8.24         1.17 o                         
   6  -3   5         19.28         18.73         1.23 o                         
   7  -3   5        194.31        175.61         5.22 o                         
   8  -3   5        394.69        364.25         8.24 o                         
   9  -3   5          2.67          1.44         0.69 o                         
  10  -3   5         50.72         47.70         3.44 o                         
  11  -3   5          0.95          1.78         0.86 o                         
  12  -3   5         23.02         25.50         2.72 o                         
 -11  -2   5          1.97          1.83         1.03 o                         
 -10  -2   5        126.19        134.63         5.59 o                         
  -9  -2   5          8.52          6.80         1.39 o                         
  -8  -2   5        105.14        102.03         4.42 o                         
  -7  -2   5         79.95         74.02         2.96 o                         
  -6  -2   5          0.61          1.56         0.53 o                         
  -5  -2   5        140.37        127.49         3.79 o                         
  -4  -2   5          8.23          4.91         0.73 o                         
  -3  -2   5          0.16          1.94         0.44 o                         
  -2  -2   5         61.70         86.47         1.62 o                         
  -1  -2   5          2.62          2.36         0.33 o                         
   0  -2   5        285.45        277.89         2.66 o                         
   1  -2   5          9.15         14.96         0.58 o                         
   2  -2   5        341.91        342.37         3.06 o                         
   3  -2   5        318.58        315.66         2.96 o                         
   4  -2   5        196.90        202.49         3.39 o                         
   5  -2   5        477.47        456.79         6.61 o                         
   6  -2   5         54.96         46.74         2.06 o                         
   7  -2   5         64.97         53.38         2.11 o                         
   8  -2   5         61.28         52.96         3.07 o                         
   9  -2   5        266.20        266.20         7.27 o                         
  10  -2   5        123.33        117.10         4.90 o                         
  11  -2   5          0.65          1.83         0.80 o                         
  12  -2   5          2.77          3.51         0.95 o                         
 -12  -1   5         39.83         41.68         5.15 o                         
 -11  -1   5          4.87          4.20         1.30 o                         
 -10  -1   5          0.31         -0.53         0.61 o                         
  -9  -1   5         31.61         35.44         2.03 o                         
  -8  -1   5          0.36          0.43         0.55 o                         
  -7  -1   5        231.56        237.01         3.71 o                         
  -6  -1   5        105.57        106.23         2.39 o                         
  -5  -1   5         95.96         87.67         2.21 o                         
  -4  -1   5        965.85        910.53         7.77 o                         
  -3  -1   5        252.09        276.53         3.73 o                         
  -2  -1   5        382.19        392.88         4.16 o                         
  -1  -1   5        163.24        163.77         2.13 o                         
   0  -1   5          5.12          8.29         0.80 o                         
   1  -1   5        992.77       1022.58         7.90 o                         
   2  -1   5        357.96        449.65         3.88 o                         
   3  -1   5         19.12         30.54         0.78 o                         
   4  -1   5        135.53        130.18         1.81 o                         
   5  -1   5        377.45        375.45         5.14 o                         
   6  -1   5        238.08        243.56         4.06 o                         
   7  -1   5        124.93        123.21         4.38 o                         
   8  -1   5         39.74         44.13         2.96 o                         
   9  -1   5         36.15         33.98         2.87 o                         
  10  -1   5         12.50         13.01         2.01 o                         
  11  -1   5          3.55          3.47         1.19 o                         
  12  -1   5          0.11          1.17         1.40 o                         
 -12   0   5         67.68         68.11         4.52 o                         
 -11   0   5         46.84         42.24         2.46 o                         
 -10   0   5        153.39        152.20         4.86 o                         
  -9   0   5          0.12         -0.09         0.85 o                         
  -8   0   5         26.69         25.73         1.71 o                         
  -7   0   5        216.12        218.68         4.17 o                         
  -6   0   5          4.15          4.70         0.94 o                         
  -5   0   5        350.56        344.40         4.28 o                         
  -4   0   5          1.00          0.34         0.22 o                         
  -3   0   5        251.38        253.03         3.26 o                         
  -2   0   5         43.03         60.10         1.67 o                         
  -1   0   5          0.03          1.00         0.22 o                         
   0   0   5        105.93        116.82         1.58 o                         
   1   0   5        803.63        769.02         5.20 o                         
   2   0   5         71.71         75.28         1.27 o                         
   3   0   5        249.07        246.34         2.74 o                         
   4   0   5         41.72         43.28         0.98 o                         
   5   0   5          3.57          3.54         0.44 o                         
   6   0   5         27.21         24.70         1.49 o                         
   7   0   5         76.55         71.57         2.22 o                         
   8   0   5          6.10          6.44         0.78 o                         
   9   0   5         86.74         89.65         2.76 o                         
  10   0   5         56.94         59.76         2.49 o                         
  11   0   5          0.55          1.99         0.85 o                         
 -12   1   5          2.95          3.03         1.05 o                         
 -11   1   5        148.07        139.32         4.79 o                         
 -10   1   5         10.06         11.43         1.74 o                         
  -9   1   5         98.31         96.28         3.66 o                         
  -8   1   5        155.20        159.16         5.37 o                         
  -7   1   5          0.80          0.53         0.47 o                         
  -6   1   5          0.06          0.07         0.27 o                         
  -5   1   5         38.50         36.79         1.39 o                         
  -4   1   5          7.31          4.20         0.46 o                         
  -3   1   5       2469.14       2525.06        19.07 o                         
  -2   1   5        336.83        336.39         3.63 o                         
  -1   1   5        310.15        314.35         3.32 o                         
   0   1   5        377.05        408.37         3.52 o                         
   1   1   5        149.07        150.53         2.24 o                         
   2   1   5        403.64        394.01         4.73 o                         
   3   1   5         72.20         82.09         1.91 o                         
   4   1   5        145.29        147.48         4.21 o                         
   5   1   5         61.11         57.26         1.97 o                         
   6   1   5         73.29         74.33         2.35 o                         
   7   1   5         63.86         60.61         1.74 o                         
   8   1   5         35.96         33.98         2.11 o                         
   9   1   5         69.85         66.04         2.30 o                         
  10   1   5          0.03         -0.28         0.73 o                         
  11   1   5          0.00          2.17         0.96 o                         
 -12   2   5          0.01         -0.36         0.60 o                         
 -11   2   5          0.79          0.97         0.72 o                         
 -10   2   5         15.27         13.69         1.78 o                         
  -9   2   5         30.60         30.60         2.36 o                         
  -8   2   5         81.99         89.04         3.50 o                         
  -7   2   5        194.63        198.52         7.27 o                         
  -6   2   5          0.06          0.96         0.43 o                         
  -5   2   5        186.57        192.03         3.31 o                         
  -4   2   5        109.39        135.23         2.37 o                         
  -3   2   5        294.68        296.99         3.63 o                         
  -2   2   5        699.53        714.12         5.74 o                         
  -1   2   5         12.86         20.26         0.78 o                         
   0   2   5          3.44          1.04         0.32 o                         
   1   2   5          0.10          0.07         0.14 o                         
   2   2   5        143.46        124.17         2.25 o                         
   3   2   5       1764.40       1755.65        16.43 o                         
   4   2   5         23.33         27.35         1.40 o                         
   5   2   5        180.20        171.24         4.17 o                         
   6   2   5         89.55         82.77         2.56 o                         
   7   2   5          4.23          5.70         1.19 o                         
   8   2   5         51.27         52.56         2.99 o                         
   9   2   5          0.24         -0.15         0.59 o                         
  10   2   5         50.67         50.11         2.29 o                         
 -13   3   5          0.99          3.07         1.14 o                         
 -12   3   5          0.10          1.12         0.68 o                         
 -11   3   5          0.32          0.27         0.59 o                         
 -10   3   5         17.20         15.63         1.94 o                         
  -9   3   5         71.29         73.74         3.44 o                         
  -8   3   5          0.60          0.21         0.72 o                         
  -7   3   5         75.66         80.17         3.25 o                         
  -6   3   5         38.81         36.20         1.92 o                         
  -5   3   5          0.74          0.28         0.26 o                         
  -4   3   5         71.15         59.15         1.45 o                         
  -3   3   5         45.42         43.52         1.33 o                         
  -2   3   5        599.05        589.70         7.73 o                         
  -1   3   5         37.10         32.72         0.98 o                         
   0   3   5        435.41        431.38         5.26 o                         
   1   3   5         81.78         87.90         1.60 o                         
   2   3   5          2.70          3.33         0.46 o                         
   3   3   5         35.17         33.63         1.40 o                         
   4   3   5        179.43        163.70         3.50 o                         
   5   3   5        160.14        158.16         3.56 o                         
   6   3   5         26.52         30.77         1.63 o                         
   7   3   5         96.96        105.36         4.34 o                         
   8   3   5          2.73          1.75         0.67 o                         
   9   3   5         30.45         29.56         1.86 o                         
  10   3   5         19.11         19.12         1.98 o                         
 -13   4   5         13.35         15.20         4.56 o                         
 -12   4   5         44.31         45.50         3.28 o                         
 -11   4   5         10.67         12.34         1.86 o                         
 -10   4   5         51.82         52.80         3.19 o                         
  -9   4   5          7.90          7.61         2.06 o                         
  -8   4   5          0.19         -0.29         0.35 o                         
  -7   4   5         29.80         29.24         2.17 o                         
  -6   4   5          0.09         -0.14         0.30 o                         
  -5   4   5        176.91        165.97         3.79 o                         
  -4   4   5        509.11        482.80        13.51 o                         
  -3   4   5         10.05          9.52         1.05 o                         
  -2   4   5          1.04          1.36         0.28 o                         
  -1   4   5        308.59        301.19         4.41 o                         
   0   4   5        236.52        247.06         3.36 o                         
   1   4   5        547.63        542.40         7.12 o                         
   2   4   5          0.60          0.06         0.46 o                         
   3   4   5          0.18          0.51         0.35 o                         
   4   4   5        463.76        451.93         6.66 o                         
   5   4   5         89.56         92.77         3.92 o                         
   6   4   5         27.81         27.68         2.49 o                         
   7   4   5          3.66          3.80         1.11 o                         
   8   4   5         13.72         14.79         1.92 o                         
   9   4   5         47.78         47.70         2.85 o                         
 -13   5   5        118.20        126.73         6.90 o                         
 -12   5   5          7.03          3.82         1.29 o                         
 -11   5   5          1.85         -0.08         1.47 o                         
 -10   5   5        160.56        176.47         6.99 o                         
  -9   5   5          0.36          0.20         0.56 o                         
  -8   5   5        124.46        119.35         4.40 o                         
  -7   5   5         19.62         24.78         2.33 o                         
  -6   5   5         17.44         19.05         1.94 o                         
  -5   5   5        358.30        361.35         6.20 o                         
  -4   5   5          8.50         11.50         1.06 o                         
  -3   5   5          0.47          0.02         0.22 o                         
  -2   5   5        108.12        112.60         2.39 o                         
  -1   5   5        138.50        134.78         2.89 o                         
   0   5   5        259.71        255.59         4.96 o                         
   1   5   5         57.17         52.76         1.90 o                         
   2   5   5         10.20          7.21         0.87 o                         
   3   5   5         59.49         56.61         2.88 o                         
   4   5   5         42.88         45.50         2.74 o                         
   5   5   5         36.52         36.69         3.50 o                         
   6   5   5          3.82          4.21         1.20 o                         
   7   5   5          6.67          7.31         1.54 o                         
   8   5   5         29.36         27.39         3.69 o                         
 -12   6   5         57.84         59.82         3.98 o                         
 -11   6   5          0.27         -0.55         0.64 o                         
 -10   6   5          8.51          9.84         1.98 o                         
  -9   6   5        140.53        140.45         6.66 o                         
  -8   6   5         82.90         88.71         4.22 o                         
  -7   6   5        231.29        225.19         5.09 o                         
  -6   6   5        105.93        105.33         3.92 o                         
  -5   6   5        100.21        111.51         4.29 o                         
  -4   6   5         95.80         95.48         2.91 o                         
  -3   6   5        208.99        201.64         3.45 o                         
  -2   6   5         17.87         16.67         0.85 o                         
  -1   6   5          0.01          0.15         0.31 o                         
   0   6   5         51.56         51.61         1.50 o                         
   1   6   5         10.45         10.19         1.60 o                         
   2   6   5         38.79         41.83         3.54 o                         
   3   6   5         55.31         54.36         2.95 o                         
   4   6   5         76.08         76.61         3.71 o                         
   5   6   5          9.17          9.70         1.64 o                         
   6   6   5          0.01         -0.57         0.67 o                         
   7   6   5          2.14          1.83         1.04 o                         
 -12   7   5        132.99        130.08         5.64 o                         
 -11   7   5          5.76          4.15         1.52 o                         
 -10   7   5          0.06          0.64         0.78 o                         
  -9   7   5        143.31        149.68         5.55 o                         
  -8   7   5          0.08         -0.74         0.49 o                         
  -7   7   5         68.72         67.81         3.91 o                         
  -6   7   5         12.91         11.01         1.40 o                         
  -5   7   5          9.15         10.32         1.27 o                         
  -4   7   5        247.43        249.94         5.55 o                         
  -3   7   5          7.16          7.56         0.70 o                         
  -2   7   5        266.90        259.39         5.05 o                         
  -1   7   5        121.51        120.46         3.11 o                         
   0   7   5        215.96        218.16         5.62 o                         
   1   7   5         50.03         46.95         2.62 o                         
   2   7   5         29.64         28.17         2.24 o                         
   3   7   5         21.44         19.53         2.26 o                         
   4   7   5         19.81         18.04         3.16 o                         
   5   7   5          2.51          1.78         1.36 o                         
   6   7   5         46.64         60.54         5.17 o                         
 -12   8   5          6.97          7.60         1.65 o                         
 -11   8   5          0.51         -1.17         0.78 o                         
 -10   8   5         65.96         64.89         4.45 o                         
  -9   8   5         45.99         42.30         2.89 o                         
  -8   8   5         96.38         89.13         4.48 o                         
  -7   8   5          2.05          1.18         0.67 o                         
  -6   8   5         67.91         73.75         3.43 o                         
  -5   8   5        100.72        105.37         3.40 o                         
  -4   8   5        248.59        247.35         6.58 o                         
  -3   8   5        123.82        117.33         3.43 o                         
  -2   8   5          2.51          2.61         1.27 o                         
  -1   8   5         39.14         37.96         2.31 o                         
   0   8   5          1.10          1.14         0.68 o                         
   1   8   5         22.70         24.55         2.59 o                         
   3   8   5          2.39         -0.60         0.55 o                         
   4   8   5        178.14        182.05         8.99 o                         
   5   8   5         38.71         44.92         6.11 o                         
 -11   9   5          0.01          0.38         1.62 o                         
 -10   9   5         20.41         23.07         2.69 o                         
  -9   9   5          0.76          0.72         0.91 o                         
  -8   9   5         87.54         83.25         4.09 o                         
  -7   9   5          5.18          6.21         1.31 o                         
  -6   9   5         49.40         56.29         2.73 o                         
  -5   9   5          3.20          1.84         1.34 o                         
  -4   9   5         38.20         39.38         2.79 o                         
  -3   9   5         61.16         61.70         3.54 o                         
  -2   9   5          0.03         -0.15         0.33 o                         
  -1   9   5         97.37         95.96         4.12 o                         
   0   9   5         26.18         27.87         3.91 o                         
   1   9   5          0.27          0.79         0.72 o                         
   2   9   5          2.08         -0.02         0.93 o                         
   3   9   5          8.80          4.25         1.19 o                         
   4   9   5         46.50         63.23         5.46 o                         
 -10  10   5         14.27          9.61         1.68 o                         
  -9  10   5          2.58          2.01         1.30 o                         
  -8  10   5          1.02          0.82         0.84 o                         
  -7  10   5         20.19         22.66         2.68 o                         
  -6  10   5          0.62          1.26         1.07 o                         
  -5  10   5        192.02        196.64         6.61 o                         
  -4  10   5         29.65         26.36         3.07 o                         
  -3  10   5          5.98          5.17         1.26 o                         
  -2  10   5         14.63         15.39         2.99 o                         
  -1  10   5         35.03         37.67         8.26 o                         
   0  10   5         78.38         73.29         5.53 o                         
   1  10   5          0.56          0.90         0.79 o                         
   2  10   5          0.30          0.42         0.82 o                         
   3  10   5          0.46          1.33         1.68 o                         
  -9  11   5         35.26         36.91         6.44 o                         
  -8  11   5          0.84          2.51         1.61 o                         
  -7  11   5         11.51          7.06         2.11 o                         
  -6  11   5         52.47         54.72         3.54 o                         
  -5  11   5          1.35          1.08         0.93 o                         
  -4  11   5         13.77         17.45         2.33 o                         
  -3  11   5          9.41         -0.66         0.60 o                         
  -2  11   5         12.95         12.44         3.21 o                         
  -1  11   5         80.43         77.05         5.90 o                         
   0  11   5          7.94          9.66         2.45 o                         
   1  11   5         10.62          5.80         3.08 o                         
  -7  12   5          6.21          5.50         1.85 o                         
  -6  12   5         54.15         52.92         7.20 o                         
  -5  12   5          0.82          3.15         1.01 o                         
  -4  12   5         28.76         26.18         4.01 o                         
  -3  12   5          3.02          0.58         1.06 o                         
  -2  12   5          8.20          3.37         1.19 o                         
   3 -14   6          4.16          2.40         1.19 o                         
   5 -14   6          0.28         -0.94         1.30 o                         
   0 -13   6          0.01         -0.93         0.79 o                         
   1 -13   6          3.66          0.92         1.07 o                         
   2 -13   6         22.86         32.74         4.21 o                         
   3 -13   6         14.84         15.65         3.19 o                         
   4 -13   6          5.40          2.13         1.75 o                         
   5 -13   6          0.32          0.15         1.09 o                         
   6 -13   6         66.38         74.58         4.42 o                         
   7 -13   6         16.54         17.31         2.67 o                         
   8 -13   6          1.05          1.06         1.25 o                         
   9 -13   6          1.96          2.53         1.15 o                         
  -2 -12   6         10.99         10.12         1.72 o                         
  -1 -12   6         18.49         18.55         2.52 o                         
   0 -12   6         52.69         51.68         3.75 o                         
   1 -12   6          3.70          3.00         0.93 o                         
   2 -12   6         42.18         48.31         2.81 o                         
   3 -12   6         38.08         41.79         5.61 o                         
   4 -12   6          8.19         12.16         2.65 o                         
   5 -12   6         19.58         22.17         3.34 o                         
   6 -12   6          0.48          0.87         0.91 o                         
   7 -12   6         35.64         39.64         4.03 o                         
   8 -12   6          0.08         -0.16         1.89 o                         
   9 -12   6          1.42          2.53         1.38 o                         
  10 -12   6          4.60          3.88         2.28 o                         
  -4 -11   6          0.97          0.08         1.17 o                         
  -3 -11   6          4.55          3.89         1.25 o                         
  -2 -11   6          3.09          4.18         1.15 o                         
  -1 -11   6         10.68         11.41         1.70 o                         
   0 -11   6          0.41         -0.94         1.23 o                         
   1 -11   6          9.48          7.39         1.16 o                         
   2 -11   6          0.78          0.37         0.43 o                         
   3 -11   6        215.59        232.44         5.79 o                         
   4 -11   6         87.99         90.34         7.98 o                         
   5 -11   6          6.25          6.71         1.87 o                         
   6 -11   6         47.10         45.76         4.08 o                         
   7 -11   6         82.15         84.59         8.19 o                         
   8 -11   6         97.19         96.35         5.85 o                         
   9 -11   6          1.99          2.39         1.38 o                         
  10 -11   6          0.63         -0.33         2.80 o                         
  11 -11   6         42.86         34.81         3.66 o                         
  -5 -10   6         49.54         50.36         3.68 o                         
  -4 -10   6         19.27         16.74         2.04 o                         
  -3 -10   6          1.59          1.11         0.80 o                         
  -2 -10   6         34.76         36.26         2.53 o                         
  -1 -10   6         69.63         74.91         3.54 o                         
   0 -10   6         20.85         22.37         1.85 o                         
   1 -10   6          4.71          3.54         1.02 o                         
   2 -10   6          4.40          3.69         1.28 o                         
   3 -10   6         25.28         36.19         2.26 o                         
   4 -10   6         26.80         23.74         1.84 o                         
   5 -10   6         28.14         29.55         3.10 o                         
   6 -10   6         28.29         28.81         3.02 o                         
   7 -10   6         30.78         34.92         3.53 o                         
   8 -10   6          3.74          4.61         2.13 o                         
   9 -10   6          4.47          5.30         1.79 o                         
  10 -10   6          5.40          5.62         1.86 o                         
  11 -10   6          1.89          1.73         2.09 o                         
  -6  -9   6          2.12          1.15         0.84 o                         
  -5  -9   6          1.41          2.89         1.76 o                         
  -4  -9   6        113.80        109.41         9.93 o                         
  -3  -9   6         40.43         43.77         3.24 o                         
  -2  -9   6          5.26          4.35         2.09 o                         
  -1  -9   6         15.75         15.72         1.85 o                         
   0  -9   6         23.09         27.40         1.62 o                         
   1  -9   6        448.46        441.62        13.09 o                         
   2  -9   6        165.46        154.58         3.78 o                         
   3  -9   6          1.33          1.46         0.53 o                         
   4  -9   6         98.01         92.96         4.24 o                         
   5  -9   6         14.58         14.05         1.51 o                         
   6  -9   6        126.93        138.51         9.23 o                         
   7  -9   6        101.82        113.47         5.83 o                         
   8  -9   6          0.43          1.64         0.95 o                         
   9  -9   6        117.06        117.88         6.35 o                         
  10  -9   6          6.78         10.17         2.41 o                         
  11  -9   6          4.99          5.86         1.93 o                         
  12  -9   6         37.73         40.76         4.91 o                         
  -7  -8   6          9.09         11.75         2.01 o                         
  -6  -8   6          1.36          0.47         0.92 o                         
  -5  -8   6          6.95          4.50         3.10 o                         
  -4  -8   6          0.09          0.49         0.68 o                         
  -3  -8   6         59.31         61.18         3.46 o                         
  -2  -8   6         15.58         13.27         4.87 o                         
  -1  -8   6         16.69         13.79         1.27 o                         
   0  -8   6        168.16        174.37         8.55 o                         
   1  -8   6          4.29          3.90         0.60 o                         
   2  -8   6         95.19        100.16         3.36 o                         
   3  -8   6          7.63          3.69         0.79 o                         
   4  -8   6         15.40         19.39         1.21 o                         
   5  -8   6        346.47        344.04         9.26 o                         
   6  -8   6          4.01          7.83         1.76 o                         
   7  -8   6         63.43         62.00         4.20 o                         
   8  -8   6         12.55         15.02         2.81 o                         
   9  -8   6         29.31         34.64         5.80 o                         
  10  -8   6         20.90         21.08         3.02 o                         
  11  -8   6         33.40         37.11         4.50 o                         
  12  -8   6          1.64          2.88         1.21 o                         
  -8  -7   6          0.34          1.54         0.85 o                         
  -7  -7   6         72.29         79.90         4.50 o                         
  -6  -7   6          3.81          3.34         0.78 o                         
  -5  -7   6         34.34         35.91         2.52 o                         
  -4  -7   6          8.97          9.45         1.56 o                         
  -3  -7   6        150.46        148.80         4.76 o                         
  -2  -7   6         24.96         20.70         1.73 o                         
  -1  -7   6         30.06         36.37         1.71 o                         
   0  -7   6         10.11          9.82         0.81 o                         
   1  -7   6        461.65        443.79         6.05 o                         
   2  -7   6          6.63         11.85         1.63 o                         
   3  -7   6         13.38         15.38         0.94 o                         
   4  -7   6          2.17          1.44         0.43 o                         
   5  -7   6        347.97        344.72         7.28 o                         
   6  -7   6         63.03         56.14         2.92 o                         
   7  -7   6         21.56         18.79         2.39 o                         
   8  -7   6          4.58          4.32         1.25 o                         
   9  -7   6         30.61         38.57         3.88 o                         
  10  -7   6         41.10         33.76         3.90 o                         
  11  -7   6          1.27          1.30         1.03 o                         
  12  -7   6         14.05         11.13         3.85 o                         
  -9  -6   6          0.04          0.56         1.11 o                         
  -8  -6   6          0.00          0.14         0.56 o                         
  -7  -6   6         86.14         85.92         3.24 o                         
  -6  -6   6         39.73         41.95         2.60 o                         
  -5  -6   6         39.99         37.26         1.47 o                         
  -4  -6   6          5.07          5.17         0.74 o                         
  -3  -6   6        145.31        141.82         2.60 o                         
  -2  -6   6         63.41         56.00         2.15 o                         
  -1  -6   6         23.33         23.66         1.13 o                         
   0  -6   6         21.94         19.95         0.98 o                         
   1  -6   6        390.40        360.40         4.22 o                         
   2  -6   6          4.40          2.47         0.49 o                         
   3  -6   6        241.95        238.17         4.45 o                         
   4  -6   6        180.70        165.12         2.76 o                         
   5  -6   6          0.00          0.26         0.53 o                         
   6  -6   6        153.68        162.29         4.98 o                         
   7  -6   6          6.94          7.32         1.54 o                         
   8  -6   6         38.30         36.97         3.24 o                         
   9  -6   6         49.79         52.87         3.22 o                         
  10  -6   6          8.13          4.78         1.55 o                         
  11  -6   6         45.98         49.42         4.70 o                         
  12  -6   6         40.83         34.42         4.94 o                         
 -10  -5   6         20.35         19.42         4.90 o                         
  -9  -5   6         19.42         23.04         2.94 o                         
  -8  -5   6          0.86          0.25         0.62 o                         
  -7  -5   6          0.00         -0.18         0.42 o                         
  -6  -5   6         25.04         25.49         1.42 o                         
  -5  -5   6         30.91         28.11         1.42 o                         
  -4  -5   6         42.14         42.43         1.48 o                         
  -3  -5   6        766.76        735.15         7.10 o                         
  -2  -5   6         39.35         29.84         1.11 o                         
  -1  -5   6         34.05         32.21         0.88 o                         
   0  -5   6         63.90         55.30         1.46 o                         
   1  -5   6        136.44        135.54         2.09 o                         
   2  -5   6        738.21        712.41         5.80 o                         
   3  -5   6          7.60          8.67         0.64 o                         
   4  -5   6         70.43         77.70         2.16 o                         
   5  -5   6        273.94        254.44        11.79 o                         
   6  -5   6          5.84          4.34         1.02 o                         
   7  -5   6          0.03          0.18         0.46 o                         
   8  -5   6         11.60         10.54         1.57 o                         
   9  -5   6        143.77        153.09         7.64 o                         
  10  -5   6         47.34         56.16         4.18 o                         
  11  -5   6        100.33        109.08         7.49 o                         
  12  -5   6          6.83          8.62         1.71 o                         
 -10  -4   6         57.61         57.90         3.36 o                         
  -9  -4   6         21.86         21.42         2.19 o                         
  -8  -4   6        134.95        136.81         5.09 o                         
  -7  -4   6         22.88         21.53         3.19 o                         
  -6  -4   6          3.92          2.73         0.80 o                         
  -5  -4   6         44.83         44.56         4.49 o                         
  -4  -4   6        102.91         99.90         2.61 o                         
  -3  -4   6        134.86        121.20         2.25 o                         
  -2  -4   6        227.31        217.95         4.78 o                         
  -1  -4   6         32.63         41.64         1.04 o                         
   0  -4   6         83.18         80.54         1.54 o                         
   1  -4   6          0.34          0.11         0.19 o                         
   2  -4   6        404.92        368.20         4.20 o                         
   3  -4   6        309.30        285.10         3.01 o                         
   4  -4   6        791.62        766.07         9.46 o                         
   5  -4   6         29.51         29.31         1.54 o                         
   6  -4   6          7.55          7.17         1.34 o                         
   7  -4   6         25.86         30.90         2.34 o                         
   8  -4   6         25.41         26.94         2.58 o                         
   9  -4   6         32.15         31.98         3.91 o                         
  10  -4   6          0.04         -1.22         0.82 o                         
  11  -4   6          0.53          1.92         1.26 o                         
  12  -4   6         19.37         20.96         2.51 o                         
 -11  -3   6          1.85          0.61         0.94 o                         
 -10  -3   6         88.69         97.04         4.59 o                         
  -9  -3   6          1.70          2.08         1.44 o                         
  -8  -3   6          7.54          4.49         1.10 o                         
  -7  -3   6         22.65         23.90         1.83 o                         
  -6  -3   6          0.28         -0.05         0.76 o                         
  -5  -3   6        147.61        150.36         4.06 o                         
  -4  -3   6         82.26         79.12         2.30 o                         
  -3  -3   6         67.13         67.17         1.73 o                         
  -2  -3   6        636.44        618.81         5.19 o                         
  -1  -3   6         73.86         73.40         1.61 o                         
   0  -3   6        369.55        384.74         3.55 o                         
   1  -3   6        188.41        185.59         2.41 o                         
   2  -3   6         72.98         66.82         1.45 o                         
   3  -3   6        277.73        288.62         3.24 o                         
   4  -3   6          3.13          5.85         0.66 o                         
   5  -3   6        137.13        131.81         3.42 o                         
   6  -3   6         86.87         65.03         4.18 o                         
   7  -3   6          0.00          0.40         0.49 o                         
   8  -3   6        195.92        192.40         6.02 o                         
   9  -3   6          5.32          3.91         1.10 o                         
  10  -3   6        199.63        201.40         6.77 o                         
  11  -3   6         14.37         14.40         2.79 o                         
  12  -3   6          0.31          1.23         1.04 o                         
 -11  -2   6          0.88          1.76         1.02 o                         
 -10  -2   6          1.63          2.58         0.97 o                         
  -9  -2   6         11.66         12.69         2.18 o                         
  -8  -2   6          1.94          0.81         0.60 o                         
  -7  -2   6         36.69         39.98         3.62 o                         
  -6  -2   6         44.25         41.41         2.49 o                         
  -5  -2   6         82.55         86.54         2.89 o                         
  -4  -2   6        530.93        450.54         6.46 o                         
  -3  -2   6          4.66          5.29         0.52 o                         
  -2  -2   6        111.16        106.39         2.31 o                         
  -1  -2   6          4.22          3.28         0.38 o                         
   0  -2   6        102.07         84.72         1.47 o                         
   1  -2   6        739.85        710.54         6.16 o                         
   2  -2   6        193.89        186.20         2.74 o                         
   3  -2   6         31.89         27.26         0.77 o                         
   4  -2   6         37.44         36.55         1.00 o                         
   5  -2   6        347.06        314.74         5.62 o                         
   6  -2   6        103.87         92.93         3.11 o                         
   7  -2   6         52.28         56.36         4.17 o                         
   8  -2   6         16.00          8.44         1.93 o                         
   9  -2   6         68.93         74.28         3.89 o                         
  10  -2   6         27.35         28.92         4.37 o                         
  11  -2   6         21.68         28.68         3.39 o                         
  12  -2   6         32.46         33.62         3.87 o                         
 -12  -1   6         28.67         28.05         3.44 o                         
 -11  -1   6          7.02         10.46         1.86 o                         
 -10  -1   6         20.19         19.90         3.50 o                         
  -9  -1   6         18.93         24.02         2.90 o                         
  -8  -1   6         80.11         73.99         4.88 o                         
  -7  -1   6          3.75          2.54         0.94 o                         
  -6  -1   6         16.13         19.13         0.99 o                         
  -5  -1   6        386.22        366.25         5.29 o                         
  -4  -1   6         14.73         13.90         1.01 o                         
  -3  -1   6        188.46        175.06         3.10 o                         
  -2  -1   6        120.35        115.25         1.96 o                         
  -1  -1   6        214.97        186.43         2.46 o                         
   0  -1   6        326.01        331.91         3.17 o                         
   1  -1   6         36.44         27.10         0.74 o                         
   2  -1   6          3.64          2.80         0.34 o                         
   3  -1   6         40.06         31.45         0.86 o                         
   4  -1   6        147.75        154.23         2.36 o                         
   5  -1   6          3.10          5.53         0.67 o                         
   6  -1   6         80.13         79.25         2.16 o                         
   7  -1   6         88.29         84.51         2.44 o                         
   8  -1   6          5.97          4.35         0.85 o                         
   9  -1   6         75.57         73.09         4.19 o                         
  10  -1   6          0.09         -0.21         1.07 o                         
  11  -1   6          6.34          6.12         1.02 o                         
 -12   0   6         85.66         82.85         4.98 o                         
 -11   0   6          5.50          5.94         1.21 o                         
 -10   0   6          6.52          8.10         1.67 o                         
  -9   0   6         25.80         22.36         2.01 o                         
  -8   0   6        102.73        102.44         4.61 o                         
  -7   0   6         15.09         16.91         1.29 o                         
  -6   0   6        311.00        312.22         5.12 o                         
  -5   0   6          2.71          2.19         0.48 o                         
  -4   0   6        295.53        298.08         3.96 o                         
  -3   0   6        153.19        133.41         2.35 o                         
  -2   0   6         80.28         79.78         1.75 o                         
  -1   0   6        158.61        152.45         2.10 o                         
   0   0   6        304.39        340.64         3.00 o                         
   1   0   6        104.01        138.34         1.73 o                         
   2   0   6        249.96        232.43         2.56 o                         
   3   0   6          1.15          4.02         0.42 o                         
   4   0   6         89.50         92.04         1.72 o                         
   5   0   6        177.41        182.62         3.55 o                         
   6   0   6          5.01          5.24         0.66 o                         
   7   0   6         20.92         19.09         1.20 o                         
   8   0   6        149.32        146.27         3.51 o                         
   9   0   6          0.14          0.18         0.87 o                         
  10   0   6         50.79         54.18         2.71 o                         
  11   0   6          7.31          5.67         1.10 o                         
 -12   1   6        104.12         97.01         6.86 o                         
 -11   1   6         45.54         50.64         3.55 o                         
 -10   1   6         73.19         80.78         3.77 o                         
  -9   1   6         73.13         79.45         3.35 o                         
  -8   1   6          7.25          6.42         1.22 o                         
  -7   1   6        250.28        246.79         4.82 o                         
  -6   1   6          0.12         -0.07         0.31 o                         
  -5   1   6         74.09         88.41         3.55 o                         
  -4   1   6       1138.39       1134.74        10.18 o                         
  -3   1   6         47.83         35.51         1.41 o                         
  -2   1   6       1271.69       1285.23        10.63 o                         
  -1   1   6        183.57        174.42         2.46 o                         
   0   1   6         27.51         23.05         0.83 o                         
   1   1   6          1.10          1.74         0.25 o                         
   2   1   6         61.13         49.80         1.55 o                         
   3   1   6         83.42         84.99         2.76 o                         
   4   1   6        201.17        199.20         3.46 o                         
   5   1   6        145.19        133.16         3.56 o                         
   6   1   6          7.73         11.21         1.50 o                         
   7   1   6         26.92         28.48         3.55 o                         
   8   1   6         82.75         80.18         3.62 o                         
   9   1   6        103.27        102.50         4.10 o                         
  10   1   6         13.38         11.82         1.52 o                         
 -12   2   6          0.01          0.74         0.76 o                         
 -11   2   6          1.47          1.71         0.80 o                         
 -10   2   6          2.21          2.84         0.94 o                         
  -9   2   6         31.16         33.99         2.40 o                         
  -8   2   6        116.86        116.50         4.09 o                         
  -7   2   6         68.00         73.01         3.09 o                         
  -6   2   6         14.41         14.23         1.61 o                         
  -5   2   6        211.74        229.16         4.24 o                         
  -4   2   6        444.20        446.23         8.41 o                         
  -3   2   6         38.96         32.82         1.06 o                         
  -2   2   6        430.01        443.96         4.93 o                         
  -1   2   6         23.82         24.19         0.87 o                         
   0   2   6         44.45         32.28         1.14 o                         
   1   2   6        230.94        212.56         2.87 o                         
   2   2   6          0.01          0.13         0.30 o                         
   3   2   6        283.62        257.58         4.31 o                         
   4   2   6        350.38        350.83         5.38 o                         
   5   2   6         95.09         90.14         2.72 o                         
   6   2   6         47.87         44.48         2.65 o                         
   7   2   6          2.14          2.50         0.85 o                         
   8   2   6          2.50          1.67         1.32 o                         
   9   2   6         55.12         51.88         2.35 o                         
  10   2   6          0.32          0.25         0.71 o                         
 -12   3   6          1.23          1.20         1.03 o                         
 -11   3   6          6.95          5.21         1.22 o                         
 -10   3   6          0.04         -0.21         0.85 o                         
  -9   3   6        184.01        181.35         7.75 o                         
  -8   3   6        133.04        131.27         5.04 o                         
  -7   3   6         14.87         14.25         2.22 o                         
  -6   3   6          6.63          9.51         1.22 o                         
  -5   3   6          7.42          9.21         1.04 o                         
  -4   3   6         97.80        103.93         4.24 o                         
  -3   3   6         20.76         27.24         1.24 o                         
  -2   3   6         25.30         27.32         1.16 o                         
  -1   3   6        510.17        519.38         5.58 o                         
   0   3   6          0.50          0.99         0.30 o                         
   1   3   6        123.76        120.01         2.59 o                         
   2   3   6          1.80          1.07         0.60 o                         
   3   3   6          0.77          3.73         0.99 o                         
   4   3   6        251.96        238.29         6.92 o                         
   5   3   6          1.10          0.17         0.48 o                         
   6   3   6          7.55          8.97         1.06 o                         
   7   3   6         82.81         84.75         4.02 o                         
   8   3   6          1.26          0.45         0.93 o                         
   9   3   6        100.53        103.69         3.30 o                         
 -12   4   6          4.76          3.01         1.04 o                         
 -11   4   6          0.41         -0.29         0.88 o                         
 -10   4   6         18.80         14.73         1.91 o                         
  -9   4   6         14.87         12.81         3.37 o                         
  -8   4   6         47.92         46.76         2.84 o                         
  -7   4   6         13.80         12.60         1.42 o                         
  -6   4   6        289.60        292.84         4.96 o                         
  -5   4   6        240.02        252.58         6.40 o                         
  -4   4   6          1.08          1.66         0.57 o                         
  -3   4   6        115.15        113.54         2.44 o                         
  -2   4   6         30.01         31.31         1.25 o                         
  -1   4   6        432.48        429.39         6.67 o                         
   0   4   6         72.70         72.25         1.90 o                         
   1   4   6          0.03          0.61         0.41 o                         
   2   4   6         10.84          8.64         0.98 o                         
   3   4   6          1.00          1.78         0.47 o                         
   4   4   6          0.34          0.79         0.55 o                         
   5   4   6        238.43        248.10         5.27 o                         
   6   4   6          0.46          0.16         0.71 o                         
   7   4   6         23.59         28.17         3.21 o                         
   8   4   6         22.45         22.64         3.52 o                         
   9   4   6          0.85          1.31         1.02 o                         
 -12   5   6         55.45         63.76         3.73 o                         
 -11   5   6         11.06         11.79         1.96 o                         
 -10   5   6         12.32         12.91         2.23 o                         
  -9   5   6        226.94        230.16         6.61 o                         
  -8   5   6          0.08         -0.59         0.41 o                         
  -7   5   6        126.06        129.70         3.98 o                         
  -6   5   6         17.14         16.02         1.86 o                         
  -5   5   6          9.14          6.35         0.85 o                         
  -4   5   6        231.40        229.20         4.74 o                         
  -3   5   6        136.80        130.74         3.39 o                         
  -2   5   6          0.29          0.24         0.30 o                         
  -1   5   6         44.96         43.62         1.63 o                         
   0   5   6        130.47        129.36         3.09 o                         
   1   5   6          0.13         -0.50         0.36 o                         
   2   5   6         36.82         35.79         2.11 o                         
   3   5   6          9.38          8.00         1.03 o                         
   4   5   6         34.57         33.99         2.97 o                         
   5   5   6         88.05         84.14         4.10 o                         
   6   5   6         12.70         12.75         2.15 o                         
   7   5   6          4.51          4.85         1.19 o                         
   8   5   6          8.44          9.52         1.80 o                         
 -12   6   6        109.79        113.35         5.18 o                         
 -11   6   6          4.33          4.40         1.18 o                         
 -10   6   6         11.81         12.07         1.77 o                         
  -9   6   6         23.75         21.28         2.82 o                         
  -8   6   6         21.74         26.13         3.35 o                         
  -7   6   6        347.56        349.48        16.01 o                         
  -6   6   6        102.79        105.06         4.54 o                         
  -5   6   6         13.59         14.69         1.79 o                         
  -4   6   6         52.48         55.72         2.28 o                         
  -3   6   6          2.98          2.21         0.48 o                         
  -2   6   6         45.17         46.01         1.88 o                         
  -1   6   6        185.78        187.97         5.59 o                         
   0   6   6          0.14          0.55         0.32 o                         
   1   6   6         84.32         80.30         2.75 o                         
   2   6   6         15.82         12.33         2.18 o                         
   3   6   6          9.38         14.92         1.95 o                         
   4   6   6        118.37        116.00         4.82 o                         
   5   6   6          0.03         -0.89         0.70 o                         
   6   6   6         44.43         45.57         3.87 o                         
   7   6   6          0.40          1.50         1.33 o                         
 -12   7   6          2.31          1.28         1.19 o                         
 -11   7   6        251.63        252.74         7.78 o                         
 -10   7   6          0.28          1.81         0.79 o                         
  -9   7   6         17.60         19.10         2.64 o                         
  -8   7   6        226.86        230.35         6.73 o                         
  -7   7   6         26.18         18.85         2.67 o                         
  -6   7   6        109.63        115.65         4.34 o                         
  -5   7   6         19.03         20.31         2.80 o                         
  -4   7   6          5.50          5.37         0.77 o                         
  -2   7   6          3.35          3.21         0.66 o                         
  -1   7   6         12.24         12.82         1.20 o                         
   0   7   6          7.13         10.37         1.14 o                         
   1   7   6         92.84         93.11         3.91 o                         
   2   7   6         43.99         42.03         2.78 o                         
   3   7   6         23.83         21.26         2.40 o                         
   4   7   6          3.18          2.31         1.01 o                         
   5   7   6         52.46         47.91         4.86 o                         
   6   7   6         22.90         27.36         4.33 o                         
 -11   8   6         53.73         53.77         3.58 o                         
 -10   8   6          8.01         11.08         3.52 o                         
  -9   8   6         20.06         19.41         2.34 o                         
  -8   8   6         29.41         27.92         3.01 o                         
  -7   8   6         18.39         17.78         2.18 o                         
  -6   8   6         96.56         95.69         4.68 o                         
  -5   8   6        105.90        110.34         3.56 o                         
  -4   8   6         49.82         54.68         2.47 o                         
  -2   8   6         12.14         13.75         6.26 o                         
  -1   8   6          4.76          3.88         0.99 o                         
   0   8   6          1.38          0.34         0.70 o                         
   1   8   6         15.63         13.34         1.86 o                         
   2   8   6         35.62         41.45         5.18 o                         
   3   8   6         58.25         70.21         7.34 o                         
   4   8   6          0.29          1.89         0.87 o                         
   5   8   6         55.40         49.54         5.48 o                         
 -10   9   6         86.66         78.38         4.26 o                         
  -9   9   6          7.12          5.64         1.87 o                         
  -8   9   6          4.40          4.45         1.24 o                         
  -7   9   6          8.59          7.84         2.56 o                         
  -6   9   6         22.82         22.17         2.46 o                         
  -5   9   6         15.00         14.48         1.54 o                         
  -4   9   6         52.99         52.21         3.42 o                         
  -3   9   6         10.37         11.48         3.16 o                         
  -2   9   6         22.39         23.52         3.00 o                         
  -1   9   6         22.77         23.95         2.19 o                         
   0   9   6         93.39         97.09         6.34 o                         
   1   9   6         17.38         16.62         4.40 o                         
   2   9   6         58.95         59.80         5.26 o                         
   3   9   6         15.60         19.48         4.48 o                         
 -10  10   6          2.05         -0.43         1.13 o                         
  -9  10   6          3.62          4.73         1.23 o                         
  -8  10   6         11.06         13.60         1.97 o                         
  -7  10   6         30.75         27.10         2.86 o                         
  -6  10   6         69.31         75.61         5.33 o                         
  -5  10   6          7.45          2.84         2.18 o                         
  -4  10   6         16.18         15.09         2.41 o                         
  -3  10   6          1.61          0.44         0.76 o                         
  -2  10   6          0.18         -0.51         0.49 o                         
  -1  10   6         58.55         66.21         5.31 o                         
   0  10   6          3.52          2.80         1.71 o                         
   1  10   6          5.14          0.62         0.74 o                         
   2  10   6          2.39         -0.11         1.35 o                         
  -8  11   6          9.40         11.31         2.64 o                         
  -7  11   6          0.16         -0.81         0.67 o                         
  -6  11   6         22.97         20.28         2.55 o                         
  -5  11   6          1.99          2.50         1.12 o                         
  -4  11   6         10.89          7.17         2.24 o                         
  -3  11   6         11.59          9.92         2.65 o                         
  -2  11   6          4.82          1.15         1.69 o                         
  -1  11   6          0.51         -0.16         0.88 o                         
   0 -13   7         13.91         14.46         2.14 o                         
   1 -13   7         49.56         50.43         3.50 o                         
   2 -13   7         19.78         19.31         2.24 o                         
   3 -13   7          0.14         -0.94         0.63 o                         
   4 -13   7         50.39         49.77         7.97 o                         
   6 -13   7          7.56          8.94         2.27 o                         
   7 -13   7         35.31         32.80         4.16 o                         
   8 -13   7          2.74          0.76         1.71 o                         
  -2 -12   7         24.36         26.39         2.48 o                         
  -1 -12   7          0.83          2.93         1.37 o                         
   0 -12   7         23.69         23.84         2.60 o                         
   1 -12   7          9.04          8.09         1.53 o                         
   2 -12   7          3.31          3.03         0.90 o                         
   3 -12   7          1.23          0.86         0.55 o                         
   5 -12   7         14.32         11.58         5.60 o                         
   6 -12   7         65.31         72.25         4.96 o                         
   7 -12   7          2.17          2.74         2.61 o                         
   8 -12   7         50.29         56.93         4.81 o                         
   9 -12   7          4.71          7.38         2.07 o                         
  -4 -11   7          2.83          3.39         1.61 o                         
  -3 -11   7         17.26         16.42         2.15 o                         
  -2 -11   7         17.44         15.66         2.08 o                         
  -1 -11   7         12.48          9.85         1.60 o                         
   0 -11   7          0.00         -0.16         0.75 o                         
   1 -11   7         35.27         33.47         2.87 o                         
   2 -11   7         73.94         80.98         3.75 o                         
   3 -11   7         57.83         53.27         3.19 o                         
   4 -11   7         28.02         26.32         2.76 o                         
   5 -11   7         29.51         33.56         3.40 o                         
   6 -11   7         28.70         32.09         5.26 o                         
   7 -11   7          0.13         -0.87         0.98 o                         
   8 -11   7         66.82         75.49         5.31 o                         
   9 -11   7          4.72          6.50         2.21 o                         
  10 -11   7         19.55         25.15         4.05 o                         
  -5 -10   7          0.07         -0.71         1.03 o                         
  -4 -10   7         37.09         40.68         3.20 o                         
  -3 -10   7         14.01         11.04         2.31 o                         
  -2 -10   7         89.73         93.66         7.05 o                         
  -1 -10   7          0.56          0.62         0.77 o                         
   0 -10   7         68.91         78.72         3.63 o                         
   1 -10   7         13.09         15.72         1.75 o                         
   2 -10   7         72.29         70.30         3.23 o                         
   3 -10   7          1.28          1.35         0.49 o                         
   4 -10   7         85.75         92.84         5.27 o                         
   5 -10   7          0.04         -0.27         0.39 o                         
   6 -10   7          0.67          0.86         0.92 o                         
   7 -10   7         15.75         12.41         4.23 o                         
   8 -10   7          5.02          5.97         1.95 o                         
   9 -10   7         34.81         41.83         4.88 o                         
  10 -10   7          4.39          4.97         1.86 o                         
  11 -10   7          4.36          2.72         1.53 o                         
  -6  -9   7         24.49         25.76         2.85 o                         
  -5  -9   7        112.28        128.35        11.98 o                         
  -4  -9   7         23.84         25.85         2.70 o                         
  -3  -9   7         43.13         47.84         7.16 o                         
  -2  -9   7         17.33         17.80         2.89 o                         
  -1  -9   7         37.24         41.90         2.66 o                         
   0  -9   7        137.79        150.10         4.94 o                         
   1  -9   7         17.22         18.96         2.52 o                         
   2  -9   7        203.65        189.24         5.37 o                         
   3  -9   7        157.78        159.05         4.00 o                         
   4  -9   7          6.86          7.36         1.18 o                         
   6  -9   7         27.51         30.94         3.25 o                         
   7  -9   7         70.12         64.20         4.42 o                         
   8  -9   7         71.74         73.86         5.52 o                         
   9  -9   7          0.74         -0.41         0.84 o                         
  10  -9   7          9.30          5.69         2.18 o                         
  11  -9   7          1.72          0.55         1.28 o                         
  -7  -8   7          6.68          7.56         1.75 o                         
  -6  -8   7          0.78          0.22         0.89 o                         
  -5  -8   7          1.39          3.62         2.74 o                         
  -4  -8   7        147.80        145.35         5.76 o                         
  -3  -8   7          0.14          2.39         2.12 o                         
  -2  -8   7         88.87         90.88         3.61 o                         
  -1  -8   7          1.43          2.63         0.92 o                         
   0  -8   7          8.99          7.42         1.42 o                         
   1  -8   7         96.94        107.73         3.40 o                         
   2  -8   7        134.83        136.14         4.09 o                         
   3  -8   7         30.79         26.82         1.98 o                         
   4  -8   7          9.10          7.54         0.71 o                         
   5  -8   7         40.32         51.24         3.74 o                         
   6  -8   7         69.94         76.75         3.57 o                         
   7  -8   7         10.23          5.86         1.93 o                         
   8  -8   7         54.52         63.96         4.57 o                         
   9  -8   7          1.16          2.85         1.51 o                         
  10  -8   7         73.59         85.89         5.57 o                         
  11  -8   7         31.17         31.41         8.21 o                         
  12  -8   7          0.45          0.06         1.64 o                         
  -8  -7   7         12.01         14.72         1.94 o                         
  -7  -7   7         18.76         19.99         2.55 o                         
  -6  -7   7         22.96         25.13         1.75 o                         
  -5  -7   7         13.34         13.37         1.25 o                         
  -4  -7   7         10.99         10.60         1.77 o                         
  -3  -7   7          5.34          5.18         1.21 o                         
  -2  -7   7        228.44        231.91         5.68 o                         
  -1  -7   7         10.20         12.39         1.67 o                         
   0  -7   7         33.19         30.48         1.71 o                         
   1  -7   7        123.43        133.06         2.92 o                         
   2  -7   7         51.63         47.78         1.82 o                         
   3  -7   7        309.16        320.62         5.50 o                         
   4  -7   7         14.78         14.71         0.95 o                         
   5  -7   7          0.00          0.67         0.56 o                         
   6  -7   7        161.35        157.71         5.13 o                         
   7  -7   7          7.23         11.44         1.79 o                         
   8  -7   7          0.13         -0.01         1.13 o                         
   9  -7   7          0.04          0.45         2.01 o                         
  10  -7   7          0.50          0.85         1.17 o                         
  11  -7   7         57.09         68.83         5.00 o                         
  12  -7   7          8.87         10.03         2.43 o                         
  -9  -6   7         21.32         21.84         2.05 o                         
  -8  -6   7         16.81         15.11         1.67 o                         
  -7  -6   7          1.45          0.50         0.62 o                         
  -6  -6   7         59.97         66.58         4.26 o                         
  -5  -6   7          1.91          1.59         0.56 o                         
  -4  -6   7         48.03         45.22         1.92 o                         
  -3  -6   7         59.28         54.68         2.25 o                         
  -2  -6   7          4.21          3.57         0.59 o                         
  -1  -6   7        158.93        154.01         3.08 o                         
   0  -6   7        178.74        154.58         4.06 o                         
   1  -6   7          3.82          3.97         0.76 o                         
   2  -6   7        206.79        199.23         3.91 o                         
   3  -6   7        281.57        278.27         4.81 o                         
   4  -6   7        104.45        106.69         2.55 o                         
   5  -6   7          0.80          0.82         0.49 o                         
   6  -6   7         23.83         23.95         2.13 o                         
   7  -6   7         38.12         40.68         2.67 o                         
   8  -6   7          4.05          3.26         1.14 o                         
   9  -6   7         41.20         45.56         3.54 o                         
  10  -6   7          6.86          5.22         1.69 o                         
  11  -6   7         12.62         12.73         3.11 o                         
  12  -6   7          0.82          1.27         1.31 o                         
  -9  -5   7         14.47         17.22         2.59 o                         
  -8  -5   7          0.65          0.99         1.03 o                         
  -7  -5   7        115.82        114.92         6.40 o                         
  -6  -5   7          1.08          1.79         0.57 o                         
  -5  -5   7        271.04        268.31         4.82 o                         
  -4  -5   7        172.85        175.71         4.30 o                         
  -3  -5   7         49.17         50.46         1.81 o                         
  -2  -5   7        205.93        197.18         3.35 o                         
  -1  -5   7        282.93        274.11         3.45 o                         
   0  -5   7          0.30          0.94         0.28 o                         
   1  -5   7         58.27         57.86         1.74 o                         
   2  -5   7         37.17         38.18         1.59 o                         
   3  -5   7        392.87        378.75         5.65 o                         
   4  -5   7         21.29         21.97         1.15 o                         
   5  -5   7         67.12         61.41         3.98 o                         
   6  -5   7         56.82         52.15         2.85 o                         
   7  -5   7        208.27        205.43         6.11 o                         
   8  -5   7         59.05         56.75         4.73 o                         
   9  -5   7          1.27          1.21         1.33 o                         
  10  -5   7          0.04          0.22         0.72 o                         
  11  -5   7          4.00          2.74         1.56 o                         
  12  -5   7         15.38         11.51         2.48 o                         
 -10  -4   7         65.09         65.32         4.06 o                         
  -9  -4   7         27.37         24.08         2.95 o                         
  -8  -4   7         10.43          8.29         1.52 o                         
  -7  -4   7          7.04          5.87         1.52 o                         
  -6  -4   7         12.58         11.47         1.16 o                         
  -5  -4   7        175.29        180.50         4.55 o                         
  -4  -4   7         28.24         30.18         1.71 o                         
  -3  -4   7         24.52         18.52         1.27 o                         
  -2  -4   7        491.72        425.37         5.24 o                         
  -1  -4   7          0.00          0.28         0.21 o                         
   0  -4   7          3.50          3.59         0.43 o                         
   1  -4   7         66.35         60.29         1.42 o                         
   2  -4   7        319.87        303.39         4.46 o                         
   3  -4   7        691.82        677.97         7.10 o                         
   4  -4   7          0.47          0.33         0.27 o                         
   5  -4   7         19.06         24.46         2.95 o                         
   6  -4   7          0.07         -0.23         0.45 o                         
   7  -4   7         12.02          9.75         1.38 o                         
   8  -4   7         26.86         32.39         4.94 o                         
   9  -4   7        187.29        207.89         7.51 o                         
  10  -4   7          8.39          9.96         1.93 o                         
  11  -4   7         48.45         53.83         3.75 o                         
  12  -4   7          8.28          6.70         2.01 o                         
 -10  -3   7         11.43          9.76         1.72 o                         
  -9  -3   7        185.56        194.74         6.60 o                         
  -8  -3   7          0.01         -0.78         1.15 o                         
  -7  -3   7         93.70         88.98         4.00 o                         
  -6  -3   7         90.24         88.34         3.22 o                         
  -5  -3   7         30.25         24.87         1.64 o                         
  -4  -3   7        407.04        394.61         5.46 o                         
  -3  -3   7        102.45         85.22         2.25 o                         
  -2  -3   7         86.66         93.67         2.09 o                         
  -1  -3   7        549.18        535.21         4.44 o                         
   0  -3   7         85.78         67.79         1.36 o                         
   1  -3   7        452.01        450.18         4.90 o                         
   2  -3   7         47.57         49.90         1.30 o                         
   3  -3   7         15.32         12.43         0.84 o                         
   4  -3   7        200.42        187.22         3.37 o                         
   5  -3   7         66.59         66.93         2.44 o                         
   6  -3   7         20.75         19.70         4.28 o                         
   7  -3   7         90.84         85.49         3.91 o                         
   8  -3   7          1.19         -0.14         1.13 o                         
   9  -3   7         62.10         63.46         3.80 o                         
  10  -3   7         31.78         34.51         3.36 o                         
  11  -3   7         49.08         55.36         3.76 o                         
 -11  -2   7          0.76         -0.81         0.85 o                         
 -10  -2   7         84.68         81.23         4.45 o                         
  -9  -2   7          0.01          0.59         0.52 o                         
  -8  -2   7          0.43          1.66         0.77 o                         
  -7  -2   7          1.04          0.89         0.51 o                         
  -6  -2   7         10.52         13.97         1.56 o                         
  -5  -2   7          7.76          6.80         0.80 o                         
  -4  -2   7         77.45         80.23         2.50 o                         
  -3  -2   7         92.69         88.37         3.19 o                         
  -2  -2   7         56.25         49.35         1.34 o                         
  -1  -2   7        196.35        193.23         2.68 o                         
   0  -2   7         15.07         14.07         0.66 o                         
   1  -2   7          1.06          1.44         0.31 o                         
   2  -2   7         49.26         54.21         1.34 o                         
   3  -2   7         20.50         14.93         0.90 o                         
   4  -2   7        171.72        159.21         2.74 o                         
   5  -2   7        102.66        100.61         2.06 o                         
   6  -2   7         83.42         78.38         2.69 o                         
   7  -2   7         86.58         80.58         3.11 o                         
   8  -2   7          8.56         12.24         1.93 o                         
   9  -2   7         62.24         67.65         7.36 o                         
  10  -2   7         32.35         31.12         3.10 o                         
  11  -2   7         57.47         55.71         3.76 o                         
 -11  -1   7         11.64         13.53         2.34 o                         
 -10  -1   7          6.26          3.63         2.26 o                         
  -9  -1   7          1.48          1.23         0.75 o                         
  -7  -1   7        175.51        176.35         9.10 o                         
  -6  -1   7        111.32         93.94         3.05 o                         
  -5  -1   7         36.56         29.01         1.37 o                         
  -4  -1   7        253.90        245.64         5.23 o                         
  -3  -1   7        513.96        498.28        10.18 o                         
  -2  -1   7         33.93         27.36         0.99 o                         
  -1  -1   7        415.40        375.07         4.02 o                         
   0  -1   7          3.36          1.42         0.27 o                         
   1  -1   7          2.58          8.41         0.68 o                         
   2  -1   7         38.85         37.48         1.00 o                         
   3  -1   7         38.04         29.44         1.26 o                         
   4  -1   7          0.14          0.17         0.24 o                         
   5  -1   7        131.24        139.26         2.59 o                         
   6  -1   7          1.80          1.78         0.46 o                         
   7  -1   7          5.76          5.96         0.95 o                         
   8  -1   7          3.12          2.46         1.14 o                         
   9  -1   7          0.71          2.39         1.00 o                         
  10  -1   7        165.58        161.92         6.34 o                         
  11  -1   7          0.54          1.01         1.13 o                         
 -11   0   7         26.47         28.72         3.46 o                         
 -10   0   7          1.00          1.39         0.60 o                         
  -9   0   7        147.76        136.49        14.26 o                         
  -8   0   7          0.18         -0.21         0.45 o                         
  -7   0   7        332.52        327.34         6.43 o                         
  -6   0   7         11.34         11.76         1.15 o                         
  -5   0   7          2.36          3.71         0.79 o                         
  -4   0   7         29.82         29.11         2.21 o                         
  -3   0   7         31.91         30.51         1.77 o                         
  -2   0   7        804.78        770.84         8.24 o                         
  -1   0   7        105.78        102.94         1.80 o                         
   0   0   7          0.20          7.54         0.70 o                         
   1   0   7        249.23        266.81         2.78 o                         
   2   0   7         27.02         16.34         0.77 o                         
   3   0   7        146.91        131.27         2.35 o                         
   4   0   7          2.27          3.08         0.52 o                         
   5   0   7         31.45         30.29         2.12 o                         
   6   0   7         69.11         64.71         5.76 o                         
   7   0   7          0.66          0.97         0.39 o                         
   8   0   7          1.82          3.22         1.11 o                         
   9   0   7         90.92         93.18         4.62 o                         
  10   0   7         13.46         11.08         2.26 o                         
 -12   1   7          0.03         -1.09         1.11 o                         
 -11   1   7        134.83        130.02         4.67 o                         
 -10   1   7          9.00         10.22         1.44 o                         
  -9   1   7          1.29          1.13         0.57 o                         
  -8   1   7          0.01         -0.17         0.46 o                         
  -7   1   7        139.75        145.69         4.40 o                         
  -6   1   7        265.96        275.85         6.15 o                         
  -5   1   7          8.01          8.83         1.14 o                         
  -4   1   7         34.14         29.90         1.69 o                         
  -3   1   7        425.93        435.48         5.69 o                         
  -2   1   7        105.72         98.35         2.00 o                         
  -1   1   7          0.08          0.00         0.18 o                         
   0   1   7        111.64        114.00         2.26 o                         
   1   1   7         28.78         27.71         0.95 o                         
   2   1   7        139.50        145.17         2.97 o                         
   3   1   7         33.96         30.38         1.35 o                         
   4   1   7          5.06          8.80         1.06 o                         
   5   1   7         13.27         13.57         2.07 o                         
   6   1   7         94.33         89.86         5.05 o                         
   7   1   7          8.72         10.99         1.65 o                         
   8   1   7         31.83         35.15         4.21 o                         
   9   1   7         57.50         58.10         3.35 o                         
  10   1   7          0.55          0.33         0.82 o                         
 -12   2   7         27.81         23.35         2.37 o                         
 -11   2   7         99.44        105.77         4.36 o                         
 -10   2   7          4.83          4.18         1.53 o                         
  -9   2   7         13.95         11.48         1.58 o                         
  -8   2   7        216.24        210.98         5.73 o                         
  -7   2   7          3.81          2.70         1.02 o                         
  -6   2   7        577.52        595.63         9.85 o                         
  -5   2   7        129.84        131.37         3.56 o                         
  -4   2   7       1013.51       1044.55        12.05 o                         
  -3   2   7        572.30        603.04         9.57 o                         
  -2   2   7          0.31          1.76         0.45 o                         
  -1   2   7        144.56        144.26         2.83 o                         
   0   2   7         78.81         66.07         1.44 o                         
   1   2   7         20.83         16.25         1.13 o                         
   2   2   7        422.17        427.42         8.14 o                         
   3   2   7        115.09        119.99         3.40 o                         
   4   2   7        145.21        148.77         7.83 o                         
   5   2   7        110.08        112.29         4.30 o                         
   6   2   7         28.65         26.67         2.24 o                         
   7   2   7        128.69        126.09         6.26 o                         
   8   2   7          0.18          0.86         0.90 o                         
   9   2   7          4.92          2.85         1.87 o                         
 -12   3   7          9.21         11.01         2.45 o                         
 -11   3   7          0.73          0.61         1.22 o                         
 -10   3   7         60.38         60.79         3.76 o                         
  -9   3   7          3.82          3.18         0.89 o                         
  -8   3   7         73.46         70.81         3.32 o                         
  -7   3   7        115.23        115.35         4.08 o                         
  -6   3   7         53.75         56.91         2.47 o                         
  -5   3   7         39.72         38.22         1.65 o                         
  -4   3   7         38.87         37.70         1.82 o                         
  -3   3   7         15.01         15.72         1.22 o                         
  -2   3   7        169.34        180.66         4.32 o                         
  -1   3   7         61.22         52.01         1.53 o                         
   0   3   7        172.41        164.43         3.10 o                         
   1   3   7          3.30          5.69         1.26 o                         
   2   3   7        161.36        157.43         4.00 o                         
   3   3   7          1.50          2.41         0.79 o                         
   4   3   7          0.34          1.01         0.60 o                         
   5   3   7        122.03        124.71         7.57 o                         
   6   3   7          4.56          4.51         1.24 o                         
   7   3   7          5.25          4.91         1.89 o                         
   8   3   7         21.62         22.43         2.53 o                         
   9   3   7          0.64          2.00         1.21 o                         
 -12   4   7          2.78          3.74         1.28 o                         
 -11   4   7         33.12         26.97         2.68 o                         
 -10   4   7         23.81         25.30         2.60 o                         
  -9   4   7         14.32         12.79         2.84 o                         
  -8   4   7          5.65          5.49         1.20 o                         
  -7   4   7          0.66          0.35         0.47 o                         
  -6   4   7         31.61         33.43         1.64 o                         
  -5   4   7         41.71         48.80         2.18 o                         
  -4   4   7          2.48          2.45         0.78 o                         
  -3   4   7        168.19        176.12         3.76 o                         
  -2   4   7         29.58         32.70         1.88 o                         
  -1   4   7         44.44         39.57         1.80 o                         
   0   4   7         85.39         95.41         2.47 o                         
   1   4   7          0.23          0.80         0.52 o                         
   2   4   7          0.06         -0.40         0.30 o                         
   3   4   7          0.56          0.65         0.62 o                         
   4   4   7         29.80         29.48         1.81 o                         
   5   4   7        254.97        243.17        10.97 o                         
   6   4   7         78.47         82.35         4.48 o                         
   7   4   7          2.01          0.32         1.05 o                         
   8   4   7          3.78          3.06         1.22 o                         
 -12   5   7         18.77         20.37         2.49 o                         
 -11   5   7         76.00         82.40         4.18 o                         
 -10   5   7          1.31         -0.39         1.14 o                         
  -9   5   7         18.73         19.04         2.29 o                         
  -8   5   7          2.74          3.50         0.84 o                         
  -7   5   7        236.86        237.17         5.63 o                         
  -6   5   7        211.90        216.28         4.51 o                         
  -5   5   7         17.59         18.70         1.71 o                         
  -4   5   7          3.37          2.24         0.54 o                         
  -3   5   7          4.54          5.14         0.81 o                         
  -2   5   7         46.16         43.92         3.64 o                         
  -1   5   7          8.52          9.27         2.63 o                         
   0   5   7          1.74          1.74         0.47 o                         
   1   5   7         82.82         88.34         3.24 o                         
   2   5   7         24.56         28.10         1.71 o                         
   3   5   7         25.93         26.69         8.28 o                         
   4   5   7         43.70         42.35         6.26 o                         
   5   5   7          1.49         -0.58         0.77 o                         
   6   5   7        140.78        131.26         6.24 o                         
   7   5   7          5.33          5.54         1.36 o                         
 -11   6   7         94.30        104.51         4.81 o                         
 -10   6   7          0.29          1.49         0.90 o                         
  -9   6   7         20.58         19.41         2.15 o                         
  -8   6   7        335.72        326.66         7.15 o                         
  -7   6   7         30.27         32.45         2.58 o                         
  -6   6   7         74.79         79.30         3.08 o                         
  -5   6   7          0.10          0.08         0.41 o                         
  -4   6   7          0.28          0.39         0.39 o                         
  -3   6   7        301.14        301.09         7.42 o                         
  -2   6   7          0.21          1.73         1.56 o                         
  -1   6   7          0.80          1.34         0.73 o                         
   0   6   7        223.77        215.41         4.74 o                         
   1   6   7          0.91          1.07         0.58 o                         
   2   6   7          5.60          6.20         1.54 o                         
   3   6   7          0.30         -0.42         0.65 o                         
   4   6   7          0.06          0.42         1.56 o                         
   5   6   7        111.76        123.63         6.02 o                         
   6   6   7          6.09          3.20         1.27 o                         
 -11   7   7          8.18          9.66         2.33 o                         
 -10   7   7          2.33          3.20         1.17 o                         
  -9   7   7         54.42         47.31         4.20 o                         
  -8   7   7         63.30         63.45         3.38 o                         
  -7   7   7          0.83          0.55         0.57 o                         
  -6   7   7         25.97         27.36         2.08 o                         
  -5   7   7         13.71         12.95         2.02 o                         
  -4   7   7          5.72          4.49         1.30 o                         
  -3   7   7          0.60         -0.15         0.76 o                         
  -2   7   7         11.50         10.33         2.12 o                         
  -1   7   7         28.86         25.71         3.02 o                         
   0   7   7        129.76        125.84         3.60 o                         
   1   7   7          1.68          2.22         0.96 o                         
   2   7   7        121.32        113.78         4.78 o                         
   3   7   7         14.74         15.85         2.20 o                         
   4   7   7          2.19          3.40         1.14 o                         
   5   7   7          5.33          1.56         2.82 o                         
 -10   8   7        318.11        305.83         8.55 o                         
  -9   8   7          5.12          4.62         1.39 o                         
  -8   8   7         34.69         32.88         3.69 o                         
  -7   8   7         61.09         65.00         5.37 o                         
  -6   8   7         12.09         11.35         1.70 o                         
  -5   8   7        308.80        307.49         8.04 o                         
  -3   8   7          0.05         -0.35         0.45 o                         
  -2   8   7        107.03        112.76         4.31 o                         
  -1   8   7          5.73          6.52         1.56 o                         
   0   8   7          5.47          5.75         1.99 o                         
   1   8   7         99.32        109.95         4.69 o                         
   2   8   7          1.06          2.25         1.71 o                         
   3   8   7         73.62         76.83         6.13 o                         
   4   8   7         28.43         36.96         5.14 o                         
 -10   9   7          3.12          1.99         1.50 o                         
  -9   9   7          2.30          1.04         0.89 o                         
  -8   9   7          9.18          9.90         1.52 o                         
  -7   9   7         20.75         23.46         2.67 o                         
  -6   9   7          2.03          0.90         0.96 o                         
  -5   9   7         30.97         27.89         5.74 o                         
  -4   9   7          6.87          4.89         2.63 o                         
  -3   9   7          0.02         -0.01         0.95 o                         
  -2   9   7          7.52          7.56         1.40 o                         
  -1   9   7          7.69          6.78         1.44 o                         
   0   9   7          0.25          0.25         0.82 o                         
   1   9   7         94.11        104.52         7.01 o                         
   2   9   7          9.46         10.08         2.85 o                         
  -8  10   7          2.33          1.17         1.05 o                         
  -7  10   7          8.02          6.39         1.32 o                         
  -6  10   7          1.41          3.02         1.84 o                         
  -5  10   7          5.43          0.70         4.63 o                         
  -4  10   7         12.77         14.34         2.78 o                         
  -3  10   7         18.24         20.42         2.67 o                         
  -2  10   7          9.89          6.66         1.77 o                         
  -1  10   7         42.07         50.59         9.08 o                         
   0  10   7         19.64         17.60         4.00 o                         
  -6  11   7          0.53          1.51         1.24 o                         
  -5  11   7         49.29         45.59         7.18 o                         
  -4  11   7         10.26         15.17         2.86 o                         
  -3  11   7          4.91          5.23         2.22 o                         
   1 -13   8         30.31         28.99         3.49 o                         
   2 -13   8          4.46          4.70         1.19 o                         
   4 -13   8          0.29          0.25         1.28 o                         
   5 -13   8          6.30          2.08         0.88 o                         
   6 -13   8         68.41         47.99         5.22 o                         
   7 -13   8          0.15         -0.25         1.37 o                         
  -2 -12   8          1.58          0.96         1.06 o                         
  -1 -12   8         54.00         59.11         4.19 o                         
   0 -12   8         28.43         29.99         3.28 o                         
   1 -12   8          0.82          1.71         0.80 o                         
   2 -12   8          0.19         -0.55         0.53 o                         
   3 -12   8         29.39         27.97         4.76 o                         
   4 -12   8         12.28          9.27         3.45 o                         
   5 -12   8         16.15         15.60         9.15 o                         
   6 -12   8          6.64          6.59         1.90 o                         
   7 -12   8         20.04         14.22         4.25 o                         
   8 -12   8         14.21          8.38         2.03 o                         
   9 -12   8          0.51          0.42         1.28 o                         
  -3 -11   8         12.17         12.87         1.82 o                         
  -2 -11   8          2.98          2.13         0.97 o                         
  -1 -11   8         22.40         20.87         2.21 o                         
   0 -11   8          0.08         -1.00         0.66 o                         
   1 -11   8         11.17         11.62         1.50 o                         
   2 -11   8         36.93         37.84         2.66 o                         
   4 -11   8         84.65         70.94        16.25 o                         
   5 -11   8          0.00          0.04         0.87 o                         
   6 -11   8          2.55          1.70         2.00 o                         
   7 -11   8         89.82        102.74         6.08 o                         
   8 -11   8          1.16          2.69         1.35 o                         
   9 -11   8         17.24         16.68         3.11 o                         
  10 -11   8         14.36         16.92         4.91 o                         
  -5 -10   8         38.59         36.67         3.31 o                         
  -4 -10   8          8.18          7.61         1.72 o                         
  -3 -10   8          1.75          6.33         2.83 o                         
  -2 -10   8         83.30         92.12         4.90 o                         
  -1 -10   8          0.91          0.52         1.22 o                         
   0 -10   8         62.92         64.80         3.43 o                         
   1 -10   8         27.71         31.15         3.88 o                         
   2 -10   8         38.58         44.23         3.36 o                         
   3 -10   8         93.47         58.04         7.72 o                         
   4 -10   8          6.27          7.44         1.29 o                         
   5 -10   8         10.41         14.03         3.40 o                         
   6 -10   8          0.46          1.09         1.07 o                         
   7 -10   8         19.43         18.25         3.06 o                         
   8 -10   8         98.72        106.43         6.23 o                         
   9 -10   8         12.23         13.09         2.83 o                         
  10 -10   8          2.82          2.49         1.44 o                         
  -6  -9   8         10.94         22.18         6.14 o                         
  -5  -9   8         21.37         18.75         3.62 o                         
  -4  -9   8        169.54        173.97         6.78 o                         
  -3  -9   8          0.02          1.93         0.81 o                         
  -2  -9   8         10.23          8.32         1.79 o                         
  -1  -9   8         38.31         40.31         2.55 o                         
   0  -9   8         22.08         21.08         2.19 o                         
   1  -9   8         81.97         79.11         4.14 o                         
   2  -9   8         17.81         18.48         1.64 o                         
   3  -9   8         75.63         72.27         3.26 o                         
   4  -9   8         32.09         37.00         2.59 o                         
   5  -9   8         10.45          8.74         1.85 o                         
   6  -9   8          1.75          0.27         0.87 o                         
   7  -9   8         33.68         25.29         3.25 o                         
   8  -9   8          1.51          2.31         1.13 o                         
   9  -9   8          1.31          1.53         1.45 o                         
  10  -9   8          8.84          8.95         2.13 o                         
  11  -9   8          8.48          5.20         3.15 o                         
  -7  -8   8         13.86         14.99         2.91 o                         
  -6  -8   8          5.71          2.03         2.49 o                         
  -5  -8   8          2.04          1.96         2.78 o                         
  -4  -8   8         63.15         66.95         3.93 o                         
  -3  -8   8          0.05          0.54         0.64 o                         
  -2  -8   8         83.25         89.11         5.82 o                         
  -1  -8   8         78.81         81.02         3.90 o                         
   0  -8   8         50.34         47.70         3.01 o                         
   1  -8   8        226.70        223.34         6.83 o                         
   2  -8   8         75.54         80.85         2.52 o                         
   3  -8   8         94.37         94.05         2.64 o                         
   4  -8   8         24.76         24.93         2.21 o                         
   5  -8   8         50.60         55.61         2.95 o                         
   6  -8   8        178.50        191.46         5.88 o                         
   7  -8   8         70.02         69.82         3.67 o                         
   8  -8   8         26.71         23.23         2.82 o                         
   9  -8   8         72.99         88.91         5.69 o                         
  10  -8   8          0.00         -1.49         0.99 o                         
  11  -8   8         37.66         44.70         4.76 o                         
  -8  -7   8          0.37         -0.28         0.70 o                         
  -7  -7   8         27.88         29.22         2.05 o                         
  -6  -7   8         46.53         48.65         5.13 o                         
  -5  -7   8         50.17         56.94         3.18 o                         
  -4  -7   8         17.27         14.97         2.11 o                         
  -3  -7   8        318.80        316.73         8.57 o                         
  -2  -7   8          6.50          5.76         1.08 o                         
  -1  -7   8         16.05         18.71         3.57 o                         
   0  -7   8          0.43         -0.33         0.45 o                         
   1  -7   8         41.45         36.69         1.58 o                         
   2  -7   8         84.65         97.26         3.17 o                         
   3  -7   8          0.99          1.46         0.49 o                         
   4  -7   8        121.67        117.73         3.46 o                         
   5  -7   8        133.10        132.98         5.31 o                         
   6  -7   8         75.82         72.10         4.32 o                         
   7  -7   8          1.66          1.52         0.82 o                         
   8  -7   8          8.20         13.03         2.46 o                         
   9  -7   8         48.33         50.11         3.31 o                         
  10  -7   8         56.39         54.90         4.65 o                         
  11  -7   8          0.05          0.35         2.07 o                         
  -8  -6   8         51.78         52.35         2.92 o                         
  -7  -6   8         40.92         40.68         2.51 o                         
  -6  -6   8         22.27         20.25         2.46 o                         
  -5  -6   8         42.12         39.56         2.12 o                         
  -4  -6   8          9.71         11.54         1.31 o                         
  -3  -6   8          3.38          3.98         0.64 o                         
  -2  -6   8         38.01         34.83         1.34 o                         
  -1  -6   8        205.59        171.35         6.47 o                         
   0  -6   8         71.96         69.02         2.04 o                         
   1  -6   8         26.72         23.31         1.26 o                         
   2  -6   8         34.91         35.53         1.57 o                         
   3  -6   8         12.67         13.06         1.06 o                         
   4  -6   8        473.41        450.18         6.13 o                         
   5  -6   8         14.27         13.19         1.70 o                         
   6  -6   8         28.37         35.64         2.62 o                         
   7  -6   8          8.31          6.91         1.48 o                         
   8  -6   8         10.32          9.61         1.76 o                         
   9  -6   8          5.74          6.36         1.40 o                         
  10  -6   8         51.53         58.52         3.77 o                         
  11  -6   8          6.40          4.21         1.42 o                         
  -9  -5   8         19.84         20.87         2.65 o                         
  -8  -5   8         19.35         22.57         2.22 o                         
  -7  -5   8         31.22         33.55         2.67 o                         
  -6  -5   8        104.44        102.08         3.11 o                         
  -5  -5   8         73.87         77.17         3.00 o                         
  -4  -5   8        270.26        278.20         5.82 o                         
  -3  -5   8         44.66         41.27         1.73 o                         
  -2  -5   8        449.80        399.48         4.83 o                         
  -1  -5   8         17.76         14.85         0.93 o                         
   0  -5   8         85.83         86.75         3.88 o                         
   1  -5   8          4.45          4.27         0.65 o                         
   2  -5   8         25.42         26.08         2.16 o                         
   3  -5   8        128.39        137.19         3.80 o                         
   4  -5   8         46.02         43.99         1.77 o                         
   5  -5   8         11.58         12.77         1.72 o                         
   6  -5   8         46.45         48.58         2.87 o                         
   7  -5   8          0.72          0.81         0.66 o                         
   8  -5   8         69.02         67.56         5.96 o                         
   9  -5   8          6.55          5.09         1.76 o                         
  10  -5   8         10.98          8.67         1.72 o                         
  11  -5   8          0.04         -1.32         0.89 o                         
 -10  -4   8         26.36         24.27         2.61 o                         
  -9  -4   8         98.87        106.17         4.68 o                         
  -8  -4   8         48.08         54.75         3.22 o                         
  -7  -4   8          1.00         -0.17         0.73 o                         
  -6  -4   8        172.86        169.60         6.39 o                         
  -5  -4   8          1.76          1.64         0.58 o                         
  -4  -4   8        112.98        123.11         3.64 o                         
  -3  -4   8          1.44          1.86         0.41 o                         
  -2  -4   8         14.19         11.89         1.19 o                         
  -1  -4   8        112.42        111.18         2.35 o                         
   0  -4   8         83.73         73.63         2.00 o                         
   1  -4   8         29.44         38.02         2.58 o                         
   2  -4   8        782.94        756.41        10.80 o                         
   3  -4   8         92.14         89.55         3.70 o                         
   4  -4   8        164.69        155.49         3.41 o                         
   5  -4   8         50.03         39.79         4.10 o                         
   6  -4   8          2.94          2.86         1.02 o                         
   7  -4   8        172.35        192.98         6.19 o                         
   8  -4   8          1.55          1.93         0.88 o                         
   9  -4   8         56.91         61.49         3.76 o                         
  10  -4   8         74.05         84.66         4.57 o                         
  11  -4   8          1.18         -0.11         0.84 o                         
 -10  -3   8         59.37         60.95         6.24 o                         
  -9  -3   8         10.90          7.89         1.58 o                         
  -8  -3   8         14.45         17.49         2.63 o                         
  -7  -3   8          3.89          4.42         1.13 o                         
  -5  -3   8          3.21          4.85         0.99 o                         
  -4  -3   8        151.87        132.83         3.31 o                         
  -3  -3   8        389.18        365.60         5.25 o                         
  -2  -3   8        105.10        107.23         2.59 o                         
  -1  -3   8        142.26        133.47         2.51 o                         
   0  -3   8        151.85        134.96         2.44 o                         
   1  -3   8        155.60        144.28         3.00 o                         
   2  -3   8         38.57         37.26         1.52 o                         
   3  -3   8         13.02         12.02         0.94 o                         
   4  -3   8         44.12         48.91         1.73 o                         
   5  -3   8         61.86         59.84         2.45 o                         
   6  -3   8         15.67         10.48         2.02 o                         
   7  -3   8         11.64         14.73         5.35 o                         
   8  -3   8          2.39          2.34         0.82 o                         
   9  -3   8         62.98         72.82         4.11 o                         
  10  -3   8        106.14        104.49         5.13 o                         
  11  -3   8         51.64         49.61         3.85 o                         
 -10  -2   8          9.03          9.54         1.79 o                         
  -9  -2   8         13.60         12.97         4.21 o                         
  -8  -2   8        163.92        169.83         6.19 o                         
  -7  -2   8         29.61         27.38         2.47 o                         
  -5  -2   8        107.77        100.56         2.68 o                         
  -4  -2   8         56.51         48.28         2.69 o                         
  -3  -2   8        337.69        352.95         5.23 o                         
  -2  -2   8          7.27          6.27         0.72 o                         
  -1  -2   8        201.57        202.65         3.36 o                         
   0  -2   8        932.39        886.22         7.91 o                         
   1  -2   8        100.01        113.98         2.74 o                         
   2  -2   8         46.45         45.70         1.93 o                         
   3  -2   8         86.56         91.73         2.05 o                         
   4  -2   8          7.45          5.59         0.67 o                         
   5  -2   8        527.99        467.24        13.97 o                         
   6  -2   8         13.30         12.56         1.18 o                         
   7  -2   8         39.66         40.04         5.35 o                         
   8  -2   8         70.95         77.26         5.85 o                         
   9  -2   8          0.52         -0.55         0.74 o                         
  10  -2   8        102.51        106.34         5.27 o                         
  11  -2   8         16.34         16.16         2.84 o                         
 -11  -1   8         19.45         21.11         3.22 o                         
 -10  -1   8          1.60         -0.07         0.65 o                         
  -9  -1   8         80.48         81.67         4.98 o                         
  -8  -1   8          7.54          6.56         1.39 o                         
  -7  -1   8          0.02         -0.64         0.43 o                         
  -6  -1   8          3.37          5.48         1.02 o                         
  -5  -1   8         60.05         58.05         2.56 o                         
  -4  -1   8          4.44          6.81         0.98 o                         
  -3  -1   8         37.86         34.39         1.51 o                         
  -2  -1   8         17.62         16.80         1.04 o                         
  -1  -1   8         23.17         24.26         1.19 o                         
   0  -1   8         46.47         46.26         1.38 o                         
   1  -1   8         97.89         98.57         2.11 o                         
   2  -1   8          0.93          2.28         0.54 o                         
   3  -1   8        153.30        151.93         2.99 o                         
   4  -1   8         70.57         67.78         1.94 o                         
   5  -1   8          3.70          4.44         0.59 o                         
   6  -1   8         82.51         85.82         2.44 o                         
   7  -1   8         12.36         12.91         2.28 o                         
   8  -1   8          6.99          1.36         1.57 o                         
   9  -1   8          0.00          0.93         0.94 o                         
  10  -1   8         33.01         37.74         3.76 o                         
 -11   0   8          9.45          9.51         1.85 o                         
 -10   0   8         16.67         13.03         2.81 o                         
  -9   0   8         38.19         33.34         5.31 o                         
  -8   0   8         85.84         89.74         4.55 o                         
  -7   0   8        185.44        172.07         6.11 o                         
  -6   0   8        315.50        300.34         7.94 o                         
  -5   0   8        142.56        137.24         6.26 o                         
  -4   0   8         45.83         41.76         2.49 o                         
  -3   0   8          7.99          8.41         2.18 o                         
  -2   0   8        567.98        529.85         6.98 o                         
  -1   0   8        122.34        132.47         4.15 o                         
   0   0   8          2.00          5.86         0.55 o                         
   1   0   8          0.52          0.12         0.19 o                         
   2   0   8         81.43        100.65         2.33 o                         
   3   0   8         54.48         56.68         2.25 o                         
   4   0   8         14.94         16.66         1.60 o                         
   5   0   8          5.42          4.20         0.84 o                         
   6   0   8         87.66         82.36         3.58 o                         
   7   0   8          4.07          4.67         1.07 o                         
   8   0   8         33.68         29.94         3.61 o                         
   9   0   8         24.63         26.24         3.43 o                         
  10   0   8          7.90          5.91         1.53 o                         
 -11   1   8         64.48         61.90         6.55 o                         
 -10   1   8         44.20         47.70         2.94 o                         
  -9   1   8          5.15          7.01         1.43 o                         
  -8   1   8         93.75         99.59         3.83 o                         
  -7   1   8         36.37         34.15         2.19 o                         
  -6   1   8         74.93         78.01         3.89 o                         
  -5   1   8         85.21         85.48         4.90 o                         
  -4   1   8          3.14          2.09         0.61 o                         
  -3   1   8        323.81        315.16         4.83 o                         
  -2   1   8        288.39        295.94         4.57 o                         
  -1   1   8        280.42        283.52         4.67 o                         
   0   1   8          8.56         13.15         1.24 o                         
   1   1   8         10.51          5.80         0.62 o                         
   2   1   8         99.55         86.53         3.57 o                         
   3   1   8         18.52         17.59         1.88 o                         
   4   1   8         34.65         33.70         3.88 o                         
   5   1   8        124.68        137.22         5.59 o                         
   6   1   8          2.86          1.63         0.74 o                         
   7   1   8        164.47        174.47         7.78 o                         
   8   1   8          2.60         -0.51         0.96 o                         
   9   1   8          0.02          1.73         1.18 o                         
 -11   2   8          0.06         -0.24         0.79 o                         
 -10   2   8         54.15         58.15         3.44 o                         
  -9   2   8         17.25         16.51         1.98 o                         
  -8   2   8         17.16         15.74         2.39 o                         
  -7   2   8        105.80        118.89         4.17 o                         
  -6   2   8         39.29         40.85         2.34 o                         
  -5   2   8        342.56        339.25         6.02 o                         
  -4   2   8          7.54          5.39         1.09 o                         
  -3   2   8         84.30         80.06         2.49 o                         
  -2   2   8         28.00         28.05         1.43 o                         
  -1   2   8         27.00         28.41         1.33 o                         
   0   2   8        152.61        155.15         2.77 o                         
   1   2   8        218.74        203.61         8.30 o                         
   2   2   8         13.43         10.68         1.74 o                         
   3   2   8        320.20        328.63         7.74 o                         
   4   2   8         45.03         42.86         2.67 o                         
   5   2   8         35.57         38.52         4.37 o                         
   6   2   8         16.26         15.32         2.17 o                         
   7   2   8        113.25        115.53         4.97 o                         
   8   2   8         19.18         23.04         2.72 o                         
   9   2   8         23.12         22.79         2.68 o                         
 -11   3   8          7.01          7.33         2.47 o                         
 -10   3   8        144.29        144.32         5.24 o                         
  -9   3   8        116.44        121.42         4.65 o                         
  -8   3   8          3.31          1.21         1.01 o                         
  -7   3   8          2.88          2.98         0.94 o                         
  -6   3   8        173.38        168.17         4.46 o                         
  -5   3   8        659.55        653.89         8.30 o                         
  -4   3   8          3.75          3.34         0.87 o                         
  -3   3   8          4.34          4.33         0.69 o                         
  -2   3   8         11.84         15.37         2.14 o                         
  -1   3   8         56.97         68.80         1.96 o                         
   0   3   8        228.09        232.11         4.99 o                         
   1   3   8          4.76          6.64         1.28 o                         
   2   3   8         85.99         80.39         3.99 o                         
   3   3   8        385.81        391.06         9.84 o                         
   4   3   8         34.19         34.46         3.28 o                         
   5   3   8         53.18         57.62         4.32 o                         
   6   3   8         76.94         75.38         3.89 o                         
   7   3   8          1.67          1.75         1.25 o                         
   8   3   8         61.30         64.85         3.86 o                         
 -11   4   8          3.87          5.53         1.81 o                         
 -10   4   8          6.66          6.43         1.56 o                         
  -9   4   8         35.29         37.40         2.59 o                         
  -8   4   8         14.75         16.70         3.20 o                         
  -7   4   8         12.79         12.70         1.43 o                         
  -6   4   8        286.82        298.85         6.23 o                         
  -5   4   8         19.65         20.70         1.79 o                         
  -4   4   8         20.26         28.73         2.60 o                         
  -3   4   8         17.42         18.22         1.32 o                         
  -2   4   8        145.22        135.91         4.10 o                         
  -1   4   8        275.35        276.58         8.58 o                         
   0   4   8         19.97         21.58         1.59 o                         
   1   4   8         44.63         40.42         2.85 o                         
   2   4   8         43.91         52.24         3.33 o                         
   3   4   8          1.30          0.13         0.62 o                         
   4   4   8         32.40         36.96         3.06 o                         
   5   4   8         61.23         59.69         4.13 o                         
   6   4   8        143.23        140.36         5.63 o                         
   7   4   8         11.22         14.02         2.15 o                         
 -11   5   8         24.00         23.02         2.64 o                         
 -10   5   8          0.88          0.76         0.73 o                         
  -9   5   8         18.04         15.25         1.99 o                         
  -8   5   8          1.46          0.00         0.58 o                         
  -7   5   8          5.17          5.68         1.02 o                         
  -6   5   8          0.19         -0.36         0.41 o                         
  -5   5   8          3.89          4.72         0.93 o                         
  -4   5   8          0.76          1.16         0.54 o                         
  -3   5   8          3.89          3.46         0.87 o                         
  -2   5   8          1.67          2.12         0.80 o                         
  -1   5   8         10.01          6.95         0.98 o                         
   0   5   8         78.50         86.30         2.97 o                         
   1   5   8         27.44         30.14         3.90 o                         
   2   5   8          5.74          5.92         1.50 o                         
   3   5   8         48.05         52.20         3.56 o                         
   4   5   8         76.40         82.84         5.82 o                         
   5   5   8         45.27         42.71         4.61 o                         
   6   5   8          6.91          5.77         1.82 o                         
 -11   6   8          1.91          0.63         2.02 o                         
 -10   6   8         37.02         37.15         3.44 o                         
  -9   6   8         33.25         36.36         2.77 o                         
  -8   6   8         97.62         95.65         3.75 o                         
  -7   6   8        184.75        178.04         5.93 o                         
  -6   6   8          0.93          1.18         1.13 o                         
  -5   6   8         40.20         42.91         2.68 o                         
  -4   6   8         15.14         13.17         1.90 o                         
  -3   6   8          0.16          0.32         0.38 o                         
  -2   6   8         83.42         84.89         3.86 o                         
  -1   6   8          6.04          4.78         0.86 o                         
   0   6   8         70.74         78.79         4.19 o                         
   1   6   8         62.06         59.50         3.74 o                         
   2   6   8         49.63         56.77         4.75 o                         
   3   6   8         32.83         29.29         5.38 o                         
   4   6   8          8.90         10.40         2.30 o                         
   5   6   8          2.86          2.81         1.96 o                         
 -10   7   8         95.73         98.04         4.67 o                         
  -9   7   8          0.34         -0.62         0.98 o                         
  -8   7   8         32.82         33.59         3.04 o                         
  -7   7   8         78.86         86.63         3.48 o                         
  -6   7   8          5.63          3.10         1.40 o                         
  -5   7   8         41.38         39.50         2.65 o                         
  -4   7   8         37.06         41.80         9.92 o                         
  -3   7   8         46.46         43.79         3.17 o                         
  -1   7   8         47.27         43.32         4.38 o                         
   0   7   8          3.73          4.59         1.35 o                         
   1   7   8        104.64         94.42         5.28 o                         
   2   7   8          4.84          2.32         1.21 o                         
   3   7   8         43.91         47.35         3.79 o                         
   4   7   8         20.26         27.26         3.66 o                         
 -10   8   8         19.85         21.69         2.61 o                         
  -9   8   8          0.84         -0.07         0.96 o                         
  -8   8   8          0.97          1.70         0.74 o                         
  -7   8   8          0.21          0.36         0.55 o                         
  -6   8   8        101.46        100.15         5.03 o                         
  -5   8   8         23.71         18.15         2.37 o                         
  -4   8   8         37.97         33.69         6.02 o                         
  -3   8   8          3.12          1.16         1.36 o                         
  -2   8   8          6.30          3.47         2.50 o                         
  -1   8   8         12.60         14.74         3.84 o                         
   0   8   8         24.14         23.16         2.93 o                         
   1   8   8         71.13         70.08         4.39 o                         
   2   8   8         44.90         43.19         6.93 o                         
   3   8   8          1.28         -1.38         2.20 o                         
  -9   9   8         36.86         22.19         5.01 o                         
  -8   9   8         16.82         16.57         2.36 o                         
  -7   9   8          6.32          0.47         0.77 o                         
  -6   9   8        108.54        104.91         4.56 o                         
  -5   9   8          0.00          0.68         0.75 o                         
  -3   9   8         38.97         38.63         5.10 o                         
  -2   9   8         36.89         38.83         6.29 o                         
  -1   9   8         27.81         31.44         3.02 o                         
   0   9   8         31.55         31.20         3.11 o                         
   1   9   8         39.96         45.36         7.67 o                         
  -7  10   8         12.28          6.92         3.06 o                         
  -6  10   8         26.55         16.71         4.47 o                         
  -5  10   8          3.40          2.60         1.62 o                         
  -4  10   8         12.24         10.13         2.05 o                         
  -3  10   8          7.99          3.98         2.01 o                         
  -2  10   8          4.57          7.43         2.95 o                         
   2 -13   9         10.43         12.08         2.87 o                         
   3 -13   9         31.19         32.90         3.46 o                         
   4 -13   9         50.64         65.33         7.31 o                         
   5 -13   9          0.04          0.82         1.38 o                         
  -1 -12   9         25.87         35.20         3.15 o                         
   0 -12   9         14.71         14.33         2.44 o                         
   1 -12   9         21.80         23.17         2.33 o                         
   2 -12   9         20.84         19.02         2.24 o                         
   3 -12   9         10.07         13.65         2.51 o                         
   5 -12   9          0.06         -0.82         0.76 o                         
   6 -12   9         54.61         60.74         5.45 o                         
   7 -12   9          5.22          7.65         2.20 o                         
   8 -12   9          0.20         -1.73         1.15 o                         
  -3 -11   9         25.73         29.77         3.12 o                         
  -2 -11   9         24.98         21.77         3.89 o                         
  -1 -11   9          1.02          0.08         1.52 o                         
   0 -11   9         11.33          9.81         1.42 o                         
   1 -11   9         25.27         24.70         3.73 o                         
   2 -11   9         24.53         22.79         2.68 o                         
   3 -11   9          0.14          0.86         0.61 o                         
   4 -11   9          2.45         -0.01         0.52 o                         
   5 -11   9          8.82          5.27         2.07 o                         
   6 -11   9          0.56          0.59         1.16 o                         
   7 -11   9          1.21         -1.58         2.10 o                         
   8 -11   9         19.36         16.37         2.98 o                         
   9 -11   9          1.93          1.49         1.25 o                         
  -4 -10   9         86.68         96.30         5.27 o                         
  -3 -10   9          4.73          6.65         1.66 o                         
  -2 -10   9         15.08         16.89         2.63 o                         
  -1 -10   9          1.90          2.07         0.90 o                         
   0 -10   9         57.74         66.51         3.54 o                         
   1 -10   9         49.60         58.28         7.03 o                         
   2 -10   9          4.21          2.32         1.52 o                         
   3 -10   9         58.67         53.23        10.40 o                         
   4 -10   9         55.32         57.06         3.17 o                         
   5 -10   9         65.31         80.16         4.91 o                         
   6 -10   9         29.99         23.91         4.69 o                         
   7 -10   9          0.44         -0.31         1.37 o                         
   8 -10   9         67.27         66.11         4.99 o                         
   9 -10   9         31.57         39.26         8.36 o                         
  10 -10   9          6.70          3.30         5.40 o                         
  -5  -9   9         28.47         31.65         3.16 o                         
  -4  -9   9        123.78        131.31         9.62 o                         
  -3  -9   9         71.12         83.68         4.65 o                         
  -2  -9   9         11.98         12.00         1.75 o                         
  -1  -9   9        123.92        123.57         5.27 o                         
   0  -9   9         19.63         19.42         4.95 o                         
   1  -9   9         15.10         12.90         1.92 o                         
   2  -9   9         74.19         71.17         4.12 o                         
   3  -9   9         23.54         20.53         1.97 o                         
   4  -9   9         18.41         18.81         1.65 o                         
   5  -9   9          4.74          4.86         0.99 o                         
   6  -9   9          6.95          5.00         1.41 o                         
   7  -9   9        151.80        161.79         8.60 o                         
   8  -9   9         36.83         28.13         3.81 o                         
   9  -9   9         47.23         58.08         5.24 o                         
  10  -9   9          1.33         -0.40         1.49 o                         
  -6  -8   9         19.69         23.43         3.07 o                         
  -5  -8   9         25.26         26.59         3.24 o                         
  -4  -8   9         22.36         23.58         2.52 o                         
  -3  -8   9         88.21         91.70         4.77 o                         
  -2  -8   9         24.11         26.72         2.35 o                         
  -1  -8   9         35.74         34.36         2.85 o                         
   0  -8   9          4.46          5.79         1.25 o                         
   1  -8   9         71.61         65.86         2.57 o                         
   2  -8   9         96.34         98.76         2.95 o                         
   3  -8   9          0.15          0.88         0.48 o                         
   4  -8   9         12.41         13.71         1.64 o                         
   5  -8   9         35.73         45.20         2.75 o                         
   6  -8   9          2.74          2.17         0.92 o                         
   7  -8   9          0.01          0.52         0.64 o                         
   8  -8   9         19.70         19.41         6.14 o                         
   9  -8   9         27.97         31.00         3.99 o                         
  10  -8   9         69.88         76.21         5.63 o                         
  -7  -7   9          7.31          4.43         0.92 o                         
  -6  -7   9          0.53         -0.39         0.69 o                         
  -5  -7   9         47.54         44.85         2.34 o                         
  -4  -7   9          7.19          8.89         1.69 o                         
  -3  -7   9        138.76        148.65         8.16 o                         
  -2  -7   9         39.73         40.70         3.40 o                         
  -1  -7   9         27.87         24.54         4.28 o                         
   0  -7   9         47.67         48.39         2.10 o                         
   1  -7   9          6.57          6.10         0.95 o                         
   2  -7   9          0.29          0.35         0.37 o                         
   3  -7   9         66.42         70.15         2.30 o                         
   4  -7   9         60.72         62.84         2.59 o                         
   5  -7   9        128.37        137.06         4.86 o                         
   6  -7   9          1.51          1.71         0.82 o                         
   7  -7   9         59.11         68.69         4.25 o                         
   8  -7   9         33.27         32.60         7.94 o                         
   9  -7   9          4.30          4.47         1.24 o                         
  10  -7   9         41.00         57.17         4.06 o                         
  11  -7   9          2.27          8.46         3.70 o                         
  -8  -6   9          0.17         -0.03         0.67 o                         
  -7  -6   9         47.45         54.96         3.09 o                         
  -6  -6   9          9.14          8.94         1.28 o                         
  -5  -6   9         32.23         35.03         2.12 o                         
  -4  -6   9          0.77          0.98         0.39 o                         
  -3  -6   9          1.96          1.58         0.41 o                         
  -2  -6   9         72.68         81.53         3.15 o                         
  -1  -6   9         67.90         64.79         2.85 o                         
   0  -6   9          0.10         -0.52         0.50 o                         
   1  -6   9          2.80          2.25         0.67 o                         
   2  -6   9          0.16          0.38         0.35 o                         
   3  -6   9        364.85        371.27         5.63 o                         
   4  -6   9        246.84        241.61         5.19 o                         
   5  -6   9          9.43          9.83         1.64 o                         
   6  -6   9          0.03         -0.74         0.49 o                         
   7  -6   9         34.53         41.00         2.88 o                         
   8  -6   9         78.83         74.77         4.22 o                         
   9  -6   9         53.91         50.07         3.49 o                         
  10  -6   9         16.89         19.40         2.58 o                         
  11  -6   9         74.15         69.84         4.69 o                         
  -9  -5   9         30.44         34.23         9.56 o                         
  -8  -5   9         38.29         37.59         2.67 o                         
  -7  -5   9          6.73          7.18         1.45 o                         
  -6  -5   9         30.80         26.68         2.14 o                         
  -5  -5   9         70.18         74.56         3.05 o                         
  -4  -5   9          4.29          5.72         1.00 o                         
  -3  -5   9          1.88          1.67         0.48 o                         
  -2  -5   9         67.40         61.78         1.94 o                         
  -1  -5   9        275.32        259.52         7.00 o                         
   0  -5   9         27.67         22.48         1.52 o                         
   1  -5   9        137.76        133.57         3.62 o                         
   2  -5   9         34.08         36.64         2.68 o                         
   3  -5   9         48.84         52.51         2.07 o                         
   4  -5   9          0.17         -0.03         0.43 o                         
   5  -5   9         39.46         36.28         3.26 o                         
   6  -5   9          5.79          7.82         1.45 o                         
   7  -5   9        174.58        176.50         6.11 o                         
   8  -5   9          0.00          1.08         0.96 o                         
   9  -5   9          0.56          1.74         1.52 o                         
  10  -5   9         11.64         12.43         2.11 o                         
  11  -5   9         27.65         37.69         5.69 o                         
  -9  -4   9          0.12          0.09         0.66 o                         
  -8  -4   9         89.23         95.02         4.39 o                         
  -7  -4   9          4.64          4.32         0.95 o                         
  -6  -4   9        145.38        143.05         5.40 o                         
  -5  -4   9        169.69        173.80         4.71 o                         
  -4  -4   9         52.99         48.79         2.33 o                         
  -3  -4   9         66.93         57.41         2.71 o                         
  -2  -4   9         43.24         34.09         1.28 o                         
  -1  -4   9         45.21         45.57         2.77 o                         
   0  -4   9         73.17         75.18         2.69 o                         
   1  -4   9         73.00         69.15         2.49 o                         
   2  -4   9        402.64        406.84         6.20 o                         
   3  -4   9        439.24        449.14         6.70 o                         
   4  -4   9         61.35         64.40         2.24 o                         
   5  -4   9         50.26         59.17         5.01 o                         
   6  -4   9         94.07         84.75         4.93 o                         
   7  -4   9         36.81         37.97         4.03 o                         
   8  -4   9         41.33         47.34         3.26 o                         
   9  -4   9          2.06          1.13         1.08 o                         
  10  -4   9         20.46         22.17         3.55 o                         
 -10  -3   9         63.25         63.06         4.33 o                         
  -9  -3   9         98.25        109.43         5.02 o                         
  -8  -3   9         97.82        103.53         4.91 o                         
  -7  -3   9          1.34          1.13         0.74 o                         
  -6  -3   9          2.37          3.65         0.99 o                         
  -5  -3   9         55.66         39.48         4.14 o                         
  -4  -3   9         36.63         35.90         1.77 o                         
  -3  -3   9          1.53          2.95         0.55 o                         
  -2  -3   9         20.38         20.46         1.19 o                         
  -1  -3   9         85.04         85.44         2.11 o                         
   0  -3   9        407.18        392.90         5.60 o                         
   1  -3   9         20.65         22.27         1.28 o                         
   2  -3   9         74.88         60.71         4.11 o                         
   3  -3   9        110.66        111.70         3.05 o                         
   4  -3   9         28.64         28.50         2.35 o                         
   5  -3   9        196.65        196.14         7.33 o                         
   6  -3   9         18.50         17.44         7.56 o                         
   7  -3   9          0.00          0.72         0.93 o                         
   8  -3   9        229.58        258.00         7.94 o                         
   9  -3   9          6.33          4.74         1.52 o                         
  10  -3   9         12.04         11.51         2.05 o                         
 -10  -2   9          0.06         -1.17         1.23 o                         
  -9  -2   9         34.09         36.14         3.27 o                         
  -8  -2   9         18.37         17.38         2.73 o                         
  -7  -2   9         80.83         87.91         4.32 o                         
  -6  -2   9          0.10          1.16         0.64 o                         
  -5  -2   9        238.87        221.38         7.30 o                         
  -4  -2   9         83.36         83.48         2.84 o                         
  -3  -2   9          7.21          7.57         0.89 o                         
  -2  -2   9         63.33         64.87         2.12 o                         
  -1  -2   9          1.15          0.18         0.27 o                         
   0  -2   9        106.85        104.17         2.95 o                         
   1  -2   9          1.65          2.47         0.48 o                         
   2  -2   9          2.23          3.09         0.49 o                         
   3  -2   9        116.81        122.18         2.86 o                         
   4  -2   9        175.52        171.08         3.50 o                         
   5  -2   9          0.68         -0.02         0.32 o                         
   6  -2   9         81.59         80.77         6.04 o                         
   7  -2   9          8.98         12.71         2.63 o                         
   8  -2   9         34.02         35.64         7.34 o                         
   9  -2   9          0.44          0.99         1.29 o                         
  10  -2   9         25.44         33.68         3.47 o                         
 -10  -1   9          0.14          1.62         0.98 o                         
  -9  -1   9          2.88          3.39         1.16 o                         
  -8  -1   9         51.95         57.34         4.66 o                         
  -7  -1   9         39.39         39.40         2.93 o                         
  -6  -1   9         26.60         20.23         2.69 o                         
  -5  -1   9          3.99          4.83         1.17 o                         
  -4  -1   9          0.30         -0.03         0.59 o                         
  -3  -1   9         19.11         19.57         1.40 o                         
  -2  -1   9        233.52        228.30         4.84 o                         
  -1  -1   9        216.45        201.23         5.83 o                         
   0  -1   9         41.19         40.91         1.39 o                         
   1  -1   9        121.54        118.18         3.59 o                         
   2  -1   9          2.08          4.53         0.57 o                         
   3  -1   9         79.36         71.11         2.13 o                         
   4  -1   9        170.54        167.21         4.35 o                         
   5  -1   9          0.12          0.07         0.41 o                         
   6  -1   9        286.88        272.60         5.01 o                         
   7  -1   9         28.15         35.46         8.97 o                         
   8  -1   9         17.05         19.75         3.11 o                         
   9  -1   9         45.95         50.16         3.96 o                         
  10  -1   9         14.93         14.30         2.30 o                         
 -11   0   9          3.09          2.84         1.50 o                         
 -10   0   9         14.93         17.03         3.04 o                         
  -9   0   9          2.18          7.65         1.66 o                         
  -8   0   9        100.19        105.76         5.48 o                         
  -7   0   9          3.90          1.87         0.95 o                         
  -6   0   9         12.37         17.80         2.31 o                         
  -5   0   9          9.60          6.83         1.26 o                         
  -4   0   9         44.01         46.95         1.90 o                         
  -3   0   9          0.23          3.51         0.67 o                         
  -2   0   9        436.73        422.11         5.93 o                         
  -1   0   9         43.85         41.12         1.31 o                         
   0   0   9         46.85         51.82         1.48 o                         
   1   0   9          0.25          0.32         0.32 o                         
   2   0   9        113.74         99.70         2.30 o                         
   3   0   9        193.30        180.05         5.30 o                         
   4   0   9         48.63         50.51         2.84 o                         
   5   0   9         39.02         42.07         2.76 o                         
   6   0   9          8.34          8.15         1.47 o                         
   7   0   9          2.44          0.50         0.69 o                         
   8   0   9         27.88         26.86         3.94 o                         
   9   0   9          5.82          2.35         2.75 o                         
 -11   1   9         16.55         16.67         2.58 o                         
 -10   1   9         88.18         92.22         5.11 o                         
  -9   1   9         22.74         18.01         2.61 o                         
  -8   1   9         37.20         33.71         5.24 o                         
  -7   1   9        112.24        102.18         4.77 o                         
  -6   1   9         25.58         25.65         2.84 o                         
  -5   1   9          0.09          0.60         0.47 o                         
  -4   1   9        155.30        152.08         5.45 o                         
  -3   1   9          0.54          0.82         0.38 o                         
  -2   1   9        254.45        261.31         4.78 o                         
  -1   1   9          5.38          4.91         0.61 o                         
   0   1   9        107.27        117.52         3.39 o                         
   1   1   9          0.35          1.36         0.65 o                         
   2   1   9          2.47          2.07         0.93 o                         
   3   1   9          5.57         12.68         1.79 o                         
   4   1   9         35.34         32.65         3.41 o                         
   5   1   9         60.30         59.81         3.30 o                         
   6   1   9         27.93         26.81         2.69 o                         
   7   1   9         66.06         70.40         3.76 o                         
   8   1   9         34.54         37.14         3.58 o                         
   9   1   9          5.84          5.38         1.93 o                         
 -11   2   9          0.48         -0.48         1.39 o                         
 -10   2   9         10.25         12.83         2.29 o                         
  -9   2   9         28.63         28.33         3.38 o                         
  -8   2   9          3.52          2.92         1.30 o                         
  -7   2   9         95.04         91.95         4.54 o                         
  -6   2   9        191.02        188.10         6.88 o                         
  -5   2   9        170.94        176.55         5.13 o                         
  -4   2   9        384.88        391.63         6.74 o                         
  -3   2   9         28.15         29.16         1.66 o                         
  -2   2   9          3.71          3.56         0.88 o                         
  -1   2   9         98.86        109.19         3.19 o                         
   0   2   9        160.41        148.59         3.71 o                         
   1   2   9        194.42        187.09         5.48 o                         
   2   2   9        137.37        137.13         4.75 o                         
   3   2   9         54.40         53.27         3.06 o                         
   4   2   9        102.25        101.50         5.81 o                         
   5   2   9         23.96         24.14         2.67 o                         
   6   2   9         84.97         79.27         4.04 o                         
   7   2   9          2.44          1.21         0.91 o                         
   8   2   9         24.22         23.44         3.27 o                         
 -11   3   9          7.44          6.12         1.49 o                         
 -10   3   9         17.17         15.72         2.04 o                         
  -9   3   9         69.07         71.19         3.60 o                         
  -8   3   9         14.15         15.63         2.42 o                         
  -7   3   9         13.90         13.95         2.23 o                         
  -6   3   9         12.84         15.94         2.54 o                         
  -5   3   9          0.55         -0.19         0.55 o                         
  -4   3   9         29.34         32.31         2.08 o                         
  -3   3   9          1.06          1.07         0.53 o                         
  -2   3   9         64.07         65.16         2.91 o                         
  -1   3   9        279.44        286.68         5.93 o                         
   0   3   9         35.71         28.28         1.81 o                         
   1   3   9        319.48        335.81         8.92 o                         
   2   3   9        102.24         99.92         5.00 o                         
   3   3   9          3.21          3.43         1.23 o                         
   4   3   9         10.98         12.15         1.97 o                         
   5   3   9          8.08          9.86         1.79 o                         
   6   3   9         38.72         38.63         3.59 o                         
   7   3   9         31.64         30.15         3.30 o                         
 -11   4   9         61.46         62.43         3.80 o                         
 -10   4   9         17.66         18.34         2.25 o                         
  -9   4   9         10.51         11.77         1.71 o                         
  -8   4   9          0.47          0.69         0.70 o                         
  -7   4   9         10.53          9.34         1.68 o                         
  -6   4   9         14.12         11.87         1.71 o                         
  -5   4   9         91.55         99.98         3.82 o                         
  -4   4   9         43.37         46.20         2.39 o                         
  -3   4   9         35.75         41.73         5.44 o                         
  -2   4   9         17.37         21.14         2.09 o                         
  -1   4   9          8.03          8.73         1.22 o                         
   0   4   9         32.66         40.05         2.12 o                         
   1   4   9        130.72        128.70         6.53 o                         
   2   4   9         26.60         32.66         3.00 o                         
   3   4   9          2.35          1.90         1.09 o                         
   4   4   9         90.16        100.50         5.58 o                         
   5   4   9         56.76         56.21         4.88 o                         
   6   4   9          0.17          3.09         1.20 o                         
 -10   5   9          0.01          0.99         0.73 o                         
  -9   5   9          0.32         -0.61         0.65 o                         
  -8   5   9         13.53         11.43         2.14 o                         
  -7   5   9         58.80         55.63         4.15 o                         
  -6   5   9         11.33         11.36         3.23 o                         
  -5   5   9         38.87         46.76         2.57 o                         
  -4   5   9         22.67         21.24         3.00 o                         
  -3   5   9         66.82         69.81         6.40 o                         
  -2   5   9         93.06         95.21         4.28 o                         
  -1   5   9          0.38          0.83         0.45 o                         
   0   5   9         72.54         79.36         4.30 o                         
   1   5   9         62.16         69.00         4.08 o                         
   2   5   9         39.39         40.67         3.42 o                         
   3   5   9         30.91         34.88         3.41 o                         
   4   5   9         23.22         23.90         4.75 o                         
   5   5   9         29.58         29.69         3.11 o                         
 -10   6   9          6.82         10.26         1.80 o                         
  -9   6   9          4.06          3.22         1.16 o                         
  -8   6   9         43.50         40.25         2.58 o                         
  -7   6   9          3.48          4.36         1.83 o                         
  -6   6   9         44.81         48.56        10.35 o                         
  -5   6   9          4.73          5.42         1.45 o                         
  -4   6   9         61.00         57.16         3.58 o                         
  -3   6   9         27.06         20.84         3.44 o                         
  -2   6   9          9.56         11.98         1.56 o                         
  -1   6   9         21.84         21.32         2.75 o                         
   0   6   9          3.68          2.99         2.55 o                         
   1   6   9         16.99         16.46         2.53 o                         
   2   6   9         42.46         51.98         3.84 o                         
   3   6   9         17.83         23.70         3.19 o                         
   4   6   9          0.09          0.24         1.11 o                         
  -9   7   9        118.08        109.60         4.79 o                         
  -8   7   9          0.61          0.49         0.67 o                         
  -7   7   9          6.00          5.49         1.38 o                         
  -6   7   9         20.94         19.51         3.49 o                         
  -5   7   9          1.38          0.78         0.68 o                         
  -4   7   9         57.49         55.06         3.53 o                         
  -3   7   9          6.61          9.20         5.32 o                         
  -2   7   9          0.70         -0.57         0.58 o                         
  -1   7   9        173.56        173.97         6.82 o                         
   0   7   9          1.83          2.91         1.10 o                         
   1   7   9         38.39         39.56         3.52 o                         
   2   7   9         41.08         46.00         4.02 o                         
   3   7   9         13.97         10.89         2.24 o                         
  -8   8   9          0.65          0.37         0.69 o                         
  -7   8   9         53.18         58.35         4.06 o                         
  -6   8   9         58.12         60.53         4.57 o                         
  -5   8   9        121.83        113.38         5.43 o                         
  -4   8   9          2.40         -0.77         0.64 o                         
  -3   8   9         35.39         32.31         3.30 o                         
  -2   8   9          7.27          5.22         1.53 o                         
  -1   8   9         47.45         44.83         3.44 o                         
   0   8   9          4.76          4.50         1.71 o                         
   1   8   9          2.91          1.38         3.34 o                         
  -7   9   9          2.02          2.66         1.24 o                         
  -6   9   9          4.78          0.87         2.31 o                         
  -4   9   9         13.13         15.12         4.53 o                         
  -3   9   9         12.06         14.03         2.38 o                         
  -2   9   9          0.29          2.16         1.17 o                         
  -1   9   9          5.69          6.48         3.25 o                         
   0 -12  10          0.49          1.48         0.92 o                         
   1 -12  10          5.89          6.63         1.53 o                         
   2 -12  10         66.93         78.59         6.24 o                         
   3 -12  10         21.49         26.53         3.66 o                         
   4 -12  10         10.80          7.38         4.21 o                         
   5 -12  10         21.22         31.66         6.78 o                         
   6 -12  10          0.85         -0.38         2.04 o                         
  -2 -11  10         37.45         38.64         6.97 o                         
  -1 -11  10         11.56          8.37         1.75 o                         
   0 -11  10          0.98          1.34         1.05 o                         
   1 -11  10          3.81          2.70         1.05 o                         
   2 -11  10          2.92         -0.03         1.07 o                         
   3 -11  10          1.23          1.19         1.20 o                         
   4 -11  10         53.33         46.21         7.94 o                         
   5 -11  10          2.48          2.31         1.90 o                         
   6 -11  10          0.04         -0.26         1.18 o                         
   7 -11  10         14.57         15.46         2.84 o                         
   8 -11  10         35.50         34.49         4.67 o                         
  -3 -10  10         19.05         18.47         2.71 o                         
  -2 -10  10          3.80          4.23         1.39 o                         
  -1 -10  10          2.80         -0.23         1.77 o                         
   0 -10  10          8.53          8.86         1.88 o                         
   1 -10  10         15.09         10.38         2.01 o                         
   2 -10  10         29.29         33.62         3.49 o                         
   3 -10  10          1.12         -0.17         0.68 o                         
   4 -10  10          4.51          4.56         1.10 o                         
   5 -10  10          1.72          1.41         2.39 o                         
   6 -10  10         26.54         27.49         3.52 o                         
   7 -10  10         19.57         23.40         4.18 o                         
   8 -10  10        127.63        128.78         7.30 o                         
   9 -10  10          0.03         -0.21         1.24 o                         
  -5  -9  10         24.97         19.21         2.91 o                         
  -4  -9  10         31.37         34.56         3.32 o                         
  -3  -9  10         84.32         87.54         4.87 o                         
  -2  -9  10          0.69          0.47         0.89 o                         
  -1  -9  10          0.78          0.87         0.75 o                         
   0  -9  10         55.32         55.24         5.58 o                         
   1  -9  10          1.66          1.20         0.98 o                         
   2  -9  10         28.59         26.93         2.03 o                         
   3  -9  10         32.06         34.89         2.00 o                         
   4  -9  10         15.87         20.29         1.90 o                         
   5  -9  10         27.16         35.58         3.10 o                         
   6  -9  10         46.71         53.29         3.16 o                         
   7  -9  10          0.84          0.34         0.80 o                         
   8  -9  10         29.42         31.06         4.50 o                         
   9  -9  10         25.15         24.35         4.54 o                         
  -6  -8  10         27.02         28.27         6.87 o                         
  -5  -8  10         32.91         30.73         3.11 o                         
  -4  -8  10         22.85         24.63         2.95 o                         
  -3  -8  10         32.02         35.48         3.13 o                         
  -2  -8  10         29.34         30.43         2.79 o                         
  -1  -8  10         10.69         13.59         2.07 o                         
   0  -8  10         68.32         57.79         3.50 o                         
   1  -8  10         66.19         63.10         2.68 o                         
   2  -8  10          2.49          2.22         0.74 o                         
   3  -8  10         67.08         76.26         2.84 o                         
   4  -8  10         10.85         10.79         1.32 o                         
   5  -8  10        174.29        179.94         6.03 o                         
   6  -8  10        184.20        190.78         7.75 o                         
   7  -8  10          3.97          8.74         1.85 o                         
   8  -8  10         44.52         49.77         3.45 o                         
   9  -8  10          9.66         10.11         1.94 o                         
  10  -8  10         59.07         58.94         6.30 o                         
  -6  -7  10         11.96          6.79         4.85 o                         
  -5  -7  10          6.03          5.75         1.15 o                         
  -4  -7  10         22.25         22.58         2.49 o                         
  -3  -7  10          9.02          9.64         1.69 o                         
  -2  -7  10         99.23        104.51         4.50 o                         
  -1  -7  10         24.12         23.25         1.57 o                         
   0  -7  10          8.60          9.47         1.14 o                         
   1  -7  10          5.48          7.20         0.92 o                         
   2  -7  10          5.28          3.99         0.79 o                         
   3  -7  10          8.00          9.92         1.18 o                         
   4  -7  10         47.83         47.97         2.35 o                         
   5  -7  10          0.61          1.24         0.80 o                         
   6  -7  10         11.37         13.40         2.71 o                         
   7  -7  10         10.50          9.05         1.57 o                         
   8  -7  10         42.78         51.80         3.75 o                         
   9  -7  10         69.13         65.21         4.43 o                         
  10  -7  10          0.07         -0.29         0.92 o                         
  -7  -6  10         33.23         34.93         2.52 o                         
  -6  -6  10          1.03         -0.03         0.73 o                         
  -5  -6  10         19.28         21.83         1.66 o                         
  -4  -6  10         21.87         22.44         1.37 o                         
  -3  -6  10         29.20         30.24         1.58 o                         
  -2  -6  10          2.75          3.71         0.76 o                         
  -1  -6  10         66.83         62.71         5.11 o                         
   0  -6  10         24.94         24.30         2.26 o                         
   1  -6  10         39.38         44.39         2.26 o                         
   2  -6  10         27.30         26.37         1.81 o                         
   3  -6  10         35.61         33.59         1.84 o                         
   4  -6  10        275.27        268.04         5.75 o                         
   5  -6  10          2.43          3.18         0.95 o                         
   6  -6  10         10.96         11.70         1.79 o                         
   7  -6  10          0.84          0.01         0.78 o                         
   8  -6  10          4.77          4.54         1.20 o                         
   9  -6  10         33.92         34.91         6.42 o                         
  10  -6  10          3.84          3.37         1.37 o                         
  -8  -5  10         52.78         61.58         3.55 o                         
  -7  -5  10         22.65         20.84         2.38 o                         
  -6  -5  10         29.66         29.45         2.30 o                         
  -5  -5  10          0.67          1.46         0.62 o                         
  -4  -5  10          6.10          7.51         1.49 o                         
  -3  -5  10         17.88         18.20         1.41 o                         
  -2  -5  10         87.89         79.48         2.36 o                         
  -1  -5  10          0.47          1.29         0.48 o                         
   0  -5  10          9.80         10.64         1.30 o                         
   1  -5  10         17.48         16.58         1.48 o                         
   2  -5  10          4.15          3.66         0.81 o                         
   3  -5  10        118.06        116.78         5.90 o                         
   4  -5  10          1.75          2.45         0.81 o                         
   5  -5  10        161.61        165.62         6.89 o                         
   6  -5  10          8.18          6.42         1.96 o                         
   7  -5  10         34.71         35.24         3.55 o                         
   8  -5  10         19.58         17.88         2.38 o                         
   9  -5  10         82.27         94.59         4.99 o                         
  10  -5  10         16.05         13.48         2.25 o                         
  -9  -4  10         33.53         40.94         3.96 o                         
  -8  -4  10         32.64         31.37         2.68 o                         
  -7  -4  10        141.76        146.15         5.46 o                         
  -6  -4  10          0.78          0.27         0.49 o                         
  -5  -4  10        127.64        123.96         8.77 o                         
  -4  -4  10         20.81         29.13         2.14 o                         
  -3  -4  10         30.58         33.01         2.11 o                         
  -2  -4  10          1.86          2.78         0.50 o                         
  -1  -4  10         33.91         36.85         2.55 o                         
   0  -4  10        116.97        120.57         3.46 o                         
   1  -4  10         78.22         84.95         2.95 o                         
   2  -4  10        161.18        157.36         4.27 o                         
   3  -4  10         24.95         23.19         1.72 o                         
   4  -4  10         14.15         12.08         2.29 o                         
   5  -4  10        234.45        225.43         8.18 o                         
   6  -4  10         16.38         15.33         2.86 o                         
   7  -4  10         16.94         15.85         2.63 o                         
   8  -4  10          3.02          2.73         1.19 o                         
   9  -4  10          0.56          1.43         1.37 o                         
  10  -4  10          7.68         12.31         2.19 o                         
  -9  -3  10         44.70         44.17         6.34 o                         
  -8  -3  10          8.15         11.46         1.87 o                         
  -7  -3  10         33.20         31.16         2.58 o                         
  -6  -3  10          2.00          0.22         0.88 o                         
  -5  -3  10          0.00          0.61         0.61 o                         
  -4  -3  10         90.70         89.48         3.79 o                         
  -3  -3  10         78.60         80.66         4.93 o                         
  -2  -3  10          1.07          2.01         0.53 o                         
  -1  -3  10         48.70         48.18         1.81 o                         
   0  -3  10        127.15        122.82         2.99 o                         
   1  -3  10        535.83        538.08         9.71 o                         
   2  -3  10          0.42          0.00         0.38 o                         
   3  -3  10          7.84          7.83         0.99 o                         
   4  -3  10         30.89         33.05         3.15 o                         
   5  -3  10         25.10         17.05         2.37 o                         
   6  -3  10         90.12        101.92         5.67 o                         
   7  -3  10          4.34          5.23         1.78 o                         
   8  -3  10         15.16         13.81         2.42 o                         
   9  -3  10         73.99         79.23         5.10 o                         
  10  -3  10          1.15         -1.73         1.16 o                         
  -9  -2  10          1.13         -0.32         0.77 o                         
  -8  -2  10         12.64         12.46         3.27 o                         
  -7  -2  10        163.26        169.87         7.89 o                         
  -6  -2  10         29.52         28.81         3.25 o                         
  -5  -2  10         21.44         19.76         2.26 o                         
  -4  -2  10         42.59         42.73         2.62 o                         
  -3  -2  10         61.67         66.17         2.62 o                         
  -2  -2  10          4.04          7.06         1.11 o                         
  -1  -2  10         65.21         64.86         2.10 o                         
   0  -2  10        308.01        304.68         4.97 o                         
   1  -2  10        134.18        133.09         3.64 o                         
   2  -2  10         16.11         17.70         1.50 o                         
   3  -2  10         10.05          9.44         1.03 o                         
   4  -2  10        275.18        244.43         7.70 o                         
   5  -2  10        127.23        113.37         3.87 o                         
   6  -2  10         99.31        104.08        11.19 o                         
   7  -2  10          6.28          8.64         2.23 o                         
   8  -2  10          0.20          1.11         2.46 o                         
   9  -2  10         25.94         30.55         3.20 o                         
 -10  -1  10          5.78          4.11         3.02 o                         
  -9  -1  10          0.79         -0.02         0.85 o                         
  -8  -1  10         18.17         16.20         2.35 o                         
  -7  -1  10          1.79          5.07         1.81 o                         
  -6  -1  10         26.37         28.47         2.61 o                         
  -5  -1  10          8.07          5.36         2.05 o                         
  -4  -1  10         29.45         28.23         2.14 o                         
  -3  -1  10          3.99          5.25         0.97 o                         
  -2  -1  10          9.53          9.28         1.12 o                         
  -1  -1  10         53.25         53.42         1.90 o                         
   0  -1  10         60.00         67.82         2.19 o                         
   1  -1  10         22.05         22.55         1.25 o                         
   2  -1  10         80.45         78.89         2.45 o                         
   3  -1  10         33.11         33.14         1.80 o                         
   4  -1  10         61.29         60.60         2.35 o                         
   5  -1  10         58.64         60.23         2.40 o                         
   6  -1  10          1.70          2.02         0.85 o                         
   7  -1  10         49.84         50.59         4.33 o                         
   8  -1  10          8.65         10.21         2.27 o                         
   9  -1  10         26.40         24.27         2.99 o                         
 -10   0  10          0.03          0.58         1.18 o                         
  -9   0  10          0.01         -0.42         0.64 o                         
  -8   0  10         15.82         17.33         2.58 o                         
  -7   0  10        132.52        129.06         7.37 o                         
  -6   0  10          0.02          0.07         1.49 o                         
  -5   0  10         13.69         11.38         1.76 o                         
  -4   0  10         14.77         14.39         1.78 o
[truncated: 74,359 more chars]
